# Supplementary material for: African Swine Fever Virus R238L and R298L Disrupt Lung Cell Collagen Formation and Cell Adhesion Pathway by Targeting Transcription Factors Containing zf-C2H2 Domain
Source: Vet Sci. 2026 Feb 28;13(3):236. doi: 10.3390/vetsci13030236 (PMC13030306; doi:10.3390/vetsci13030236)
Supplement: Supplementary file 1 [file vetsci-13-00236-s001.zip]

Archive with 4 entries (4 files):
- Supplemental Data S1.xlsx
- Supplemental Data S2.xlsx
- Supplemental File 1.pdf
- Supplemental File 2.pdf
