# Supplementary material for: African Swine Fever Virus R238L and R298L Disrupt Lung Cell Collagen Formation and Cell Adhesion Pathway by Targeting Transcription Factors Containing zf-C2H2 Domain
Source: Vet Sci. 2026 Feb 28;13(3):236. doi: 10.3390/vetsci13030236 (PMC13030306; doi:10.3390/vetsci13030236)
Supplement: Supplementary file 1 [file vetsci-13-00236-s001.zip › Supplemental Data S1.xlsx]

## Sheet: Low_vs_Negative
GENE	padj	pvalue	lfcSE	stat	log2FoldChange	baseMean	Diff
KCNQ2	1.93081e-08	1.19223e-11	0.648349	-6.78115	-4.39655	67.6616	T
LSG1	3.82657e-07	3.20667e-10	0.381888	6.28844	2.40148	139.914	T
MYT1L	1.40467e-06	1.23907e-09	0.816782	-6.0751	-4.96204	41.7088	T
TNNT3	2.18707e-06	2.02569e-09	0.530982	-5.99573	-3.18362	48.7434	T
CXCL10	9.53222e-06	1.00901e-08	0.56147	5.72921	3.21678	492.042	T
ssc-mir-9816	2.92891e-05	4.21089e-08	0.696196	-5.48177	-3.81639	26.2482	T
SPTBN4	0.000146012	2.76916e-07	0.522029	-5.13852	-2.68245	72.398	T
S100A8	0.000157955	3.20467e-07	0.506816	5.11099	2.59033	165.172	T
SAL1	0.000157955	3.16074e-07	0.75181	-5.1136	-3.84446	41.9176	T
ABCB11	0.000161175	3.34107e-07	0.631047	-5.10312	-3.2203	30.9228	T
CD180	0.000173725	3.67785e-07	0.443033	5.08492	2.25279	199.462	T
MYCT1	0.000183649	4.29294e-07	0.39399	-5.05549	-1.99181	765.038	T
S100A12	0.00020181	4.98451e-07	0.443397	5.02691	2.22892	243.586	T
DPYSL4	0.000204106	5.13122e-07	0.601262	-5.02134	-3.01914	43.3651	T
CPT1A	0.000224723	5.74866e-07	0.336844	4.99948	1.68405	954.137	T
KLHL31	0.000275036	7.39965e-07	0.778789	-4.95057	-3.85545	18.1661	T
CTH	0.000276931	7.69882e-07	0.509599	-4.94285	-2.51887	385.27	T
FBXO47	0.000289797	8.68799e-07	0.965935	-4.91924	-4.75167	18.9132	T
SARDH	0.000312363	9.91934e-07	0.542314	-4.89323	-2.65367	46.4042	T
UIMC1	0.000359295	1.15682e-06	0.885623	-4.86289	-4.30669	16.4523	T
CCDC27	0.00038107	1.24373e-06	0.990734	-4.84854	-4.80362	15.5942	T
SELL	0.000441217	1.51788e-06	0.398107	4.80887	1.91445	388.898	T
IL1RAP	0.000462159	1.67034e-06	0.414686	4.7897	1.98622	134.326	T
STAT1	0.000462159	1.62316e-06	0.383564	4.79544	1.83936	6114.87	T
PLCH2	0.000484717	1.77443e-06	0.501465	-4.77755	-2.39577	56.3251	T
UNC80	0.000572614	2.22247e-06	0.739928	-4.73207	-3.50139	27.2805	T
DTX3L	0.000724643	2.88688e-06	0.441506	4.67871	2.06568	819.579	T
SCN9A	0.000724643	2.90842e-06	0.789681	-4.67718	-3.69348	17.7205	T
AGMO	0.000798108	3.30888e-06	0.787742	-4.65065	-3.66351	43.7265	T
HSPH1	0.000798108	3.28488e-06	0.402221	4.65215	1.87119	607.468	T
PLSCR4	0.000895293	3.83204e-06	0.355637	4.62029	1.64315	170.803	T
SPTA1	0.000895293	3.86715e-06	0.753595	-4.6184	-3.4804	27.1068	T
DLGAP1	0.000899759	4.06829e-06	0.528627	-4.60786	-2.43584	36.1473	T
DLGAP2	0.000899759	4.00872e-06	0.631309	-4.61093	-2.91092	23.9782	T
KCNE5	0.000899759	4.08747e-06	0.487555	-4.60688	-2.24611	91.6604	T
KCNH4	0.000899759	4.06661e-06	0.722333	-4.60795	-3.32847	18.6562	T
SLC6A19	0.000920094	4.41619e-06	0.593282	-4.59077	-2.72362	27.2744	T
SLC6A5	0.000943666	4.70314e-06	0.92374	-4.57761	-4.22852	13.37	T
PARP14	0.000983571	4.9454e-06	0.509017	4.56709	2.32473	1890.67	T
ONECUT1	0.00101485	5.23696e-06	0.846847	-4.55506	-3.85744	14.4726	T
ROBO3	0.00101764	5.33654e-06	0.628785	-4.5511	-2.86167	24.29	T
CNTN2	0.00106212	5.66827e-06	0.608201	-4.5384	-2.76026	26.6725	T
DPP6	0.00114089	6.23961e-06	0.756689	-4.5181	-3.4188	19.966	T
ADGRB1	0.00114409	6.30758e-06	0.589628	-4.51581	-2.66265	59.4623	T
CHRNA4	0.00115829	6.52531e-06	0.594014	-4.50861	-2.67818	30.652	T
IFITM3	0.00115829	6.59022e-06	0.389346	4.50651	1.75459	853.889	T
B2M	0.00129362	7.4956e-06	0.317147	4.47911	1.42053	6286.04	T
MYT1	0.00135037	8.04042e-06	0.604511	-4.4641	-2.6986	27.7829	T
HOXB9	0.00137157	8.22713e-06	0.744063	-4.45919	-3.31791	18.5772	T
CDH22	0.0013815	8.37459e-06	0.793834	-4.45538	-3.53683	14.7115	T
NTSR1	0.0013815	8.40857e-06	0.596303	-4.45451	-2.65624	24.5478	T
C7	0.00139206	8.71841e-06	0.394384	4.44674	1.75372	2155.7	T
IFIT1	0.00139206	8.70932e-06	0.587279	4.44696	2.61161	2244.18	T
P4HA1	0.00139206	8.66538e-06	0.401191	4.44805	1.78452	521.584	T
SAMD9	0.00139206	8.634e-06	0.570594	4.44883	2.53847	2203.7	T
SPATC1L	0.00142044	9.02148e-06	0.785413	-4.43939	-3.48675	15.8836	T
IQSEC3	0.00144402	9.2349e-06	0.729884	-4.43435	-3.23656	20.4758	T
CCDC105	0.00158073	1.03881e-05	0.68029	-4.40893	-2.99935	18.6745	T
PSAPL1	0.00163409	1.10991e-05	0.636637	-4.39457	-2.79775	76.9821	T
FUNDC1	0.00167833	1.14736e-05	0.511893	4.38736	2.24586	333.578	T
GBP2	0.00180445	1.26542e-05	0.408641	4.366	1.78413	704.891	T
SLC5A3	0.00183369	1.29401e-05	0.497224	4.36112	2.16845	812.465	T
F2RL2	0.00185998	1.32897e-05	0.507749	4.35528	2.21139	117.331	T
P4HA2	0.00193778	1.40165e-05	0.337019	4.3436	1.46388	460.992	T
HELZ2	0.00193997	1.41179e-05	0.733489	-4.34202	-3.18483	20.5883	T
SLC35F1	0.0019626	1.44557e-05	1.27496	-4.33682	-5.52929	12.7149	T
LRP1B	0.0019929	1.48229e-05	0.600083	-4.3313	-2.59914	43.6596	T
ND6	0.0019929	1.48546e-05	0.53594	-4.33083	-2.32107	2179.23	T
MROH2A	0.00204546	1.55171e-05	0.71356	-4.32122	-3.08345	19.9133	T
SLC5A7	0.00213285	1.62741e-05	0.963851	-4.3107	-4.15487	12.6531	T
PLA2G4E	0.00215466	1.66306e-05	1.31986	-4.3059	-5.68321	13.8308	T
CD84	0.00217173	1.73412e-05	0.360577	4.29663	1.54927	510.832	T
MYH15	0.00217173	1.6971e-05	0.893805	-4.30142	-3.84463	16.0002	T
SCN4A	0.00217173	1.74329e-05	0.622492	-4.29546	-2.67389	38.7885	T
CREG2	0.00219173	1.7763e-05	0.618258	-4.2913	-2.65313	22.6103	T
TH	0.00219173	1.77867e-05	0.817437	-4.291	-3.50762	23.6891	T
BCL2L14	0.00228866	1.89771e-05	0.430805	4.2766	1.84238	133.236	T
ATP8	0.00230802	1.92394e-05	0.671038	-4.27354	-2.86771	38.5509	T
GRM4	0.00234973	1.9705e-05	0.76171	-4.26821	-3.25114	31.1848	T
MRO	0.00234973	1.99286e-05	0.860707	-4.26569	-3.67151	23.0984	T
TMPRSS11B	0.00234973	2.00017e-05	0.893485	-4.26487	-3.8106	15.0474	T
TRPM8	0.00234973	1.99122e-05	0.825727	-4.26587	-3.52245	20.852	T
PCSK9	0.00248105	2.1229e-05	0.54552	-4.25156	-2.31931	56.6833	T
KLRK1	0.00254198	2.19882e-05	0.776112	4.24368	3.29357	210.803	T
CEACAM16	0.00272446	2.48738e-05	0.499356	-4.21594	-2.10526	44.3945	T
RBM46	0.00290896	2.67824e-05	0.795345	-4.19923	-3.33984	13.5658	T
GHSR	0.00291765	2.70236e-05	0.384454	4.1972	1.61363	3194.47	T
ECEL1	0.0030783	2.90177e-05	0.715051	-4.18104	-2.98966	22.717	T
GRM1	0.0030783	2.91904e-05	0.763254	-4.17969	-3.19017	17.1928	T
LRRC7	0.00333314	3.2048e-05	0.637651	-4.1584	-2.65161	26.5111	T
TFAP2B	0.00335333	3.26858e-05	0.923161	-4.1539	-3.83472	12.806	T
TUT7	0.00337625	3.30582e-05	0.326209	4.15131	1.35419	1748.25	T
ND5	0.00346354	3.45405e-05	0.500737	-4.14126	-2.07368	5470.64	T
SAMHD1	0.00346354	3.46767e-05	0.459927	4.14036	1.90426	379.192	T
STUM	0.00357636	3.63004e-05	0.616627	-4.12985	-2.54658	46.6026	T
SI	0.00358903	3.67245e-05	0.760807	-4.12718	-3.13999	19.487	T
DSCAM	0.00364206	3.75884e-05	0.795491	-4.12182	-3.27887	15.9776	T
GREB1	0.00374391	3.89698e-05	0.821157	-4.1135	-3.37783	21.344	T
ELAPOR2	0.0038004	3.9893e-05	0.439025	4.1081	1.80356	213.02	T
ITLN2	0.00389292	4.1551e-05	0.750659	-4.09868	-3.07671	17.4351	T
IFIT2	0.00405702	4.36604e-05	0.515611	4.0872	2.10741	1294.71	T
ZSWIM9	0.00405702	4.35182e-05	0.50984	-4.08796	-2.08421	51.2024	T
ISG20	0.00405766	4.38832e-05	0.453867	4.08602	1.85451	185.755	T
CDK5R2	0.00431334	4.78227e-05	0.810814	-4.06602	-3.29679	30.2521	T
LPCAT2	0.00433829	4.86007e-05	0.477939	4.06226	1.94151	339.864	T
JAK2	0.00437623	4.94119e-05	0.404765	4.05839	1.6427	740.2	T
LYVE1	0.00447722	5.07496e-05	0.384638	4.05215	1.55861	661.521	T
HOXC6	0.00447997	5.10061e-05	0.649804	-4.05097	-2.63233	18.0527	T
SPTBN5	0.00447997	5.13735e-05	0.444634	-4.04929	-1.80045	61.4104	T
CALHM6	0.00467589	5.56426e-05	0.471347	4.03057	1.8998	201.522	T
PHACTR3	0.00467589	5.54215e-05	0.728265	-4.0315	-2.936	19.104	T
SLC38A3	0.00513029	6.3809e-05	0.625744	-3.99826	-2.50189	19.9057	T
DSG1	0.00514687	6.44873e-05	0.751889	-3.99576	-3.00437	22.9999	T
FABP5	0.00514687	6.50836e-05	0.347989	3.99358	1.38972	375.444	T
OGA	0.00514687	6.4826e-05	0.377236	3.99452	1.50688	1537.51	T
DGKB	0.00519043	6.61595e-05	0.708823	-3.98969	-2.82799	22.8496	T
LHX5	0.00522353	6.68118e-05	0.816149	-3.98736	-3.25428	14.284	T
NETO1	0.00534337	6.92873e-05	0.918047	-3.97872	-3.65265	14.8631	T
CHORDC1	0.00536098	6.97521e-05	0.485765	3.97713	1.93195	440.69	T
KCNJ4	0.00542708	7.18089e-05	0.695331	-3.97021	-2.76061	18.5912	T
SLC6A18	0.00572621	7.63762e-05	0.854541	-3.9555	-3.38013	20.4972	T
CYP1A1	0.00576381	7.72813e-05	0.725197	-3.95268	-2.86647	443.837	T
LAP3	0.00586125	7.9315e-05	0.38012	3.94646	1.50013	1985.94	T
PADI4	0.00589138	8.00311e-05	0.721246	3.94431	2.84481	112.712	T
ABCG8	0.00602122	8.52473e-05	0.715198	-3.92915	-2.81012	18.2393	T
CD274	0.00602122	8.36807e-05	0.406824	3.93361	1.60028	103.01	T
KYNU	0.00602122	8.35624e-05	0.460082	3.93395	1.80994	279.669	T
MYPN	0.00602122	8.5034e-05	0.736769	-3.92975	-2.89532	18.3929	T
OSMR	0.00602122	8.44531e-05	0.351457	3.9314	1.38172	361.048	T
ARC	0.00612202	8.72144e-05	0.670784	-3.92366	-2.63193	21.7468	T
CAMK2A	0.00624221	8.96874e-05	0.402402	-3.91692	-1.57618	78.5844	T
DPPA2	0.00624221	8.97526e-05	0.850721	-3.91674	-3.33206	19.2067	T
HOXA13	0.00626886	9.06887e-05	0.9029	-3.91424	-3.53417	14.6856	T
PCLO	0.00633613	9.19414e-05	0.648793	-3.91093	-2.53738	43.8203	T
TNFSF13B	0.00650621	9.49833e-05	0.489331	3.90306	1.90989	178.278	T
OGT	0.00675566	0.000100711	0.542096	3.88887	2.10814	1559.26	T
IFIT5	0.00684413	0.000103237	0.587021	3.88286	2.27932	711.665	T
STK32C	0.00685912	0.000104068	0.787045	-3.88091	-3.05445	15.6517	T
COX1	0.00690913	0.000105436	0.63787	3.87773	2.47349	11397.1	T
EEF1A2	0.00700406	0.000108121	0.657677	-3.87161	-2.54626	26.0497	T
UBR1	0.00706896	0.000109746	0.44882	3.86797	1.73602	670.931	T
FMO2	0.00731588	0.000115243	0.523733	3.85603	2.01953	1868.77	T
MYOD1	0.00731588	0.000114943	0.753945	-3.85667	-2.90772	14.1493	T
OR51G1	0.00731588	0.000114243	0.842296	-3.85816	-3.24971	16.6002	T
PARP9	0.00731588	0.000114658	0.511791	3.85728	1.97412	189.395	T
APCDD1L	0.00753717	0.000119952	0.571048	-3.84622	-2.19638	27.8272	T
IL1R1	0.00768836	0.000123771	0.473785	3.83853	1.81864	303.067	T
SNAP91	0.00773239	0.000125281	0.81025	-3.83555	-3.10776	17.3618	T
OTX2	0.00782802	0.000128091	0.866617	-3.8301	-3.31923	12.6495	T
OMD	0.00803524	0.000132667	0.371509	3.82146	1.4197	340.25	T
OR8K1	0.00803524	0.000132578	0.810109	-3.82162	-3.09593	15.8153	T
P14ARF	0.00803524	0.000132672	0.759764	-3.82144	-2.9034	17.3399	T
GUCY2D	0.00805455	0.000133929	0.517567	-3.81912	-1.97665	45.4105	T
LTF	0.00813116	0.00013618	0.695394	3.81501	2.65293	257.145	T
GIPR	0.00840981	0.000142711	0.470108	-3.80342	-1.78802	41.7507	T
DGKK	0.00850842	0.000145979	0.653933	-3.79781	-2.48351	21.2396	T
CALY	0.00869258	0.00015051	0.693395	-3.79023	-2.62812	17.2698	T
NPG3	0.00870758	0.0001517	0.671028	-3.78827	-2.54204	20.9172	T
ARNTL	0.00878013	0.000153788	0.431557	3.78487	1.63339	170.793	T
MLC1	0.00878013	0.000154376	0.686781	-3.78392	-2.59872	18.8798	T
PPA1	0.00878013	0.000154216	0.486933	3.78418	1.84264	253.664	T
C8B	0.00887799	0.000157018	1.0601	-3.7797	-4.00685	10.0985	T
CD38	0.00887799	0.000156817	0.382079	3.78002	1.44426	433.452	T
NMI	0.00897804	0.000159976	0.380963	3.77505	1.43815	296.418	T
P2RY13	0.00912624	0.000164629	0.384745	3.7679	1.44968	187.268	T
GNLY	0.00932892	0.000170342	0.382885	3.75937	1.4394	475.059	T
PDK4	0.00944095	0.000172804	0.41469	3.75578	1.55748	309.015	T
SLC4A10	0.00954652	0.000175158	0.641866	-3.75239	-2.40853	22.927	T
SPRED3	0.00992349	0.000183387	0.573021	-3.74087	-2.14359	27.9311	T
ADGRB2	0.0100151	0.000186405	0.454633	-3.73676	-1.69886	62.1977	F
ARHGAP15	0.0104222	0.000195361	0.471249	3.72494	1.75538	255.304	F
ABCA12	0.0106607	0.000201243	0.741233	-3.71745	-2.7555	23.0798	F
LGR6	0.0107231	0.000203366	0.849179	-3.7148	-3.15453	23.2459	F
SLIT1	0.0107234	0.000204792	0.764347	-3.71303	-2.83804	23.0653	F
KCNC1	0.0109361	0.000211264	0.688744	-3.70515	-2.5519	22.678	F
DENND11	0.0111875	0.000218096	0.320101	3.69708	1.18344	454.948	F
IFI44L	0.0112839	0.00022097	0.633602	3.69375	2.34037	683.879	F
MRPL45	0.0113539	0.000222842	0.405016	3.69161	1.49516	137.403	F
MORC3	0.0114351	0.000225454	0.551012	3.68864	2.03248	626.357	F
TREX1	0.0115368	0.000230502	0.433334	3.683	1.59597	88.458	F
CTSV	0.0116951	0.000235729	0.47721	3.67729	1.75484	530.608	F
DAB1	0.0116951	0.000235556	0.748909	-3.67747	-2.75409	29.886	F
HERC6	0.0117573	0.0002375	0.493308	3.67538	1.81309	2025.44	F
GFRA1	0.0118307	0.000239874	0.401094	3.67284	1.47315	115.107	F
SLCO1C1	0.0118307	0.000240027	0.786338	-3.67267	-2.88796	22.7856	F
CHURC1	0.0118587	0.000241118	0.501974	3.67151	1.84301	253.382	F
DNAJA1	0.0119551	0.000244132	0.459208	3.66834	1.68453	764.331	F
SLC6A3	0.0120157	0.0002459	0.605387	-3.66649	-2.21965	35.5177	F
ACKR4	0.0122746	0.000254189	0.511609	3.658	1.87147	150.753	F
KLKB1	0.0122874	0.000256954	0.848241	-3.65523	-3.10051	12.8601	F
DISP3	0.012305	0.000259419	0.729618	-3.65278	-2.66513	21.0557	F
NUB1	0.0126274	0.000270113	0.314322	3.64239	1.14488	725.645	F
MAST1	0.0127396	0.000273783	0.692014	-3.63892	-2.51818	21.669	F
RIOK3	0.0127396	0.0002742	0.446444	3.63853	1.6244	715.431	F
SERINC1	0.0127396	0.000273175	0.588341	3.63949	2.14126	1004.88	F
HSPE1	0.0130866	0.0002834	0.459634	3.63002	1.66848	195.578	F
ATP2B3	0.0130968	0.000284658	0.597968	-3.62888	-2.16995	30.0057	F
FAM111B	0.0130968	0.000284775	0.58297	3.62877	2.11547	275.978	F
AKR1C2	0.0131863	0.000287691	0.386059	3.62614	1.3999	558.138	F
HRG	0.0134199	0.000294169	0.887774	-3.62038	-3.21408	10.2333	F
SELENOV	0.0134967	0.000297858	0.871677	-3.61716	-3.15299	10.656	F
NTN3	0.0135232	0.000299415	0.482913	-3.61581	-1.74612	39.8811	F
KIF1A	0.0137285	0.000304566	0.587723	-3.61139	-2.12249	109.979	F
ANK1	0.0138628	0.000312178	0.576879	-3.60498	-2.07964	28.1298	F
MOSPD2	0.0138628	0.000311185	0.580971	3.60581	2.09487	361.416	F
WNT11	0.0138628	0.000310337	0.358493	-3.60651	-1.29291	143.988	F
TLX2	0.0139228	0.000315844	0.94228	-3.60195	-3.39404	10.1044	F
TSPAN13	0.0139228	0.000314433	0.559429	3.60311	2.01568	568.696	F
ZNFX1	0.0139228	0.000316246	0.502736	3.60162	1.81066	3358.29	F
TRIM67	0.0140245	0.000320411	0.675497	-3.59821	-2.43058	20.1642	F
DHX40	0.0140543	0.000322691	0.544368	3.59637	1.95775	263.283	F
SLC17A8	0.0140543	0.000322951	0.669369	-3.59616	-2.40716	19.3456	F
CAMK2B	0.0141211	0.00032511	0.687523	-3.59442	-2.47125	33.9421	F
PABPN1L	0.0142649	0.000329679	0.695842	-3.59079	-2.49862	20.191	F
C18orf63	0.0144119	0.000334984	0.829237	-3.58663	-2.97416	13.7007	F
TPO	0.0144176	0.000335751	0.698549	-3.58603	-2.50502	26.7338	F
COX7C	0.0145814	0.000340852	0.543764	3.58209	1.94781	376.501	F
CCT8	0.0147565	0.000346247	0.469935	3.57799	1.68142	516.867	F
RPS17	0.0148482	0.000349707	0.491643	3.57539	1.75782	1068.63	F
ZNF541	0.0149413	0.000352561	0.715691	-3.57326	-2.55735	22.8879	F
COL22A1	0.0149598	0.000353656	0.672847	-3.57245	-2.40371	35.9143	F
KSR2	0.0149796	0.000355834	0.769216	-3.57084	-2.74675	19.8613	F
ERH	0.0150634	0.000360079	0.496062	3.56774	1.76982	141.34	F
LRRK2	0.0155327	0.000377475	0.489978	3.55535	1.74204	1591.76	F
TRIM22	0.0156599	0.000381948	0.38578	3.55225	1.37039	1223.57	F
GBA3	0.0157236	0.000384197	0.723691	-3.55071	-2.56962	23.9021	F
SLC6A7	0.0157698	0.000386716	0.796209	-3.54899	-2.82574	28.6898	F
TENT5A	0.0158111	0.000388425	0.413968	3.54783	1.46869	930.736	F
HOXB8	0.0165544	0.000410514	0.835984	-3.53323	-2.95373	13.4376	F
IRF2	0.0165544	0.000412527	0.378861	3.53194	1.33811	550.607	F
STX11	0.0165544	0.000412413	0.362417	3.53201	1.28006	551.354	F
CACNA1B	0.0166004	0.000415907	0.440391	-3.52978	-1.55448	96.9219	F
PAX6	0.0166004	0.000416996	0.857485	-3.52909	-3.02614	14.5034	F
RLF	0.0166004	0.000417433	0.551335	3.52881	1.94556	327.01	F
ZNF469	0.0166004	0.000418703	0.502904	-3.52801	-1.77425	181.156	F
SYT7	0.0167582	0.000424337	0.362277	-3.52447	-1.27683	174.715	F
HOXA10	0.0168363	0.000429949	0.814252	-3.52098	-2.86697	12.2543	F
BOLL	0.0169445	0.000437194	0.654244	-3.51655	-2.30068	24.0933	F
RNF19B	0.0169445	0.000436235	0.32847	3.51713	1.15527	710.286	F
ATAD1	0.0169898	0.000446798	0.567548	3.51078	1.99253	644.641	F
CCNT2	0.0169898	0.00044463	0.587208	3.51207	2.06232	520.04	F
SLC25A20	0.0169898	0.000446445	0.42182	3.51099	1.481	119.721	F
ZNF536	0.0170344	0.000450873	0.472305	-3.50836	-1.65702	57.9564	F
DBX2	0.0170972	0.000455463	0.865256	-3.50567	-3.0333	10.1239	F
PRSS16	0.0171385	0.000458075	0.729371	-3.50415	-2.55582	13.4384	F
SLC26A3	0.0172801	0.000464909	0.545266	-3.5002	-1.90854	36.8018	F
PAN2	0.0173251	0.000466883	0.370676	3.49907	1.29702	527.949	F
NXPH4	0.0174165	0.000473777	0.840913	-3.49516	-2.93912	17.8637	F
TSPEAR	0.0174165	0.000473956	0.613551	-3.49506	-2.1444	27.8005	F
HAVCR2	0.0175145	0.000478167	0.36162	3.4927	1.26303	382.367	F
STAT2	0.0176064	0.000482639	0.448341	3.49021	1.5648	529.544	F
GADL1	0.0176283	0.000484383	0.545002	-3.48925	-1.90165	27.6985	F
GALNT13	0.0176375	0.000485414	0.868675	-3.48868	-3.03053	21.2054	F
HS6ST3	0.017724	0.000492707	0.831085	-3.48469	-2.89607	12.2206	F
KCP	0.017724	0.000492425	0.467811	-3.48484	-1.63025	71.008	F
SLC9A3	0.017724	0.000494049	0.531894	-3.48396	-1.8531	48.1363	F
FTCD	0.0178941	0.000499579	0.754798	-3.48098	-2.62744	22.4726	F
DBH	0.0181867	0.000510463	0.854334	-3.47521	-2.96899	15.0535	F
PSME4	0.0184126	0.00051974	0.47576	3.47037	1.65106	780.174	F
PROP1	0.0184873	0.00052348	0.806644	-3.46844	-2.7978	12.0867	F
SOD3	0.0185371	0.000526525	0.440094	-3.46689	-1.52576	448.909	F
FUCA2	0.0187296	0.000532973	0.469697	3.46361	1.62685	356.141	F
THAP2	0.0187296	0.000535222	0.482106	3.46248	1.66928	147.96	F
DDX3X	0.0190414	0.000547568	0.539591	3.45634	1.86501	1693.97	F
SIX3	0.0190788	0.000549485	0.742644	-3.4554	-2.56613	15.001	F
CHD5	0.0191065	0.000551857	0.600848	-3.45423	-2.07547	58.4584	F
PAPOLA	0.0191065	0.000553027	0.460851	3.45366	1.59162	779.155	F
IFI44	0.0191101	0.000557971	0.608119	3.45126	2.09878	465.804	F
LRBA	0.0191101	0.000555127	0.489155	3.45264	1.68888	1556.88	F
KLHL30	0.0191525	0.0005609	0.57263	-3.44985	-1.97549	28.7072	F
CASP7	0.0192163	0.000563616	0.369956	3.44854	1.27581	305.999	F
ARHGAP5	0.019261	0.000573511	0.582646	3.44384	2.00654	925.575	F
CCDC42	0.019261	0.000570642	0.655256	-3.4452	-2.25749	19.5193	F
IL13RA1	0.019261	0.000579549	0.430386	3.44101	1.48096	1116.44	F
IRF1	0.019261	0.000580216	0.422277	3.4407	1.45293	1969.18	F
NT5C1A	0.019261	0.000577128	0.702695	-3.44214	-2.41878	19.6703	F
PLA1A	0.019261	0.00057282	0.429534	3.44417	1.47939	287.425	F
SGK2	0.019261	0.000571984	1.04871	-3.44456	-3.61235	11.0298	F
XPO1	0.019261	0.000575861	0.487064	3.44274	1.67683	1426.94	F
ND4	0.0192858	0.000583516	0.510725	-3.43916	-1.75647	2158.87	F
SLC25A5	0.0192858	0.000582865	0.504707	3.43946	1.73592	207.267	F
GRID2IP	0.0193075	0.000587578	0.587232	-3.43728	-2.01848	30.6861	F
REEP3	0.0197578	0.000604768	0.546762	3.42947	1.8751	392.062	F
TAPBPL	0.0203157	0.000625429	0.915802	-3.42034	-3.13235	9.97317	F
COLEC11	0.0203946	0.000629047	0.703099	-3.41877	-2.40373	20.8372	F
SAR1A	0.0203946	0.000629658	0.556612	3.41851	1.90278	307.101	F
SMIM14	0.0205785	0.000638059	0.559138	3.4149	1.9094	290.415	F
TMEM33	0.0205785	0.000638049	0.576142	3.4149	1.96747	413.003	F
BHMT	0.0206374	0.000640795	0.753526	-3.41373	-2.57234	18.2318	F
MC1R	0.0206423	0.000641858	0.813195	-3.41328	-2.77566	11.9668	F
NPC1L1	0.0206529	0.000643099	0.700607	-3.41275	-2.391	18.933	F
SRCIN1	0.0208475	0.000650077	0.456629	-3.40981	-1.55702	96.7585	F
AQP4	0.0208607	0.000652228	0.594353	3.40891	2.0261	229.879	F
MAPK6	0.0208607	0.000653248	0.541945	3.40848	1.84721	396.159	F
KREMEN2	0.020973	0.000658615	0.860796	-3.40625	-2.93209	14.0933	F
HILPDA	0.0209887	0.000660032	0.519404	3.40566	1.76891	39.1388	F
SLC30A7	0.0210312	0.000662298	0.546704	3.40473	1.86138	311.281	F
STT3B	0.0210997	0.000666317	0.564892	3.40308	1.92237	674.272	F
DDX60	0.0212304	0.000672316	0.661089	3.40063	2.24812	542.893	F
SOD2	0.0213345	0.000677494	0.504856	3.39853	1.71577	962.106	F
UQCRC2	0.0214123	0.00068091	0.484348	3.39715	1.64541	229.287	F
KCND3	0.0220903	0.00071082	0.565427	-3.38537	-1.91418	35.4313	F
MED28	0.0220903	0.000714275	0.483182	3.38404	1.63511	360.048	F
NME8	0.0220903	0.000712506	0.783947	-3.38472	-2.65344	14.6344	F
ZIC4	0.0220903	0.000713307	0.860937	-3.38441	-2.91377	13.3979	F
MGST3	0.0221017	0.000717454	0.561829	3.38282	1.90057	160.096	F
GPR160	0.0221815	0.000722002	0.46554	3.38108	1.57403	174.316	F
IVNS1ABP	0.0222414	0.000728476	0.53102	3.37863	1.79412	780.723	F
CA8	0.0222547	0.000730275	0.462781	3.37795	1.56325	540.624	F
PAQR5	0.022335	0.000734783	0.455866	-3.37626	-1.53912	68.6458	F
PLSCR1	0.022335	0.000735076	0.574499	3.37615	1.9396	358.179	F
SH2D5	0.0224227	0.000739744	0.635546	-3.37441	-2.14459	27.88	F
CNOT1	0.0225518	0.000748501	0.497082	3.37117	1.67575	1695.44	F
SYT12	0.0227196	0.000759558	0.679621	-3.36713	-2.28837	19.5372	F
KIF5C	0.0228508	0.000764952	0.722895	-3.36517	-2.43267	26.7887	F
FRYL	0.0228687	0.000766561	0.485893	3.36459	1.63483	1364.99	F
ATP2A1	0.0229432	0.000770069	0.641635	-3.36333	-2.15803	18.1871	F
CCNH	0.0230402	0.00077434	0.41784	3.36181	1.4047	317.819	F
HNMT	0.0230461	0.000775555	0.521747	3.36137	1.75379	225.459	F
EAF2	0.0232193	0.000784456	0.380647	-3.35822	-1.2783	88.5267	F
CHPT1	0.0232981	0.000789214	0.455003	3.35655	1.52724	269.896	F
GRIA4	0.0232981	0.000791228	0.594986	-3.35585	-1.99668	30.0868	F
PSMA3	0.0232981	0.000791158	0.512285	3.35587	1.71916	245.391	F
MMP8	0.0233761	0.000796972	0.747863	3.35384	2.50822	71.6872	F
NKIRAS1	0.0234262	0.000800746	0.550748	3.35254	1.8464	26.347	F
MRC1	0.0234543	0.000802742	0.442972	3.35185	1.48477	2078.64	F
TRPM7	0.0234802	0.000804961	0.564379	3.35108	1.89128	820.962	F
NIBAN1	0.0237358	0.000817609	0.311359	3.34676	1.04204	1063.44	F
NCOA1	0.0237756	0.000820669	0.433196	3.34573	1.44936	761.618	F
NABP1	0.0240057	0.00083326	0.361914	3.3415	1.20934	288.198	F
CHMP5	0.024025	0.0008388	0.563364	3.33966	1.88145	283.757	F
COX7A2	0.024025	0.000839483	0.51308	3.33944	1.7134	130.576	F
PPWD1	0.024025	0.000839797	0.536435	3.33933	1.79134	139.03	F
SLC17A1	0.024025	0.000837965	0.75373	-3.33994	-2.51741	21.5551	F
SMCHD1	0.0240448	0.000842041	0.532881	3.33859	1.77907	1246.22	F
SNAI3	0.024053	0.000843387	0.605784	-3.33815	-2.0222	22.8793	F
KCNT1	0.0241611	0.000848244	0.450534	-3.33655	-1.50323	92.5031	F
SYCP1	0.0243366	0.000855479	0.915947	-3.33419	-3.05394	22.5871	F
USP15	0.0244813	0.000864884	0.494366	3.33115	1.64681	683.122	F
GOSR1	0.0245509	0.000868425	0.490916	3.33001	1.63476	405.25	F
FAR2	0.0247194	0.000877656	0.481507	3.32707	1.602	77.5139	F
SHOX2	0.0247194	0.000877089	0.632173	-3.32725	-2.1034	20.2815	F
COPB1	0.0249422	0.000889968	0.498226	3.32318	1.6557	824.61	F
ABCC9	0.0251857	0.000909906	0.460435	3.317	1.52726	72.3022	F
ABHD15	0.0251857	0.000910876	0.575462	3.3167	1.90863	360.459	F
BEGAIN	0.0251857	0.000906058	0.745308	-3.31818	-2.47307	25.9475	F
CD163	0.0251857	0.000907937	0.428513	3.3176	1.42163	5132.17	F
SUPT7L	0.0251857	0.000901731	0.482328	3.31952	1.6011	109.24	F
HCN4	0.0252308	0.000925684	0.599171	-3.31219	-1.98457	31.3448	F
MYL1	0.0252308	0.000920129	0.695049	-3.31387	-2.30331	25.258	F
NF1	0.0252308	0.000923341	0.536778	3.3129	1.77829	1184.46	F
WASHC5	0.0252749	0.000928594	0.460346	3.31131	1.52435	435.72	F
RBM39	0.0254794	0.000938352	0.524862	3.30839	1.73645	1594.39	F
ATP6V1A	0.0255469	0.00094672	0.494061	3.3059	1.63332	669.347	F
IFIH1	0.0255489	0.000951031	0.603202	3.30463	1.99336	885.168	F
PGRMC1	0.0255489	0.000952182	0.480894	3.30429	1.58901	1222.76	F
UNC79	0.0255489	0.000952149	0.691957	-3.3043	-2.28643	24.9323	F
ORC5	0.0256627	0.00095982	0.507744	3.30205	1.6766	124.068	F
ENTPD2	0.0256708	0.000961255	0.646039	-3.30163	-2.13298	17.0135	F
TNR	0.0257315	0.000966932	0.718322	-3.29998	-2.37045	21.3411	F
FOXO6	0.0257644	0.000971578	0.594504	-3.29863	-1.96105	21.7381	F
ZFYVE16	0.0257644	0.000971306	0.64994	3.29871	2.14396	712.753	F
CUL1	0.0257769	0.000978639	0.483479	3.2966	1.59383	579.69	F
TIMP1	0.0257769	0.000978869	0.428111	3.29653	1.41128	147.993	F
RNF114	0.0259961	0.000988671	0.420025	3.29373	1.38345	777.121	F
GK5	0.0260173	0.00099473	0.360249	3.29201	1.18594	436.937	F
PCGF5	0.0260173	0.000995845	0.57144	3.2917	1.88101	513.05	F
CXCL9	0.0260376	0.000997959	0.542923	3.2911	1.78681	296.509	F
CLIC2	0.0260607	0.00100258	0.489525	3.2898	1.61044	160.871	F
CLTC	0.0260607	0.0010021	0.530623	3.28994	1.74572	2673.29	F
GDA	0.0260607	0.00100089	0.765831	-3.29028	-2.5198	19.4639	F
PARP12	0.0260607	0.00100344	0.37211	3.28956	1.22408	1040.64	F
GPBP1	0.0260878	0.00100563	0.514072	3.28895	1.69075	936.266	F
ARL5B	0.0260924	0.00102561	0.609864	3.28341	2.00243	380.413	F
ERP44	0.0260924	0.00102639	0.534356	3.28319	1.75439	355.82	F
KANSL1L	0.0260924	0.00101959	0.535349	3.28507	1.75866	420.794	F
KCNC2	0.0260924	0.00100804	0.656926	-3.28827	-2.16015	18.5252	F
KLHL28	0.0260924	0.00101547	0.570554	3.28621	1.87496	300.562	F
MAP3K2	0.0260924	0.00102856	0.556452	3.2826	1.82661	456.723	F
MGST1	0.0260924	0.00100844	0.534603	3.28816	1.75786	599.742	F
ND3	0.0260924	0.00101434	0.589886	-3.28652	-1.93867	279.03	F
NEDD4	0.0260924	0.00102141	0.5678	3.28456	1.86497	518.934	F
REEP5	0.0260924	0.00102702	0.421374	3.28302	1.38338	1042.69	F
SCN11A	0.0260924	0.0010201	0.807517	-3.28492	-2.65263	18.595	F
SUGT1	0.0260924	0.0010292	0.424592	3.28242	1.39369	315.71	F
ZBTB11	0.0260924	0.00102621	0.448616	3.28324	1.47292	365.417	F
GSTA1	0.0261161	0.00103272	0.758658	-3.28146	-2.4895	29.3115	F
LEPROTL1	0.0261161	0.00103524	0.449868	3.28077	1.47591	333.235	F
PTGES3	0.0261937	0.00104027	0.453236	3.2794	1.48634	566.285	F
SF3B1	0.0262331	0.00104363	0.561527	3.27849	1.84096	3794.95	F
EIF3E	0.0262437	0.00104636	0.563985	3.27776	1.84861	1130.96	F
FAM126B	0.0262586	0.00104812	0.492753	3.27728	1.61489	450.933	F
FBXO28	0.0264501	0.00106043	0.447049	3.27398	1.46363	360.105	F
MET	0.0266078	0.00106793	0.499722	3.27199	1.63509	679.973	F
VPS13C	0.0269494	0.0010838	0.544109	3.26782	1.77805	1752.34	F
EGR4	0.0269643	0.0010858	0.714336	-3.2673	-2.33395	15.9404	F
CLDN14	0.0270241	0.00109608	0.922461	-3.26463	-3.01149	11.9165	F
DMRT2	0.0270241	0.00109296	0.834139	-3.26544	-2.72383	17.8317	F
FAR1	0.0270241	0.0010911	0.455659	3.26592	1.48815	392.396	F
PRDX6	0.0270241	0.00109655	0.534746	3.26451	1.74568	1062.74	F
TGM1	0.0270257	0.00109808	0.707269	3.26411	2.3086	140.522	F
TTF2	0.0270257	0.001099	0.378621	3.26387	1.23577	557.299	F
IL18RAP	0.0271215	0.00110409	0.551854	3.26256	1.80046	45.0081	F
CHRNB3	0.0271379	0.00110596	0.688698	-3.26209	-2.24659	20.0757	F
AP4B1	0.027295	0.00111714	0.469295	3.25923	1.52954	134.894	F
LEPROT	0.027295	0.00111751	0.498594	3.25914	1.62499	520.832	F
LHX9	0.027295	0.00111838	0.648333	-3.25892	-2.11286	17.0446	F
TRANK1	0.0273139	0.00112036	0.371795	3.25842	1.21146	2045.67	F
RC3H2	0.0273691	0.00112504	0.529913	3.25723	1.72605	839.902	F
RSPRY1	0.0273728	0.0011264	0.344884	3.25689	1.12325	249.932	F
PON2	0.0274042	0.00113174	0.532471	3.25555	1.73348	227.236	F
XIAP	0.0274042	0.00113252	0.473151	3.25535	1.54027	585.952	F
ALOX5AP	0.0274248	0.00113459	0.446277	3.25483	1.45256	177.177	F
CHTOP	0.027474	0.00113788	0.429178	3.25401	1.39655	637.123	F
SLC25A28	0.027474	0.00114093	0.365601	3.25325	1.18939	424.251	F
SNX10	0.027474	0.0011399	0.580327	3.25351	1.8881	507.635	F
OR11L1	0.0275676	0.00114657	0.8237	-3.25185	-2.67855	20.4628	F
DDX1	0.0276883	0.00115375	0.417433	3.25007	1.35669	534.423	F
DOCK11	0.0276883	0.00115582	0.556319	3.24956	1.80779	727.376	F
ADAM22	0.02774	0.00116108	0.58242	-3.24827	-1.89186	40.1429	F
GAL3ST1	0.0278894	0.00117226	0.669765	-3.24555	-2.17375	15.9188	F
RAB27A	0.0278894	0.00117202	0.40946	3.2456	1.32894	488.938	F
VLDLR	0.0279254	0.001175	0.484977	3.24488	1.57369	314.906	F
CNOT7	0.027946	0.00117746	0.558709	3.24428	1.81261	365.671	F
SERINC4	0.027946	0.00117833	0.433592	3.24407	1.40661	135.812	F
NDUFB8	0.0280776	0.00119007	0.526619	3.24125	1.7069	189.078	F
DAPP1	0.0281431	0.00119409	0.421078	3.24029	1.36441	107.528	F
CAPN9	0.0281593	0.0012019	0.719086	-3.23843	-2.32871	16.276	F
CCDC178	0.0281593	0.00120261	0.796317	-3.23826	-2.57868	16.0052	F
MBNL1	0.0281593	0.00119714	0.55624	3.23956	1.80197	1785.58	F
RCHY1	0.0281593	0.00120347	0.346853	3.23806	1.12313	181.018	F
XPO7	0.0281593	0.00120058	0.447201	3.23874	1.44837	687.182	F
EXOC1	0.0281678	0.00120697	0.4548	3.23723	1.47229	617.814	F
NXPE3	0.0281678	0.00120756	0.399324	3.23709	1.29265	283.521	F
ERMP1	0.0282195	0.00121102	0.463858	3.23627	1.50117	428.545	F
CUL2	0.0282438	0.00121526	0.510416	3.23527	1.65133	335.088	F
HIPK1	0.0282438	0.0012158	0.488581	3.23515	1.58063	795.967	F
ERAP1	0.0282753	0.00121841	0.447507	3.23454	1.44748	758.317	F
TAP1	0.0284732	0.00122945	0.383376	3.23196	1.23906	2020.39	F
SBNO1	0.0286261	0.00123879	0.567121	3.2298	1.83169	717.808	F
PCSK6	0.0286606	0.0012447	0.411693	3.22843	1.32912	249.417	F
PROM2	0.0286606	0.0012469	0.521087	-3.22793	-1.68203	34.0667	F
SDHD	0.0286606	0.00124891	0.53776	3.22747	1.7356	327.86	F
UGP2	0.0286606	0.00124601	0.405038	3.22813	1.30752	427.225	F
KCNJ15	0.02869	0.00125367	0.347706	3.22638	1.12183	380.202	F
SCRN1	0.02869	0.00125356	0.57234	-3.2264	-1.8466	27.7601	F
SYT2	0.02869	0.00125581	0.475435	-3.22589	-1.5337	56.6381	F
USP9X	0.02869	0.00125745	0.402911	3.22552	1.29959	2391.4	F
SLC2A12	0.0287496	0.00126167	0.493823	3.22456	1.59236	154.285	F
AGO4	0.0289029	0.0012735	0.448124	3.22189	1.44381	706.688	F
TBL1XR1	0.0289029	0.00127268	0.55413	3.22207	1.78544	391.023	F
ARRDC4	0.0289239	0.00127665	0.383408	3.22118	1.23502	332.549	F
KLHL24	0.0289239	0.00127698	0.625424	3.2211	2.01456	905.189	F
MMEL1	0.0290357	0.00128319	0.711345	-3.21971	-2.29033	27.6102	F
MXI1	0.0290631	0.00128928	0.43452	3.21835	1.39844	194.064	F
COX6A1	0.0290859	0.00129251	0.533063	3.21764	1.7152	287.326	F
RARS1	0.0291597	0.00129896	0.439412	3.21621	1.41324	238.008	F
RPS21	0.0292197	0.00130292	0.425438	3.21534	1.36792	646.566	F
SELENOI	0.0292375	0.001305	0.57629	3.21488	1.8527	274.677	F
SLA-DMB	0.0293453	0.0013124	0.424042	3.21325	1.36255	1384.03	F
SLC31A1	0.0294095	0.00131657	0.504026	3.21234	1.6191	347.266	F
NKAIN4	0.0295654	0.00132485	0.695949	-3.21054	-2.23437	26.0078	F
GZMA	0.0296101	0.00132955	0.679749	3.20952	2.18167	157.807	F
RPS25	0.0296101	0.0013325	0.495874	3.20889	1.5912	1527.01	F
SERINC3	0.0296101	0.0013309	0.47831	3.20923	1.53501	683.129	F
USP34	0.0296101	0.00133372	0.620059	3.20862	1.98953	1164.47	F
AFP	0.0296741	0.00133889	0.890513	-3.20751	-2.85633	14.715	F
ATP7A	0.0296758	0.00135166	0.556546	3.20478	1.78361	404.258	F
BIRC6	0.0296758	0.00134476	0.535376	3.20625	1.71655	2295.96	F
IL6ST	0.0296758	0.00134899	0.510811	3.20535	1.63733	2215.01	F
PSMA1	0.0296758	0.00134117	0.564545	3.20702	1.81051	220.655	F
TEC	0.0296758	0.0013483	0.467415	3.2055	1.4983	113.486	F
TRH	0.0296758	0.00135205	0.968241	-3.2047	-3.10292	9.68478	F
DOCK10	0.0298125	0.00136273	0.469843	3.20243	1.50464	1150.14	F
FBXL5	0.0298125	0.00136187	0.485739	3.20261	1.55563	716.503	F
GPX3	0.0298125	0.00136046	0.452037	3.20291	1.44783	1201.03	F
ANKRD22	0.0298338	0.0013693	0.532167	3.20105	1.70349	161.757	F
PLK4	0.0298338	0.00136978	0.436961	3.20094	1.39869	336.183	F
VCPKMT	0.0298338	0.00136638	0.528405	3.20166	1.69177	44.5703	F
DNAH12	0.0300201	0.00137966	0.626566	3.19887	2.00431	466.983	F
CCSER1	0.0300455	0.00139575	0.498676	3.19553	1.59353	308.39	F
FAM135B	0.0300455	0.00138445	0.755156	-3.19787	-2.41489	18.3172	F
GCSAML	0.0300455	0.00139672	0.518922	-3.19533	-1.65812	57.3758	F
GNB4	0.0300455	0.00139184	0.432836	3.19634	1.38349	574.366	F
LGALS8	0.0300455	0.00139521	0.473484	3.19564	1.51309	489.31	F
MXD1	0.0300455	0.00138818	0.394932	3.1971	1.26264	383.657	F
SLC25A36	0.0300455	0.00139066	0.483239	3.19658	1.54471	762.39	F
TMEM135	0.0300455	0.00139022	0.429173	3.19667	1.37193	224.128	F
WARS1	0.0300455	0.00138503	0.398816	3.19775	1.27531	732.768	F
ADGRD2	0.0300464	0.00139809	0.734469	-3.19504	-2.34666	14.0043	F
ALMS1	0.0301213	0.00140446	0.503285	3.19373	1.60736	674.799	F
TMEM179	0.0301213	0.00140556	0.776889	-3.19351	-2.481	25.0744	F
CCR5	0.030316	0.00142403	0.489695	3.18974	1.562	336.999	F
EIF2AK2	0.030316	0.00142463	0.470752	3.18961	1.50152	1725.62	F
MCMBP	0.030316	0.00142535	0.520471	3.18947	1.66003	424.633	F
PTPN5	0.030316	0.00142367	0.722641	-3.18981	-2.30509	13.6976	F
PSMA5	0.0303809	0.00142974	0.557342	3.18858	1.77713	175.161	F
FJX1	0.0304421	0.00143843	0.351752	-3.18683	-1.12097	338.009	F
CACNG7	0.0304548	0.0014453	0.712777	-3.18545	-2.27051	13.4666	F
MARCHF7	0.0304548	0.00144459	0.538096	3.18559	1.71415	577.909	F
TPT1	0.0304548	0.00144495	0.469555	3.18552	1.49578	7358.63	F
USP24	0.0304732	0.00144752	0.490166	3.185	1.56118	1157.35	F
RPH3A	0.0305614	0.00145306	0.622157	-3.1839	-1.98089	19.537	F
DEGS1	0.0305968	0.00145609	0.461786	3.1833	1.47	194.062	F
MYCBP2	0.0306374	0.00145937	0.481056	3.18264	1.53103	2620.09	F
ARL6IP1	0.0308203	0.00147736	0.452731	3.17909	1.43928	1056.31	F
CCDC117	0.0308884	0.00148359	0.442586	3.17787	1.40648	432.23	F
RLBP1	0.0309817	0.00149354	0.341943	3.17594	1.08599	588.146	F
NUFIP2	0.0310791	0.00150224	0.511073	3.17425	1.62227	984.04	F
PIK3C2A	0.0310791	0.00150297	0.583988	3.17411	1.85364	1107.48	F
SLC6A11	0.0310791	0.00150265	0.565396	-3.17417	-1.79466	25.5944	F
VIRMA	0.0310791	0.00150371	0.498252	3.17397	1.58144	712.65	F
CRYAB	0.0312153	0.00152759	0.40602	3.16939	1.28683	169.075	F
DLL3	0.0312153	0.00151435	0.762796	-3.17192	-2.41953	13.1488	F
ECT2L	0.0312153	0.00151378	0.646404	3.17203	2.05041	124.348	F
HPS5	0.0312153	0.00152378	0.44833	3.17012	1.42126	366.951	F
HR	0.0312153	0.00152185	0.430293	-3.17048	-1.36424	133.319	F
RNASE4	0.0312153	0.0015232	0.504621	3.17023	1.59976	1116.08	F
SPTLC2	0.0312153	0.00152724	0.448692	3.16946	1.42211	1230.75	F
VKORC1L1	0.0312247	0.00153004	0.493895	3.16892	1.56512	194.837	F
IP6K3	0.0312441	0.00153237	0.6401	-3.16848	-2.02815	18.4978	F
TAX1BP1	0.0312769	0.00153617	0.491419	3.16776	1.5567	2292.69	F
ESD	0.031319	0.00154343	0.413377	3.16639	1.30891	592.493	F
HEATR1	0.031319	0.00154433	0.401605	3.16622	1.27157	496.85	F
LOX	0.031319	0.00154311	0.46096	3.16645	1.45961	341.802	F
SLC26A5	0.0313314	0.00154633	0.682615	-3.16585	-2.16105	20.3036	F
SNORA73	0.0313423	0.00154825	0.478177	3.16548	1.51366	99.7206	F
PSMB9	0.0313584	0.00155043	0.336643	3.16508	1.0655	381.483	F
CLPX	0.0314027	0.00155803	0.534332	3.16365	1.69044	312.443	F
IDO1	0.0314027	0.0015579	0.594929	3.16368	1.88216	356.254	F
AKIRIN1	0.0314379	0.00156684	0.440809	3.16201	1.39384	372.535	F
EHF	0.0314379	0.00156155	0.449946	3.16299	1.42318	770.654	F
ERAP2	0.0314379	0.00157099	0.442761	3.16124	1.39967	529.495	F
SETX	0.0314379	0.00156348	0.468555	3.16263	1.48187	2026.79	F
VPS54	0.0314379	0.00156974	0.520088	3.16147	1.64424	547.272	F
KIAA1109	0.0314898	0.00157772	0.574944	3.16	1.81682	1627.39	F
ELL2	0.0315343	0.00158367	0.41033	3.1589	1.29619	221.075	F
MLLT10	0.0315343	0.00158446	0.473339	3.15875	1.49516	335.309	F
FOXN2	0.0315607	0.00158966	0.518748	3.1578	1.6381	276.374	F
HEATR5B	0.0315607	0.0015885	0.515436	3.15801	1.62775	473.413	F
RICTOR	0.0316862	0.00159745	0.603482	3.15637	1.90481	735.497	F
SSTR1	0.0316862	0.00159877	0.496329	3.15613	1.56648	80.0421	F
ACO1	0.0317658	0.00161724	0.368025	3.15278	1.1603	616.156	F
CLEC2L	0.0317658	0.00161934	0.667742	-3.1524	-2.10499	18.0709	F
HSPA8	0.0317658	0.00161679	0.45218	3.15286	1.42566	7771.15	F
KCNA4	0.0317658	0.00161248	0.707271	-3.15364	-2.23048	18.121	F
PITX2	0.0317658	0.00161423	0.681694	-3.15332	-2.1496	17.8897	F
PTPRC	0.0317658	0.00160512	0.494684	3.15497	1.56072	3437.86	F
VEPH1	0.0317658	0.0016196	0.430528	3.15235	1.35718	601.661	F
ZKSCAN8	0.0317658	0.00161153	0.489464	3.15381	1.54368	155.992	F
WDR87	0.0318057	0.00162304	0.826237	-3.15173	-2.60408	24.5642	F
NES	0.0320705	0.00163999	0.427463	-3.1487	-1.34595	1249.71	F
PPIL3	0.0320705	0.00164363	0.571704	3.14805	1.79975	90.1949	F
SLC2A2	0.0320705	0.0016425	0.843948	-3.14825	-2.65696	11.3963	F
SEC23A	0.0321118	0.00164716	0.581763	3.14742	1.83105	257.356	F
CASP3	0.0322088	0.00165506	0.556695	3.14603	1.75138	266.702	F
SNPH	0.0322088	0.00165787	0.442604	-3.14553	-1.39222	50.9328	F
UAP1	0.0322088	0.001662	0.397958	3.1448	1.2515	509.745	F
SKOR2	0.0323325	0.00167369	0.950959	-3.14275	-2.98863	11.8549	F
SOCS5	0.0324255	0.0016847	0.480218	3.14083	1.50828	313.374	F
MARCHF8	0.0325122	0.00169064	0.366399	3.1398	1.15042	474.547	F
DERL2	0.0326703	0.0017031	0.452253	3.13765	1.41901	199.248	F
EML4	0.0326703	0.00170328	0.486539	3.13762	1.52657	928.555	F
MGA	0.0326703	0.00170282	0.443815	3.13769	1.39256	1082.38	F
ZNF189	0.0327837	0.00171393	0.518856	3.13579	1.62702	124.349	F
CASP1	0.0329015	0.00172419	0.531254	3.13404	1.66497	349.194	F
HBP1	0.0329015	0.0017227	0.528198	3.13429	1.65553	353.202	F
SP3	0.0329015	0.00172539	0.482161	3.13383	1.51101	780.523	F
PSMA6	0.0330401	0.00173412	0.499588	3.13235	1.56488	443.654	F
PHC3	0.0331482	0.00174126	0.552235	3.13115	1.72913	698.102	F
RPL27A	0.0332427	0.00174768	0.420661	3.13006	1.3167	1853.18	F
CEBPG	0.0332438	0.00174921	0.439905	3.12981	1.37682	314.398	F
PUM2	0.0333395	0.00175571	0.533987	3.12872	1.67069	1294.37	F
CLSTN3	0.0334954	0.00177231	0.528226	-3.12595	-1.65121	34.2742	F
TARDBP	0.0334954	0.00177427	0.46455	3.12563	1.45201	788.525	F
TDRD9	0.0335337	0.00177778	0.582308	-3.12505	-1.81974	30.6273	F
DOCK5	0.0336124	0.00178343	0.409901	3.12411	1.28058	328.039	F
CEL	0.0337104	0.00179161	0.547706	-3.12277	-1.71036	24.9961	F
CLK1	0.0337558	0.00179848	0.45697	3.12164	1.4265	812.099	F
MAP1LC3B	0.0337558	0.00179665	0.510209	3.12194	1.59284	368.963	F
SLC30A5	0.0337558	0.00179784	0.502392	3.12174	1.56834	301.342	F
LDHA	0.0338481	0.00180489	0.493922	3.12059	1.54133	913.325	F
ANXA1	0.0339066	0.0018121	0.404923	3.11942	1.26312	2928.85	F
ARF1	0.0339066	0.00181381	0.437956	3.11914	1.36605	2009.8	F
HSF2	0.0339066	0.001814	0.529886	3.11911	1.65277	89.7434	F
ABHD2	0.0340801	0.00182478	0.344023	3.11736	1.07244	246.006	F
ATP13A3	0.0341927	0.00183232	0.526517	3.11615	1.6407	862.217	F
RXFP2	0.0342054	0.00183451	0.851695	-3.11579	-2.65371	10.691	F
EIF3M	0.0344437	0.00185184	0.570129	3.11302	1.77482	262.425	F
SMAD4	0.034469	0.00185472	0.539855	3.11256	1.68033	634.715	F
SLC39A8	0.0345684	0.00186321	0.359715	3.11121	1.11915	281.493	F
PLEK2	0.034619	0.0018689	0.463083	3.11031	1.44033	60.8713	F
SACM1L	0.0346249	0.00187075	0.474406	3.11002	1.47541	498.525	F
SNORD116	0.0346524	0.00187376	0.764151	-3.10954	-2.37616	13.0025	F
SRSF10	0.0349141	0.00189561	0.550077	3.10612	1.7086	1083.34	F
CDKL5	0.0349207	0.00189751	0.452366	3.10582	1.40497	151.566	F
METTL25	0.0350278	0.00190797	0.397527	-3.1042	-1.234	1700.57	F
FZD8	0.0352235	0.00192173	0.373693	-3.10207	-1.15922	268.896	F
AMN	0.0352697	0.00192862	0.728408	-3.10101	-2.2588	15.0615	F
H3-3A	0.0352697	0.00192892	0.51087	3.10096	1.58419	603.955	F
TC2N	0.0352756	0.00193098	0.495089	3.10065	1.5351	267.346	F
CPD	0.0353096	0.00194199	0.462555	3.09896	1.43344	1587.77	F
EIF3H	0.0353096	0.00194202	0.435632	3.09896	1.35	959.307	F
NRXN3	0.0353096	0.00194376	0.909965	-3.09869	-2.8197	24.5284	F
PHF3	0.0353096	0.00194374	0.45648	3.0987	1.41449	953.334	F
TMEM39A	0.0353096	0.00193809	0.485997	3.09956	1.50638	115.915	F
UHRF2	0.0353101	0.00194671	0.463257	3.09824	1.43528	388.899	F
MORF4L2	0.0355038	0.00196052	0.396443	3.09615	1.22745	588.233	F
RASA2	0.035718	0.00198022	0.518435	3.09318	1.60362	330.403	F
GPA33	0.0358326	0.00198958	0.736757	-3.09178	-2.27789	14.6252	F
RB1CC1	0.035867	0.00199481	0.311812	3.091	0.963813	3357.04	F
ARNT	0.0358713	0.00199736	0.496157	3.09062	1.53344	605.018	F
LAMP2	0.0358713	0.00199821	0.466247	3.0905	1.44093	1912.32	F
FGF6	0.0358827	0.00200676	0.828849	-3.08923	-2.56051	11.8035	F
OXTR	0.0358827	0.00200593	0.696742	-3.08935	-2.15248	21.071	F
RO60	0.0358827	0.00200131	0.415895	3.09004	1.28513	1042.35	F
C5	0.0359822	0.00201884	0.520506	3.08745	1.60703	2952.67	F
HSPA4	0.0359822	0.00202162	0.382763	3.08704	1.1816	748.462	F
MAGT1	0.0359822	0.00202756	0.561285	3.08617	1.73222	391.462	F
PAFAH1B2	0.0359822	0.00202409	0.508706	3.08668	1.57021	428.028	F
UBE2D3	0.0359822	0.0020282	0.484545	3.08607	1.49534	1156.78	F
NPL	0.0360111	0.002033	0.558877	3.08537	1.72434	184.746	F
NSA2	0.0360868	0.00203887	0.447264	3.08451	1.37959	315.702	F
MED23	0.0361548	0.00204818	0.496214	3.08316	1.5299	376.886	F
NPHS1	0.0361548	0.00204637	0.807038	-3.08342	-2.48844	15.9382	F
SAMD8	0.0361548	0.00204909	0.505024	3.08302	1.557	315.424	F
ZDBF2	0.0361548	0.0020447	0.597469	3.08366	1.84239	203.988	F
BRAP	0.0361862	0.00205246	0.387336	3.08253	1.19398	277.243	F
ABCA6	0.036286	0.00206918	0.497416	3.08012	1.5321	158.277	F
CRMP1	0.036286	0.00206635	0.72205	-3.08053	-2.22429	14.9913	F
F13A1	0.036286	0.00207188	0.571721	3.07973	1.76075	426.582	F
PTPRH	0.036286	0.00207252	0.761905	-3.07964	-2.34639	14.1493	F
TRIP12	0.036286	0.00206457	0.416079	3.08078	1.28185	2677.58	F
SSBP2	0.036287	0.00207418	0.476226	3.0794	1.46649	172.547	F
ARFIP1	0.0363245	0.00207793	0.509008	3.07886	1.56717	378.983	F
ANXA7	0.0363625	0.00208451	0.451042	3.07792	1.38827	409.131	F
NAMPT	0.0363625	0.0020908	0.461115	3.07702	1.41886	367.101	F
PDE6B	0.0363625	0.00209038	0.697007	-3.07708	-2.14475	20.3436	F
ZBTB44	0.0363625	0.00208633	0.532694	3.07766	1.63945	847.295	F
MMGT1	0.0363885	0.00209443	0.557894	3.0765	1.71636	125.918	F
ITGA1	0.0366186	0.00211737	0.484588	3.07326	1.48926	1278.63	F
NEXMIF	0.036631	0.00212131	0.654895	-3.0727	-2.0123	21.1341	F
SCN5A	0.036631	0.00212121	0.666542	-3.07271	-2.04809	30.3217	F
MPST	0.0366402	0.00212596	0.378455	3.07205	1.16263	131.683	F
MOB1A	0.0367271	0.00213497	0.609143	3.07078	1.87055	1154.57	F
C17orf78	0.0367966	0.00214064	0.579954	-3.06999	-1.78046	42.6048	F
CAPZA1	0.036956	0.0021548	0.685997	3.06802	2.10466	628.863	F
SNRPE	0.0369677	0.00216038	0.647832	3.06725	1.98706	114.572	F
STK17B	0.0369677	0.00216007	0.537266	3.06729	1.64795	752.777	F
ATP5PB	0.0371404	0.00218271	0.495779	3.06417	1.51915	424.079	F
DYNLRB2	0.0371404	0.00217705	0.627582	3.06495	1.92351	76.5017	F
FMR1	0.0371404	0.00218044	0.537324	3.06449	1.64662	389.651	F
JKAMP	0.0371404	0.00218521	0.594144	3.06383	1.82036	94.9883	F
RBL2	0.0371404	0.0021745	0.413417	3.0653	1.26725	1037.5	F
GIT2	0.0373638	0.00220649	0.403891	3.06093	1.23628	847.146	F
TFR2	0.0373638	0.00220793	0.540109	-3.06074	-1.65313	30.098	F
TSPAN6	0.0373638	0.00220899	0.578815	3.06059	1.77152	117.075	F
WDR48	0.0373638	0.0022074	0.532875	3.06081	1.63103	390.706	F
FMO1	0.0373956	0.00221672	0.504951	3.05955	1.54492	2568.39	F
ENPP2	0.0373979	0.00221851	0.561909	3.05931	1.71905	851.978	F
GZMH	0.0374021	0.00222041	0.510466	3.05905	1.56154	136.61	F
HSPD1	0.0374098	0.00222416	0.369083	3.05854	1.12886	670.44	F
GHRHR	0.0374442	0.00222951	0.861466	-3.05782	-2.63421	12.9701	F
MLH3	0.0374442	0.00222845	0.582906	3.05797	1.78251	233.773	F
TGM6	0.0374976	0.002236	0.889183	-3.05695	-2.71819	10.8706	F
ZNF207	0.0374976	0.00223468	0.422555	3.05713	1.29181	940.261	F
ZNF322	0.0375461	0.00224054	0.501412	3.05634	1.53249	345.731	F
TTC39A	0.0375751	0.00224486	0.3419	3.05577	1.04477	267.604	F
MYOZ3	0.0375845	0.00224781	0.779929	-3.05537	-2.38297	18.4836	F
DMGDH	0.0376083	0.00225159	0.578637	-3.05487	-1.76766	25.075	F
LCOR	0.0376083	0.00225255	0.468186	3.05474	1.43019	822.831	F
DTHD1	0.0376718	0.00225922	0.518399	3.05385	1.58312	197.876	F
SLC44A1	0.0376718	0.00225968	0.563559	3.05379	1.72099	720.747	F
ST13	0.0377183	0.00226413	0.435336	3.0532	1.32917	980.031	F
DDX5	0.0377215	0.00226599	0.455122	3.05296	1.38947	4660.16	F
ARHGEF3	0.0377585	0.00226987	0.462938	3.05244	1.41309	564.201	F
PCNX1	0.0378491	0.00227699	0.441228	3.0515	1.34641	974.2	F
SEMA5B	0.0378493	0.00227867	0.459813	-3.05128	-1.40302	61.1145	F
COPB2	0.0378506	0.00228272	0.492127	3.05075	1.50136	436.154	F
MUC15	0.0378506	0.00228124	0.538773	3.05094	1.64376	81.2106	F
OTX1	0.0378506	0.00228439	0.687519	-3.05053	-2.0973	16.1333	F
PDCD10	0.0378506	0.0022871	0.528046	3.05017	1.61063	184.204	F
PRKD3	0.0379189	0.00229586	0.578258	3.04902	1.76312	873.341	F
CCDC190	0.0379289	0.00229967	0.527085	3.04853	1.60683	171.829	F
FAM91A1	0.0379289	0.00230354	0.502957	3.04802	1.53302	530.338	F
EBF3	0.0379351	0.00230726	0.555206	-3.04754	-1.69201	35.617	F
KCNS2	0.0379351	0.0023056	0.730366	-3.04775	-2.22598	15.5248	F
RPA2	0.0379417	0.00230934	0.537396	3.04727	1.63759	109.322	F
RAB8B	0.0379748	0.00231409	0.541173	3.04665	1.64876	574.022	F
XRN1	0.0380512	0.00232103	0.472597	3.04575	1.43941	733.69	F
GEMIN5	0.0380918	0.00233186	0.412932	3.04435	1.25711	702.594	F
NUP155	0.0380918	0.00233537	0.511001	3.04389	1.55543	238.851	F
TRAFD1	0.0380918	0.00233451	0.390662	3.04401	1.18918	494.492	F
TXNL4B	0.0380918	0.00234031	0.517306	3.04326	1.5743	37.7419	F
C2CD5	0.0381498	0.00234556	0.517479	3.04258	1.57447	485.84	F
STRAP	0.0381653	0.0023482	0.41971	3.04225	1.27686	379.095	F
FASN	0.0382774	0.00235678	0.401423	-3.04115	-1.22079	8340.78	F
CHM	0.0383051	0.00236018	0.555637	3.04071	1.68953	181.631	F
TSPO	0.0383638	0.00236548	0.408271	3.04004	1.24116	527.621	F
ATP12A	0.0383919	0.00236891	0.765111	-3.0396	-2.32563	15.1814	F
NT5C2	0.0384037	0.00237303	0.481907	3.03908	1.46455	774.389	F
SLC7A2	0.0385229	0.00238379	0.424833	3.03772	1.29052	276.211	F
CMTR2	0.0385315	0.00238602	0.49433	3.03743	1.50149	155.831	F
L1CAM	0.0385951	0.00239166	0.458809	-3.03672	-1.39328	40.627	F
FAM135A	0.0386094	0.00239541	0.570333	3.03625	1.73167	307.815	F
MRPL50	0.0386094	0.00239626	0.520985	3.03614	1.58178	73.9332	F
TFAP2A	0.0386094	0.00239766	0.616627	-3.03597	-1.87206	25.2354	F
CASKIN1	0.0386431	0.00240145	0.523362	-3.03549	-1.58866	73.584	F
MRS2	0.0388446	0.0024235	0.5218	3.03273	1.58248	353.392	F
TMEM106A	0.0388446	0.00242349	0.355251	3.03273	1.07738	349.529	F
TMEM147	0.0388446	0.0024239	0.40455	3.03268	1.22687	162.288	F
ZYG11B	0.0388446	0.00242425	0.564344	3.03264	1.71145	401.312	F
ATP8A1	0.0388593	0.0024286	0.463194	3.0321	1.40445	900.208	F
RPS29	0.0388593	0.00242733	0.466702	3.03226	1.41516	1193.42	F
ZC3HAV1	0.038893	0.00243529	0.376033	3.03127	1.13986	1335	F
ZNF12	0.0389016	0.00243811	0.349884	3.03092	1.06047	513.639	F
STPG4	0.0389428	0.00244315	0.615297	3.0303	1.86453	1076.65	F
MFSD14B	0.0389883	0.00245006	0.445567	3.02944	1.34982	766.094	F
GFRA2	0.0389955	0.00245392	0.59286	-3.02897	-1.79575	23.7221	F
HPS3	0.0389955	0.0024554	0.504495	3.02878	1.52801	246.379	F
LLPH	0.0389955	0.00245603	0.379139	3.02871	1.1483	135.836	F
TARS2	0.0390693	0.00246413	0.488787	3.02771	1.47991	43.4108	F
CHGA	0.0391059	0.00246942	0.644167	-3.02706	-1.94993	35.336	F
DCP2	0.0391711	0.00248084	0.520323	3.02567	1.57433	797.927	F
TRPA1	0.0391711	0.0024803	0.747586	-3.02573	-2.262	18.9815	F
SPON1	0.039174	0.00248282	0.391767	3.02543	1.18526	872.044	F
ARMC10	0.0392038	0.00248782	0.531725	3.02482	1.60837	337.983	F
APAF1	0.0392349	0.00249706	0.430106	3.0237	1.30051	683.788	F
EPG5	0.0392349	0.00249659	0.4255	3.02375	1.28661	636.562	F
SRPRB	0.0393179	0.00250582	0.38452	3.02264	1.16226	283.624	F
SLC30A9	0.0393876	0.00251503	0.524667	3.02153	1.5853	339.108	F
LRPPRC	0.0394449	0.00252261	0.5381	3.02062	1.62539	642.967	F
ERBB3	0.039448	0.00252455	0.464657	3.02038	1.40344	1267.45	F
GCG	0.0394731	0.00253138	1.00984	-3.01957	-3.04927	10.4738	F
PGAP1	0.0395046	0.00253642	0.551539	3.01896	1.66507	458.778	F
PROM1	0.0395046	0.00253688	0.466265	3.01891	1.40761	304.27	F
CRYZ	0.039521	0.00254005	0.598762	3.01853	1.80738	350.973	F
N4BP2	0.0395485	0.00254494	0.526977	3.01795	1.59039	628.464	F
RPL32	0.0395698	0.00254805	0.480277	3.01758	1.44927	1544.01	F
TG	0.0396367	0.0025541	0.555038	-3.01686	-1.67447	33.5587	F
CTDSPL2	0.0396475	0.00256179	0.57293	3.01595	1.72793	335.951	F
VPS13B	0.0396539	0.00256396	0.496151	3.01569	1.49624	1264.96	F
GHITM	0.039755	0.00257225	0.486524	3.01471	1.46673	264.175	F
AAGAB	0.0397704	0.002575	0.443682	3.01439	1.33743	331.624	F
ETV7	0.0397852	0.00257848	0.445527	3.01398	1.34281	427.372	F
RAB1A	0.0397852	0.00257947	0.554898	3.01386	1.67238	398.404	F
ATP8B4	0.0401523	0.00260681	0.573072	3.01066	1.72533	290.143	F
KDM6A	0.040168	0.00261241	0.393106	3.01001	1.18325	697.593	F
NUP54	0.040168	0.00261583	0.477073	3.00961	1.4358	154.765	F
PAX1	0.040168	0.00261668	0.819784	-3.00951	-2.46715	16.9455	F
SRP54	0.040168	0.00261553	0.461545	3.00965	1.38909	226.451	F
FBN3	0.040207	0.00262278	0.538736	-3.0088	-1.62095	36.1412	F
ACOX1	0.0402494	0.00262993	0.413599	3.00798	1.24409	826.836	F
C20orf85	0.0402494	0.00263737	0.413014	3.00712	1.24198	200.889	F
YIPF5	0.0402494	0.00263221	0.576752	3.00771	1.73471	239.353	F
TOP2A	0.0402741	0.00264136	0.528677	3.00666	1.58955	607.95	F
SCAMP1	0.0402974	0.00264467	0.699419	3.00628	2.10265	187.582	F
SPG11	0.040321	0.00265155	0.491097	3.00549	1.47598	853.229	F
ATP6AP2	0.0404469	0.0026634	0.586456	3.00413	1.76179	432.6	F
PLD1	0.0404952	0.00266837	0.561634	3.00356	1.6869	651.185	F
MED13	0.0405141	0.00267139	0.505715	3.00322	1.51877	1630.2	F
NECTIN3	0.0405677	0.00267851	0.523898	3.00241	1.57296	462.097	F
RTP1	0.0405857	0.00268149	0.816746	-3.00207	-2.45193	13.3087	F
HEXB	0.0405993	0.00268638	0.407958	3.00152	1.22449	336.464	F
KCNG4	0.0405993	0.0026847	0.821173	-3.00171	-2.46492	9.91497	F
TBPL2	0.0405993	0.00269205	0.809569	-3.00088	-2.42942	14.7152	F
ADAMTS3	0.0406977	0.00270724	0.463929	2.99916	1.3914	83.8627	F
NPEPPS	0.0406977	0.00270586	0.447957	2.99932	1.34356	753.461	F
DNAJA4	0.0407112	0.00271388	0.407299	2.99842	1.22125	191.201	F
LNPEP	0.0407112	0.00271343	0.573721	2.99847	1.72028	836.729	F
USO1	0.0407112	0.00271492	0.503015	2.9983	1.50819	633.104	F
TMEM128	0.0407931	0.00272218	0.501381	2.99748	1.50288	92.2095	F
STAU1	0.0408617	0.00272856	0.416007	2.99677	1.24668	566.588	F
ATRAID	0.0410144	0.0027408	0.49708	2.99541	1.48896	145.872	F
PNLDC1	0.0411421	0.00275454	0.749178	-2.99388	-2.24295	12.7389	F
RPS4X	0.0411421	0.00275329	0.455074	2.99402	1.3625	2494.94	F
PIK3CA	0.041223	0.00276656	0.57424	2.99255	1.71844	553.211	F
TLR4	0.0415153	0.00278869	0.461748	2.99012	1.38068	834.562	F
EIF2S1	0.0415291	0.00279851	0.513987	2.98905	1.53633	187.151	F
KCMF1	0.0415291	0.00279557	0.479669	2.98937	1.43391	283.533	F
MAPK14	0.0415291	0.0028006	0.357712	2.98882	1.06914	1061.34	F
NXT2	0.0415291	0.00280044	0.589407	2.98883	1.76164	125.288	F
ALX4	0.0415427	0.00280997	0.57638	-2.9878	-1.72211	30.0469	F
ARFGEF1	0.0415427	0.00280461	0.51806	2.98838	1.54816	968.808	F
CD164	0.0415427	0.00281391	0.579204	2.98737	1.73029	682.639	F
ESCO1	0.0415427	0.00281533	0.551883	2.98721	1.64859	457.151	F
GNPDA2	0.0415427	0.00282121	0.453266	2.98658	1.35371	185.416	F
PRKACB	0.0415427	0.00281971	0.650232	2.98674	1.94207	610.897	F
PROS1	0.0415427	0.00281858	0.565921	2.98686	1.69033	459.757	F
SMG1	0.0415427	0.00281614	0.443916	2.98713	1.32603	1262.23	F
LYST	0.0416589	0.00283508	0.460397	2.98508	1.37432	1272.69	F
ANAPC7	0.0416911	0.00284656	0.419059	2.98384	1.2504	638.59	F
ANKRD31	0.0416911	0.00285156	0.655561	-2.9833	-1.95574	20.678	F
GNS	0.0416911	0.00284491	0.48655	2.98402	1.45187	1908.78	F
NUP205	0.0416911	0.00284337	0.460129	2.98418	1.37311	566.746	F
REV3L	0.0416911	0.00284162	0.532607	2.98437	1.5895	1035.04	F
GPLD1	0.0417002	0.00285628	0.437292	2.9828	1.30435	1518.33	F
SIM1	0.0417002	0.00285556	0.632477	-2.98287	-1.8866	21.3697	F
SLC17A7	0.0417112	0.00285887	0.696285	-2.98252	-2.07668	21.9653	F
ACAD11	0.0417629	0.00286608	0.494294	2.98175	1.47386	133.44	F
ATP1B1	0.0417629	0.0028661	0.437572	2.98175	1.30473	458.66	F
HSPA6	0.0418448	0.00287356	0.420973	2.98095	1.2549	160.044	F
SH3BGRL2	0.0418654	0.00287868	0.537239	2.9804	1.60119	264.99	F
C6orf120	0.0418737	0.00288294	0.520941	2.97995	1.55238	120.657	F
MINAR1	0.0419225	0.00288999	0.872289	-2.9792	-2.59873	16.9718	F
TTC17	0.0419846	0.00289983	0.463073	2.97816	1.37911	497.662	F
MARCHF6	0.0421	0.00290966	0.433661	2.97712	1.29106	939.104	F
AIDA	0.0421473	0.00292251	0.543798	2.97577	1.61822	414.307	F
ARMC8	0.0421473	0.00291879	0.488642	2.97616	1.45428	287.734	F
LAPTM4A	0.0421473	0.00292559	0.518519	2.97545	1.54283	668.072	F
NEK7	0.0421473	0.00292648	0.525989	2.97536	1.565	503.957	F
POT1	0.0421473	0.002926	0.643698	2.97541	1.91526	203.517	F
CFAP52	0.0422766	0.00295729	0.45703	2.97214	1.35836	130.012	F
CYP4V2	0.0422766	0.00294972	0.560798	2.97293	1.66721	1173.99	F
ESRP1	0.0422766	0.00295337	0.504777	2.97255	1.50047	242.505	F
STAG2	0.0422766	0.00295685	0.4972	2.97219	1.47777	1475.26	F
PIAS1	0.0422989	0.00296071	0.458535	2.97179	1.36267	834.919	F
CD53	0.0423029	0.00296552	0.516454	2.97129	1.53454	813.903	F
OSTC	0.0423029	0.00296697	0.57352	2.97114	1.70401	111.121	F
STK3	0.0424245	0.00298073	0.435726	2.96972	1.29398	211.368	F
GPAM	0.0425121	0.00299419	0.39347	2.96833	1.16795	285.008	F
NCOA3	0.0425121	0.00299439	0.428167	2.96831	1.27093	968.998	F
PTAR1	0.0425121	0.00299425	0.503907	2.96833	1.49576	329.119	F
HELZ	0.0425169	0.00299661	0.497312	2.96809	1.47607	678.589	F
ACTR3	0.0425765	0.00301169	0.529013	2.96654	1.56934	1264.96	F
FIBCD1	0.0425765	0.00301208	0.576911	-2.9665	-1.71141	25.1736	F
FPGT	0.0425765	0.0030094	0.690768	2.96678	2.04935	38.7703	F
HGF	0.0425765	0.00300864	0.561497	2.96685	1.66588	254.771	F
MTR	0.0426331	0.00301796	0.355646	2.9659	1.05481	488.315	F
EN2	0.0427206	0.00303067	0.879033	-2.96461	-2.60599	13.5913	F
LRP6	0.0427206	0.00303169	0.40206	2.96451	1.19191	899.788	F
CEPT1	0.0427361	0.00303844	0.551905	2.96382	1.63575	220.496	F
NIPBL	0.0427361	0.00303664	0.500387	2.964	1.48315	1407.32	F
EIF4EBP2	0.042737	0.0030409	0.374701	2.96357	1.11045	1947.84	F
ISL1	0.042737	0.00304227	0.697269	-2.96343	-2.06631	16.9087	F
FBXO39	0.0429462	0.00306229	0.468088	2.96142	1.3862	652.681	F
RPS18	0.0429462	0.00306285	0.506474	2.96136	1.49985	1614.96	F
TTC21B	0.0429462	0.00306231	0.576613	2.96141	1.70759	227.65	F
HTR1E	0.0429935	0.00308229	0.841474	-2.95941	-2.49027	16.7615	F
MON2	0.0429935	0.00308043	0.46072	2.9596	1.36355	582.601	F
QSER1	0.0429935	0.00308162	0.543665	2.95948	1.60896	752.161	F
TMEM26	0.0429935	0.0030778	0.505781	2.95986	1.49704	170.79	F
ATP5MK	0.0430201	0.00308709	0.567835	2.95893	1.68018	101.489	F
HMG20A	0.0430978	0.00309457	0.390107	2.95818	1.15401	384.49	F
GPSM2	0.0431899	0.00310413	0.417401	2.95723	1.23435	126.591	F
USP37	0.0431899	0.003105	0.50608	2.95715	1.49655	303.385	F
ZNF292	0.0431944	0.00310722	0.560169	2.95693	1.65638	803.061	F
PABPC1	0.0432281	0.00311155	0.400461	2.9565	1.18396	2533.07	F
CCT6A	0.0432614	0.00311586	0.475713	2.95607	1.40624	424.493	F
NKG7	0.0432678	0.00311823	0.438188	2.95584	1.29521	180.325	F
FADS2	0.043309	0.00312421	0.329255	-2.95525	-0.97303	265.386	F
SLC38A2	0.043309	0.00312502	0.585528	2.95516	1.73033	1440.98	F
PAIP2	0.0433384	0.00313096	0.562538	2.95458	1.66206	338.416	F
HSP90AA1	0.043363	0.00313731	0.427994	2.95395	1.26427	8223.77	F
SHISA3	0.043363	0.00313848	0.790566	-2.95384	-2.3352	13.638	F
ADAMTSL3	0.0433642	0.00314808	0.359597	2.9529	1.06185	600.106	F
DNAJC13	0.0433642	0.00315527	0.582163	2.95219	1.71866	876.873	F
NDUFA4	0.0433642	0.00315267	0.521435	2.95245	1.53951	217.582	F
NGLY1	0.0433642	0.00315578	0.468841	2.95214	1.38409	367.382	F
PHIP	0.0433642	0.00314625	0.478661	2.95308	1.41352	966.65	F
SNCB	0.0433642	0.0031474	0.690225	-2.95296	-2.03821	17.063	F
TFEC	0.0433642	0.00314723	0.631338	2.95298	1.86433	354.532	F
ZFYVE9	0.0433642	0.00314985	0.466974	2.95272	1.37885	257.413	F
CDH12	0.0434487	0.00316501	0.811203	-2.95124	-2.39405	13.6875	F
SMPDL3A	0.0434487	0.00316959	0.399842	2.95079	1.17985	512.075	F
AFTPH	0.0434516	0.00317313	0.487305	2.95045	1.43777	573.868	F
CYB5A	0.0434742	0.00317897	0.520398	2.94988	1.53511	540.197	F
NPR3	0.0434742	0.00318528	0.476364	2.94927	1.40492	403.123	F
TMEM126A	0.0434742	0.00318679	0.585051	2.94912	1.72539	80.2218	F
UFM1	0.0434742	0.00318021	0.49418	2.94976	1.45771	171.526	F
ABCB5	0.043547	0.00319405	0.886318	-2.94842	-2.61324	17.3271	F
VWCE	0.0436465	0.00320712	0.760904	-2.94716	-2.2425	15.6067	F
NHLRC2	0.0437208	0.00321644	0.541752	2.94626	1.59614	479.113	F
ARL1	0.0437669	0.00323383	0.53039	2.94459	1.56178	362.054	F
CPLANE1	0.0437669	0.00322982	0.529518	2.94497	1.55942	415.294	F
ESPN	0.0437669	0.00322563	0.679725	-2.94538	-2.00205	28.8952	F
TBR1	0.0437669	0.00323527	0.764236	-2.94445	-2.25026	18.8885	F
MAK	0.0438165	0.00324613	0.544886	2.94341	1.60383	82.0961	F
UGGT1	0.0438165	0.00324385	0.434522	2.94363	1.27907	1160.02	F
VCPIP1	0.0438165	0.00324667	0.413767	2.94336	1.21787	1046.74	F
HSP90B1	0.0439478	0.00326221	0.373208	2.94188	1.09794	3855.36	F
DHX15	0.0439957	0.00326904	0.521756	2.94124	1.53461	747.53	F
UHMK1	0.0439957	0.00326965	0.557953	2.94118	1.64104	876.427	F
AZIN1	0.0440279	0.00327493	0.49232	2.94068	1.44776	752.169	F
PPIB	0.0440279	0.00327593	0.44026	2.94059	1.29462	204.158	F
CDH15	0.0441762	0.00329281	0.659112	-2.93899	-1.93713	27.6413	F
CHGB	0.0442834	0.0033047	0.697736	-2.93787	-2.04986	15.3269	F
ABHD5	0.0443214	0.00331845	0.583683	2.93659	1.71404	109.975	F
CSF3R	0.0443214	0.00331245	0.528644	2.93715	1.55271	753.48	F
EBF4	0.0443214	0.00331167	0.439787	-2.93722	-1.29175	60.6491	F
MKLN1	0.0443214	0.003321	0.477423	2.93635	1.40188	518.266	F
RAVER2	0.0443214	0.00332224	0.562075	2.93623	1.65038	107.227	F
TRAT1	0.0443214	0.00332318	0.561067	2.93615	1.64738	83.8626	F
USP25	0.0443214	0.00331401	0.508875	2.937	1.49457	863.83	F
C8G	0.0444028	0.00333124	0.532673	-2.93539	-1.56361	29.8302	F
DARS1	0.0445133	0.0033415	0.495233	2.93444	1.45323	387.111	F
CPEB4	0.0445487	0.00334749	0.396624	2.93388	1.16365	860.362	F
AGPS	0.0445526	0.00338785	0.572212	2.93016	1.67667	566.869	F
CCDC14	0.0445526	0.00337318	0.47423	2.93151	1.39021	205.391	F
CLK4	0.0445526	0.00338581	0.44289	2.93035	1.29782	423.652	F
DIAPH2	0.0445526	0.00338689	0.460284	2.93025	1.34875	1019.55	F
FATE1	0.0445526	0.00337524	0.792843	-2.93132	-2.32408	11.7688	F
GPR37L1	0.0445526	0.00337096	0.587252	-2.93171	-1.72166	37.9455	F
LRCH1	0.0445526	0.00336486	0.352234	2.93228	1.03285	528.366	F
MAL2	0.0445526	0.00335749	0.527031	2.93296	1.54576	460.592	F
NPPC	0.0445526	0.00336928	0.726618	-2.93187	-2.13035	13.951	F
PTBP3	0.0445526	0.00337441	0.569051	2.9314	1.66812	1061.78	F
SKIL	0.0445526	0.00338964	0.585257	2.93	1.7148	722.554	F
TRA2B	0.0445526	0.00336532	0.46327	2.93224	1.35842	1060.64	F
UBE2A	0.0445526	0.00338099	0.531186	2.93079	1.5568	146.481	F
NKX6-1	0.0445913	0.00339455	0.558467	-2.92955	-1.63606	26.2391	F
PDGFRA	0.0446544	0.00340329	0.420134	2.92875	1.23047	830.501	F
SLC30A1	0.0446544	0.00340156	0.605529	2.92891	1.77354	295.3	F
ALG5	0.0446986	0.00341396	0.500215	2.92778	1.46452	80.5574	F
CHD2	0.0446986	0.00342243	0.385373	2.92701	1.12799	1765.77	F
PSME2	0.0446986	0.00341656	0.512854	2.92754	1.5014	90.7629	F
DGAT2	0.0447163	0.00342576	0.613698	2.9267	1.79611	47.9209	F
HLA-DRA	0.0447196	0.00342798	0.439732	2.9265	1.28688	4495.73	F
BRSK2	0.0447293	0.0034307	0.589009	-2.92625	-1.72359	51.7072	F
LMTK3	0.0447496	0.00343423	0.740606	-2.92593	-2.16696	35.4035	F
ABCA5	0.0447685	0.00343963	0.580903	2.92545	1.6994	157.058	F
SS18	0.0447685	0.00343843	0.531156	2.92555	1.55393	320.715	F
CHIA	0.0447968	0.00344378	0.512281	2.92507	1.49846	174.675	F
ABI3BP	0.0448835	0.00346811	0.573241	2.92288	1.67551	484.496	F
ATL3	0.0448835	0.00345385	0.530675	2.92416	1.55178	936.96	F
ATP2C1	0.0448835	0.00346326	0.474896	2.92331	1.38827	785.951	F
ATR	0.0448835	0.00347816	0.569419	2.92198	1.66383	355.502	F
CNBP	0.0448835	0.00347773	0.395872	2.92202	1.15674	1471.03	F
CSTF2T	0.0448835	0.00347548	0.478635	2.92222	1.39868	319.571	F
FUCA1	0.0448835	0.00346513	0.418195	2.92315	1.22245	278.962	F
NAT8L	0.0448835	0.00345568	0.823097	-2.924	-2.40673	14.8619	F
RIC1	0.0448835	0.0034769	0.489595	2.92209	1.43064	345.682	F
RNASEL	0.0448835	0.00346257	0.408276	2.92338	1.19355	330.753	F
RPL24	0.0448835	0.00347202	0.43013	2.92253	1.25707	1220.53	F
SUPT20H	0.0448835	0.00346935	0.511716	2.92277	1.49563	439.366	F
GRIN2D	0.0449767	0.00349133	0.633214	-2.9208	-1.84949	21.3513	F
PTGIS	0.0449767	0.00349718	0.420544	2.92028	1.2281	306.984	F
ZFC3H1	0.044995	0.00350268	0.470716	2.91979	1.37439	846.07	F
GABRD	0.0450035	0.00350532	0.744443	-2.91955	-2.17344	14.5093	F
ACKR2	0.045039	0.0035158	0.397385	2.91862	1.15982	318.925	F
CNGB3	0.045039	0.00352578	0.779048	-2.91774	-2.27306	21.4837	F
EIF4B	0.045039	0.00351849	0.418036	2.91839	1.21999	2987.41	F
FAM20B	0.045039	0.00352591	0.37201	2.91773	1.08542	435.305	F
GABRA3	0.045039	0.00351381	0.76051	-2.9188	-2.21978	11.3615	F
RIBC2	0.045039	0.00352459	0.420467	2.91785	1.22686	125.084	F
RPL37	0.045039	0.00351729	0.466964	2.91849	1.36283	1113.55	F
SETDB2	0.0450537	0.0035291	0.467421	2.91745	1.36367	268.227	F
TCTN3	0.0451039	0.00353502	0.504668	2.91692	1.47208	133.096	F
KCNN1	0.0451113	0.0035376	0.753959	-2.9167	-2.19907	13.0577	F
PIGC	0.0451117	0.00353962	0.474304	2.91652	1.38332	187.316	F
ASB14	0.0452308	0.00355096	0.613931	2.91552	1.78993	47.0943	F
NSD3	0.0452713	0.00355813	0.42738	2.91489	1.24577	794.672	F
ZFAND6	0.0452979	0.00356422	0.539938	2.91436	1.57357	233.699	F
CCRL2	0.045334	0.00357657	0.498233	2.91328	1.45149	86.6438	F
JMJD4	0.045334	0.00357642	0.419391	2.91329	1.22181	229.215	F
RORA	0.045334	0.00357705	0.474237	2.91323	1.38156	413.843	F
ITPR2	0.0453702	0.00358673	0.453836	2.91239	1.32175	1601.64	F
TSGA10IP	0.0453702	0.00358595	0.745501	-2.91246	-2.17124	12.0255	F
KDM7A	0.0456344	0.00361887	0.52026	2.9096	1.51375	952.054	F
ACTN3	0.0457167	0.00363728	0.657586	-2.90802	-1.91227	22.7756	F
CALCOCO2	0.0457167	0.00363745	0.358256	2.908	1.04181	1050.03	F
RPS6KA3	0.0457167	0.00363448	0.603915	2.90826	1.75634	869.748	F
ZNF331	0.0457167	0.00363951	0.484129	2.90783	1.40776	124.941	F
C1orf87	0.0457207	0.00364184	0.54832	2.90763	1.59431	215.609	F
PITPNB	0.0457408	0.00364718	0.489492	2.90717	1.42303	326.511	F
TMEM30A	0.0458095	0.003657	0.561336	2.90633	1.63143	781.721	F
PCF11	0.045882	0.00366886	0.430542	2.90531	1.25086	997.773	F
KLHL9	0.04591	0.00367312	0.420276	2.90495	1.22088	579.577	F
GYG2	0.0459661	0.00368921	0.374004	2.90358	1.08595	320.858	F
HNRNPH1	0.0459661	0.00368361	0.499959	2.90406	1.45191	1644.82	F
OXT	0.0459661	0.0036875	0.747264	-2.90373	-2.16985	15.2047	F
TYW3	0.0459661	0.00369432	0.495637	2.90315	1.43891	47.5556	F
VCAM1	0.0459661	0.00369455	0.488653	2.90313	1.41862	424.08	F
CXCR6	0.0459699	0.00370022	0.433971	2.90265	1.25967	67.1783	F
LRAT	0.0459699	0.00369864	0.773009	-2.90278	-2.24388	12.6352	F
SP1	0.0460017	0.00370547	0.454549	2.9022	1.31919	548.655	F
MYOM3	0.0461079	0.00372149	0.646467	-2.90085	-1.87531	24.6916	F
AK7	0.046121	0.00372796	0.412432	2.90031	1.19618	192.316	F
ARPC5	0.046121	0.00373273	0.469406	2.89991	1.36123	1431.46	F
L3MBTL3	0.046121	0.00372475	0.412316	2.90058	1.19596	150.095	F
SVEP1	0.046121	0.00373476	0.438397	2.89974	1.27123	1006.32	F
ANXA2	0.0461679	0.00374226	0.389291	2.89911	1.1286	2695.18	F
CACNA1G	0.0461679	0.00375539	0.43672	-2.89801	-1.26562	88.4286	F
SLC47A2	0.0461679	0.00375384	0.460808	-2.89814	-1.33549	51.4521	F
TUBAL3	0.0461679	0.0037533	0.753549	-2.89818	-2.18392	14.9699	F
TAC3	0.0462417	0.00376493	0.622514	-2.89721	-1.80356	26.1337	F
LIPA	0.0463425	0.00378131	0.532803	2.89585	1.54292	1238.11	F
SYF2	0.0465203	0.00379787	0.45931	2.89448	1.32946	197.975	F
CD109	0.0465741	0.00380431	0.597811	2.89395	1.73004	406.405	F
A1CF	0.0466229	0.00381447	0.85489	-2.89311	-2.47329	18.5109	F
ACTR2	0.0466229	0.00381444	0.551641	2.89311	1.59596	1348.37	F
BPIFB4	0.0466229	0.00381164	0.922889	-2.89334	-2.67023	10.9263	F
GRIA2	0.0466643	0.00382585	0.93041	-2.89217	-2.69091	16.0005	F
MRRF	0.0466643	0.00382609	0.439724	2.89216	1.27175	92.3044	F
KCNIP3	0.0467053	0.00383357	0.610712	-2.89154	-1.7659	29.349	F
TIAL1	0.0467053	0.00383208	0.543017	2.89166	1.57022	420.152	F
BMT2	0.0467171	0.0038366	0.512888	2.89129	1.48291	146.805	F
CNOT6L	0.046899	0.00385361	0.464106	2.8899	1.34122	501.873	F
ITCH	0.0469573	0.00386664	0.563138	2.88884	1.62682	499.485	F
ALPK1	0.0470019	0.00387658	0.335246	2.88803	0.968201	229.018	F
PICALM	0.0470787	0.00388863	0.520535	2.88706	1.50282	1552.58	F
RUBCN	0.0470787	0.00388914	0.370712	2.88702	1.07025	812.829	F
CCT3	0.0470867	0.0038975	0.368267	2.88634	1.06294	767.517	F
MED13L	0.0470867	0.0038981	0.440961	2.88629	1.27274	1552.13	F
RASSF6	0.0470867	0.00389629	0.560911	2.88644	1.61903	98.4991	F
HERC4	0.0471309	0.00390551	0.419335	2.88569	1.21007	693.861	F
BCAN	0.0471502	0.00391028	0.738308	-2.88531	-2.13025	16.4221	F
CTSW	0.0471502	0.00391263	0.428097	2.88512	1.23511	387.778	F
DYNLT3	0.0471502	0.00391474	0.779673	2.88495	2.24932	148.505	F
FMO5	0.0471502	0.00391823	0.541776	2.88467	1.56285	1288.45	F
ZNF502	0.0471502	0.00392	0.473749	2.88453	1.36654	56.4955	F
LANCL1	0.0471724	0.00393213	0.508894	2.88356	1.46743	236.636	F
MEOX1	0.0471724	0.00393225	0.607774	-2.88355	-1.75254	18.1277	F
PIP5KL1	0.0471724	0.00392522	0.713658	-2.88411	-2.05827	16.7047	F
ACAP2	0.0472519	0.00394966	0.534855	2.88215	1.54153	802.053	F
PRPF4	0.0472519	0.00394166	0.447782	2.88279	1.29086	185.367	F
TAB2	0.0472519	0.0039473	0.481047	2.88234	1.38654	405.412	F
ADGRA3	0.0473021	0.00396036	0.477894	2.8813	1.37696	775.471	F
CAND1	0.0473021	0.0039661	0.500336	2.88085	1.44139	717.742	F
CGGBP1	0.0473021	0.00396701	0.468433	2.88077	1.34945	903.408	F
RACK1	0.0475599	0.0039947	0.452894	2.87858	1.30369	3627.72	F
SLC35F3	0.0475792	0.0040022	0.774162	-2.87799	-2.22803	14.7705	F
TOM1L1	0.0475792	0.00400393	0.473947	2.87785	1.36395	134.557	F
PDS5A	0.0475837	0.00400641	0.48781	2.87766	1.40375	1007.01	F
SLC22A6	0.0475919	0.0040092	0.655638	-2.87744	-1.88656	17.3613	F
CRYBG3	0.047641	0.00401964	0.479077	2.87662	1.37812	1110.23	F
GMPS	0.0477504	0.0040343	0.422593	2.87547	1.21515	477.513	F
HIPK3	0.0477504	0.00403519	0.471413	2.8754	1.3555	1706.31	F
DENND4A	0.0477979	0.00404341	0.567323	2.87475	1.63092	494.078	F
DSTN	0.0478777	0.00406703	0.555463	2.87292	1.5958	833.281	F
HERC5	0.0478777	0.00406589	0.623853	2.873	1.79233	789.71	F
KRAS	0.0478777	0.00406299	0.605699	2.87323	1.74031	432.753	F
AHCYL1	0.0478951	0.00411433	0.424822	2.86926	1.21892	715.259	F
GLS	0.0478951	0.00411506	0.490813	2.8692	1.40824	1118.67	F
KDM3A	0.0478951	0.00409795	0.379222	2.87052	1.08856	719.723	F
LY75	0.0478951	0.00411297	0.513068	2.86937	1.47218	295.246	F
MORN1	0.0478951	0.00410807	0.395449	-2.86974	-1.13484	72.2013	F
NOX5	0.0478951	0.00409037	0.709056	-2.87111	-2.03578	17.7881	F
PLRG1	0.0478951	0.00411343	0.505815	2.86933	1.45135	241.603	F
TBX19	0.0478951	0.00411712	0.931723	-2.86905	-2.67315	11.4796	F
TMCO1	0.0478951	0.00408348	0.375872	2.87164	1.07937	734.623	F
TOP1	0.0478951	0.00407655	0.436933	2.87218	1.25495	715.299	F
TRIM23	0.0478951	0.00407649	0.556466	2.87218	1.59827	147.878	F
UBLCP1	0.0478951	0.00408296	0.612705	2.87168	1.75949	281.438	F
USP54	0.0478951	0.00409176	0.44188	2.871	1.26864	730.292	F
VPS35	0.0478951	0.00409841	0.47734	2.87049	1.3702	675.711	F
ZDHHC17	0.0478951	0.00410108	0.59642	2.87028	1.71189	333.509	F
BRDT	0.0479396	0.00412518	0.731866	-2.86843	-2.09931	13.6422	F
CCT4	0.04797	0.00412991	0.43888	2.86806	1.25874	876.121	F
ACTN2	0.0480086	0.00416149	0.552165	-2.86565	-1.58231	28.8323	F
COG6	0.0480086	0.00415218	0.407239	2.86636	1.16729	289.597	F
CRTAC1	0.0480086	0.00413937	0.476082	-2.86734	-1.36509	91.3149	F
DPYD	0.0480086	0.00414717	0.513845	2.86674	1.47306	590.794	F
DYNC2H1	0.0480086	0.00415368	0.573106	2.86625	1.64266	554.544	F
PDE7A	0.0480086	0.00413959	0.45151	2.86732	1.29463	227.34	F
STEAP4	0.0480086	0.00416499	0.418309	2.86539	1.19862	148.176	F
VMP1	0.0480086	0.00415421	0.465202	2.86621	1.33337	599.086	F
ZAN	0.0480086	0.00414862	0.571265	-2.86663	-1.63761	34.9544	F
COX7B	0.0480391	0.0041699	0.585592	2.86501	1.67773	214.13	F
DDX17	0.0480391	0.00418247	0.468418	2.86406	1.34158	6432.11	F
ORC3	0.0480391	0.0041782	0.536947	2.86438	1.53802	195.069	F
DOP1A	0.0481734	0.00420479	0.486773	2.86238	1.39333	654.984	F
MARCHF5	0.0482172	0.00421486	0.531529	2.86162	1.52103	333.137	F
PNRC2	0.0482172	0.00421499	0.568434	2.86161	1.62663	909.658	F
CREBRF	0.0482792	0.00422467	0.438084	2.86088	1.2533	399.829	F
EMP1	0.0482792	0.00422321	0.426384	2.86099	1.21988	957.93	F
FNDC3A	0.0483018	0.00422878	0.500894	2.86057	1.43284	822.212	F
CLU	0.0483094	0.00423434	0.383974	2.86016	1.09822	1191.16	F
IST1	0.0483094	0.00424195	0.468063	2.85959	1.33847	703.254	F
PPID	0.0483094	0.00423646	0.408757	2.86	1.16904	172.965	F
RALGAPB	0.0483094	0.00424039	0.484388	2.8597	1.38521	696.638	F
TLR8	0.0483094	0.00424223	0.513092	2.85956	1.46722	597.561	F
GFPT1	0.0484204	0.00426165	0.545879	2.85812	1.56018	932.06	F
SDF2	0.0484204	0.00426214	0.3778	2.85808	1.07978	242.275	F
BCAT1	0.0485233	0.00427397	0.486132	2.8572	1.38898	405.364	F
TMEM123	0.0485233	0.00427599	0.554206	2.85705	1.58339	373.653	F
TMEM254	0.0485287	0.00428074	0.541084	2.8567	1.54571	96.3657	F
PSEN1	0.0485475	0.00428455	0.442924	2.85642	1.26517	641.901	F
MFSD1	0.0485867	0.00429229	0.491264	2.85584	1.40297	239.728	F
ALCAM	0.0487075	0.00430941	0.500945	2.85458	1.42999	1251.52	F
RNGTT	0.0487077	0.00431157	0.428067	2.85442	1.22188	239.287	F
MYO1B	0.0487496	0.00431743	0.497855	2.85399	1.42087	1358.85	F
ASAH1	0.0487997	0.00432618	0.572951	2.85334	1.63483	1416.08	F
CHIT1	0.0488091	0.00433235	0.721988	2.85289	2.05975	35.1869	F
TTC3	0.0488091	0.00433069	0.442327	2.85301	1.26197	1007.34	F
ASH1L	0.0488156	0.00433835	0.45866	2.85245	1.30831	1787.69	F
IKZF2	0.0488299	0.00434272	0.625317	2.85213	1.78349	476.232	F
OPA1	0.0488299	0.00435169	0.496439	2.85148	1.41558	388.437	F
SNU13	0.0488299	0.00436116	0.425429	2.85078	1.21281	362.478	F
TTC14	0.0488299	0.00435808	0.592458	2.85101	1.6891	603.171	F
UBE2NL	0.0488299	0.0043459	0.55072	2.8519	1.5706	279.596	F
WDR82	0.0488299	0.00435906	0.438452	2.85094	1.25	657.559	F
HOXB13	0.0489147	0.00437424	0.892974	-2.84983	-2.54483	8.85854	F
MTREX	0.0489147	0.0043816	0.483503	2.8493	1.37764	509.682	F
RFX3	0.0489147	0.00438107	0.577254	2.84933	1.64479	382.702	F
TNN	0.0489147	0.00438324	0.556951	-2.84918	-1.58685	22.949	F
VTA1	0.0489147	0.00438379	0.564016	2.84914	1.60696	187.738	F
WDFY1	0.0489147	0.00437601	0.472805	2.8497	1.34735	672.555	F
CDHR2	0.0489973	0.00439805	0.676666	-2.8481	-1.92722	19.8464	F
MYLK2	0.0489973	0.00440986	0.817541	-2.84725	-2.32775	12.1365	F
MYSM1	0.0489973	0.00440294	0.416293	2.84775	1.1855	588.327	F
NUS1	0.0489973	0.00440348	0.506599	2.84771	1.44265	207.49	F
PLEKHB2	0.0489973	0.00441068	0.494389	2.84719	1.40762	792.744	F
SARAF	0.0489973	0.00439348	0.575893	2.84844	1.64039	532.527	F
ssc-mir-10390	0.0489973	0.00439751	0.70223	2.84814	2.00005	294.389	F
VPS8	0.0489973	0.00440635	0.513997	2.8475	1.46361	609.77	F
ZNF518A	0.0489973	0.00440807	0.575736	2.84738	1.63934	379.382	F
ADAM10	0.0490078	0.00441819	0.493848	2.84665	1.40581	1114.38	F
CDC73	0.0490078	0.00441819	0.467298	2.84665	1.33023	378.334	F
EIF1AX	0.0490078	0.00442028	0.594472	2.8465	1.69216	540.801	F
MBP	0.0490231	0.00442382	0.343151	2.84624	0.97669	918.739	F
BARHL2	0.0490966	0.00444126	0.783257	-2.84499	-2.22836	11.6774	F
SEL1L3	0.0490966	0.00444128	0.345012	2.84499	0.981557	176.417	F
SULT1A3	0.049165	0.00444964	0.366223	2.84439	1.04168	522.145	F
ANKMY2	0.049235	0.00445814	0.508661	2.84378	1.44652	348.308	F
SMARCAD1	0.0492625	0.00446554	0.53417	2.84325	1.51878	272.773	F
SOX17	0.0492625	0.00446715	0.333126	-2.84314	-0.947124	270.765	F
NBN	0.0492678	0.00447271	0.343071	2.84274	0.975263	683.994	F
PLIN2	0.0492678	0.00447415	0.333357	2.84264	0.947615	407.237	F
HSD17B4	0.0493897	0.00449175	0.490356	2.84139	1.39329	289.178	F
MAX	0.0494643	0.00450251	0.306869	2.84063	0.871699	842.332	F
UNC50	0.0494643	0.00451242	0.489494	2.83992	1.39013	89.6227	F
ZIC5	0.0494643	0.00450411	0.990158	-2.84051	-2.81256	13.0864	F
CYBRD1	0.0494728	0.00451895	0.518504	2.83946	1.47227	1354.22	F
ADCY2	0.0494987	0.00452563	0.351339	2.83899	0.997447	178.603	F
FBXO32	0.0494987	0.00452787	0.397276	2.83883	1.1278	440.259	F
MBTD1	0.0495271	0.00453264	0.549009	2.8385	1.55836	361.612	F
ADAR	0.0495515	0.00454581	0.35366	2.83757	1.00354	1625.68	F
PTP4A1	0.0495515	0.00454365	0.617842	2.83772	1.75326	283.138	F
RTCB	0.0495515	0.00454276	0.373818	2.83779	1.06082	269.812	F
TM9SF2	0.0495515	0.00454338	0.555482	2.83774	1.57632	912.685	F
DCAF10	0.0497749	0.00458387	0.460385	2.83491	1.30515	408.33	F
FUT11	0.0497749	0.00457954	0.407467	2.83521	1.15525	454.511	F
ZAR1	0.0497749	0.00458177	0.697095	-2.83506	-1.9763	15.1856	F
APPL2	0.0498166	0.0045899	0.469452	2.83449	1.33066	494.022	F
TNPO1	0.0498984	0.00460404	0.459597	2.83351	1.30227	1263.38	F
PPIP5K2	0.049925	0.0046087	0.648184	2.83318	1.83642	373.024	F
COX5A	0.0499327	0.00461822	0.485166	2.83252	1.37424	129.263	F
ENAM	0.0499327	0.00461547	0.773001	-2.83271	-2.18969	23.4865	F
CAMK2D	0.0499792	0.00462862	0.489013	2.8318	1.38479	867.114	F
RAB31	0.0499792	0.00462499	0.337027	2.83205	0.954478	950.775	F
AIRE	0.0500961	0.00465089	0.629487	-2.83027	-1.78162	23.5776	F
CFTR	0.0500961	0.00465289	0.493218	2.83013	1.39587	523.096	F
EPS8L3	0.0500961	0.00464486	0.802764	-2.83068	-2.27237	14.2658	F
SERPING1	0.0500961	0.00464694	0.371832	2.83054	1.05249	2381.19	F
USP33	0.0500961	0.0046437	0.569656	2.83076	1.61256	320.914	F
AQR	0.0501581	0.0046808	0.489884	2.82822	1.3855	416.571	F
GART	0.0501581	0.00468194	0.433776	2.82814	1.22678	324.982	F
GKN2	0.0501581	0.00467672	0.853947	-2.8285	-2.41539	8.87095	F
MFN1	0.0501581	0.00467572	0.441689	2.82856	1.24935	500.789	F
NAA15	0.0501581	0.00468553	0.482456	2.82789	1.36434	522.022	F
SETD2	0.0501581	0.00467763	0.449604	2.82843	1.27168	1443.13	F
TMCC2	0.0501581	0.00468531	0.482642	-2.82791	-1.36487	39.5858	F
TRDN	0.0501581	0.00467151	0.943385	-2.82885	-2.6687	19.0933	F
IQGAP1	0.0501602	0.00468989	0.456826	2.8276	1.29172	6092.19	F
KCNJ11	0.0501602	0.00469236	0.548482	-2.82743	-1.55079	52.9682	F
CP	0.0501634	0.00469799	0.472252	2.82704	1.33508	148.18	F
JAKMIP2	0.0501634	0.0047174	0.702264	-2.82572	-1.9844	17.9635	F
LACTB2	0.0501634	0.00470621	0.544335	2.82648	1.53855	68.7751	F
SECISBP2L	0.0501634	0.00471262	0.48673	2.82605	1.37552	1904.35	F
SMAD2	0.0501634	0.00471663	0.536265	2.82578	1.51536	593.391	F
TM9SF3	0.0501634	0.0047192	0.540921	2.8256	1.52843	1122.26	F
TTBK1	0.0501634	0.0047072	0.531014	-2.82642	-1.50087	37.8455	F
WWP1	0.0501634	0.00471233	0.443636	2.82607	1.25374	589.691	F
HHLA2	0.050306	0.00473716	0.669612	-2.82438	-1.89124	22.8309	F
SAT1	0.050306	0.00473928	0.485999	2.82424	1.37258	1498.68	F
COX3	0.0503115	0.00474201	0.504253	2.82406	1.42404	3439.73	F
BFSP2	0.0503163	0.00474468	0.78369	-2.82388	-2.21304	10.2207	F
ATP6V0A1	0.050339	0.00475464	0.333916	2.8232	0.942713	546.041	F
BZW2	0.050339	0.0047557	0.379507	2.82313	1.0714	273.727	F
PIBF1	0.050339	0.00475401	0.35122	2.82325	0.991581	286.745	F
CAPRIN1	0.050358	0.00476564	0.449153	2.82246	1.26772	1606.44	F
CRYBA2	0.050358	0.00476681	0.84095	-2.82238	-2.37348	15.7713	F
SNX6	0.050358	0.00476395	0.46644	2.82258	1.31656	836.182	F
TTC27	0.050358	0.00476923	0.433537	2.82222	1.22354	109.781	F
UBE2L6	0.050358	0.00477942	0.406589	2.82154	1.14721	896.403	F
ZNF24	0.050358	0.00477531	0.53473	2.82181	1.50891	689.586	F
RERGL	0.0504066	0.00478655	0.777934	-2.82106	-2.1946	21.0237	F
GFAP	0.0504331	0.00479329	0.596053	-2.82061	-1.68123	20.5156	F
TOPORS	0.0504331	0.00479574	0.527042	2.82044	1.48649	265.474	F
TNKS	0.0504394	0.00479856	0.446565	2.82025	1.25943	592.966	F
ASRGL1	0.0504732	0.00480491	0.357097	2.81983	1.00695	215.805	F
ANKRD10	0.0505322	0.00481686	0.317397	2.81903	0.894752	1178.74	F
MFSD14A	0.0505322	0.00481933	0.47424	2.81887	1.33682	232.648	F
TMEM167B	0.0505384	0.00482358	0.440743	2.81859	1.24227	165.347	F
AP3B1	0.0505436	0.00482631	0.505216	2.8184	1.4239	637.057	F
CHST8	0.050594	0.00483781	0.531267	-2.81764	-1.49692	42.2638	F
AFG1L	0.0507501	0.00486293	0.512171	2.81598	1.44226	74.2754	F
BVES	0.0507501	0.00486841	0.64053	-2.81561	-1.80349	22.0005	F
ZFP62	0.0507501	0.00486786	0.513959	2.81565	1.44713	190.182	F
SPIN1	0.0507776	0.00487553	0.539813	2.81514	1.51965	691.452	F
TOMM20	0.0508499	0.00488471	0.468819	2.81454	1.31951	393.466	F
CD47	0.0509183	0.00490122	0.466749	2.81346	1.31318	2156.26	F
CFAP44	0.0509183	0.00490547	0.479112	2.81318	1.34783	410.913	F
CREG1	0.0509183	0.00490294	0.607775	2.81334	1.70988	485.896	F
LY6L	0.0509183	0.00490379	0.970167	-2.81329	-2.72936	9.94568	F
ZZZ3	0.0509183	0.00490701	0.531825	2.81308	1.49606	472.971	F
TMEM156	0.0509742	0.00491464	0.525329	2.81258	1.47753	135.145	F
TRAM1	0.0510626	0.00492766	0.532607	2.81172	1.49754	688.523	F
ABCC5	0.0511117	0.00493533	0.409512	2.81122	1.15123	1401.75	F
BRAF	0.0511451	0.00494964	0.504265	2.81029	1.41713	589.269	F
BROX	0.0511451	0.00494985	0.511237	2.81028	1.43672	370.969	F
SCIN	0.0511451	0.00495141	0.499377	2.81018	1.40334	169.66	F
SLC30A6	0.0511451	0.00494836	0.524298	2.81038	1.47347	188.578	F
FUT8	0.0511556	0.00495695	0.492665	2.80982	1.3843	353.419	F
INTS8	0.0511581	0.00496171	0.468452	2.80951	1.31612	256.826	F
MEIOB	0.0511581	0.00496109	0.432747	2.80955	1.21582	231.314	F
SLC44A4	0.0511797	0.00497038	0.485842	2.80895	1.3647	220.371	F
TUT4	0.0511797	0.00497089	0.454036	2.80891	1.27535	642.657	F
WDR47	0.0511797	0.00497282	0.461346	2.80879	1.29582	172.456	F
NUP107	0.0513431	0.00499251	0.488724	2.80752	1.3721	216.2	F
SAPCD2	0.0513431	0.00499549	0.523127	-2.80732	-1.46859	45.2222	F
MLNR	0.0514051	0.00501335	0.675114	-2.80617	-1.89449	14.1866	F
PALD1	0.0514071	0.00502117	0.380292	-2.80567	-1.06697	730.368	F
PCYOX1	0.0514071	0.00502072	0.522315	2.8057	1.46546	273.768	F
PJA2	0.0514421	0.0050283	0.552193	2.80522	1.54902	1031.89	F
CHP1	0.0514707	0.00503742	0.468695	2.80463	1.31452	425.702	F
LTA4H	0.0515555	0.00504799	0.455614	2.80396	1.27752	634.671	F
ATG2B	0.0516475	0.00506208	0.491271	2.80306	1.37706	569.276	F
RPL23	0.0516475	0.00506132	0.442308	2.8031	1.23984	1825.91	F
TMEM258	0.0516475	0.00506384	0.416986	2.80294	1.16879	93.0723	F
NAALADL2	0.0516574	0.00506708	0.671084	2.80274	1.88087	94.7103	F
CAT	0.0517391	0.00507966	0.438577	2.80194	1.22886	1596.8	F
AP3M1	0.0517603	0.00509182	0.52113	2.80117	1.45977	396.981	F
RELCH	0.0517603	0.0050906	0.450545	2.80124	1.26209	446.257	F
SEL1L	0.0517603	0.00509773	0.53529	2.80079	1.49924	772.087	F
SPINK14	0.0517603	0.00509491	0.955004	-2.80097	-2.67494	9.53938	F
STARD5	0.0517603	0.00509118	0.490675	2.80121	1.37448	44.6177	F
ARHGAP12	0.0518688	0.00511088	0.524842	2.79996	1.46954	413.132	F
SEC63	0.0518688	0.00511299	0.456531	2.79983	1.27821	499.281	F
ABCA8	0.0519226	0.00512745	0.520053	2.79892	1.45558	255.923	F
CLEC2B	0.0519226	0.00512375	0.530053	2.79915	1.4837	160.046	F
ECPAS	0.0519226	0.00512694	0.458299	2.79895	1.28275	1028.34	F
GPBP1L1	0.0519226	0.00512506	0.385525	2.79907	1.07911	1092.06	F
SEC24B	0.0519235	0.00512983	0.529114	2.79877	1.48087	350.805	F
LYRM1	0.0519417	0.00513467	0.529014	2.79846	1.48043	39.4485	F
DNAH11	0.0519445	0.00513963	0.509662	2.79815	1.42611	1760.21	F
PPP2R3A	0.0519445	0.00514107	0.462366	2.79806	1.29373	428.961	F
EIF2A	0.0521006	0.00517153	0.492312	2.79615	1.37658	345.612	F
GDAP2	0.0521006	0.00518048	0.533563	2.79559	1.49162	140.502	F
JMJD1C	0.0521006	0.00519252	0.546551	2.79484	1.52752	1450.16	F
LAMA4	0.0521006	0.0051929	0.469202	2.79482	1.31133	3089.83	F
MYBPH	0.0521006	0.00519328	0.716777	2.79479	2.00324	227.719	F
PCM1	0.0521006	0.00519127	0.520568	2.79492	1.45495	1478.4	F
RNF112	0.0521006	0.00519162	0.506974	-2.7949	-1.41694	89.2897	F
SLC40A1	0.0521006	0.00518737	0.497207	2.79516	1.38978	888.256	F
ITGB8	0.0521704	0.00520485	0.517231	2.79407	1.44518	208.494	F
KRT12	0.0521704	0.00520408	0.569276	-2.79412	-1.59063	23.2691	F
GFPT2	0.0521723	0.00520734	0.576882	2.79392	1.61176	51.8043	F
FBXO21	0.0522263	0.00521503	0.425461	2.79344	1.1885	454.211	F
PCDH18	0.0523699	0.00523167	0.478841	2.79241	1.33712	1007.39	F
RPGR	0.0524071	0.00523954	0.537982	2.79193	1.50201	135.169	F
MARF1	0.0524433	0.00524595	0.381902	2.79153	1.06609	1013.49	F
MAP3K7	0.0524666	0.00525601	0.454936	2.79091	1.26968	327.765	F
MEF2A	0.0524666	0.00525664	0.525301	2.79087	1.46605	574.543	F
PPM1K	0.0524666	0.00525753	0.4584	2.79082	1.27931	426.109	F
TRAPPC8	0.0524666	0.00525337	0.460038	2.79107	1.284	601.473	F
PTPN12	0.0524946	0.00526266	0.507821	2.7905	1.41708	596.173	F
AGR2	0.0525273	0.00527474	0.601942	2.78976	1.67927	147.325	F
CD44	0.0525273	0.00527752	0.424885	2.78959	1.18525	1615.03	F
KLHDC10	0.0525273	0.00527592	0.57177	2.78969	1.59506	434.878	F
USP1	0.0525273	0.00527724	0.511651	2.7896	1.4273	574.436	F
SLC9A6	0.0526576	0.00529293	0.493223	2.78864	1.37542	301.417	F
STOM	0.0527817	0.00530773	0.420021	2.78774	1.17091	786.866	F
RAB18	0.0528442	0.00531635	0.466857	2.78721	1.30123	596.875	F
RESF1	0.0529726	0.0053332	0.557508	2.78619	1.55332	1506.3	F
ACSM5	0.0529806	0.00533708	0.646223	-2.78595	-1.80035	21.371	F
C17orf75	0.0530309	0.00535581	0.478425	2.78482	1.33233	218.847	F
CACNA2D2	0.0530309	0.00535859	0.602787	-2.78465	-1.67855	24.5817	F
ELMOD1	0.0530309	0.00536024	0.791474	-2.78455	-2.2039	13.3021	F
SH3YL1	0.0530309	0.00536901	0.457192	2.78402	1.27283	215.242	F
PGM3	0.0530967	0.00538859	0.459074	2.78284	1.27753	118.5	F
ADAM9	0.0531248	0.00540316	0.442262	2.78196	1.23035	1087.15	F
PIK3AP1	0.0531248	0.00539967	0.432101	2.78217	1.20218	1368.2	F
RAD21	0.0531248	0.00540253	0.484938	2.782	1.3491	957.499	F
TM2D1	0.0531248	0.00540287	0.468217	2.78198	1.30257	196.862	F
CCDC50	0.0533009	0.00543282	0.476075	2.78018	1.32358	843.243	F
ETNK1	0.053395	0.00544477	0.608535	2.77947	1.69141	521.987	F
AMCF-II	0.0534549	0.00545973	0.679642	-2.77858	-1.88844	15.0595	F
DCAF13	0.0534549	0.00546786	0.489667	2.7781	1.36034	115.802	F
IREB2	0.0534549	0.00546896	0.449595	2.77803	1.24899	503.184	F
NDST3	0.0534549	0.00546974	0.539758	2.77798	1.49944	167.41	F
SRP19	0.0534549	0.00546721	0.406923	2.77813	1.13049	222.808	F
STK26	0.0534549	0.00545912	0.446219	2.77862	1.23987	187.998	F
MCCC1	0.0534749	0.00547415	0.394486	2.77772	1.09577	1246.23	F
SBDS	0.0536278	0.00549216	0.422926	2.77665	1.17432	660.704	F
RAN	0.053674	0.00550162	0.481997	2.77609	1.33807	691.843	F
RIF1	0.053674	0.00550086	0.510991	2.77614	1.41858	871.329	F
EPCAM	0.0536832	0.00550494	0.44828	2.7759	1.24438	402.281	F
ATP1A4	0.0536879	0.00551048	0.539571	-2.77557	-1.49762	47.3874	F
HCFC2	0.0536879	0.00551124	0.577219	2.77553	1.60209	312.188	F
CENPC	0.0537176	0.00553926	0.502551	2.77388	1.39401	329.212	F
IL33	0.0537176	0.00553678	0.683766	2.77402	1.89678	181.278	F
INTS6L	0.0537176	0.00553223	0.449355	2.77429	1.24664	198.285	F
RAB11A	0.0537176	0.00552862	0.555838	2.7745	1.54217	424.145	F
TSPAN3	0.0537176	0.00553453	0.52199	2.77416	1.44808	555.579	F
FBXO9	0.0537249	0.00554404	0.388882	2.7736	1.0786	500.872	F
PLS3	0.053807	0.0055556	0.520755	2.77292	1.44401	1759.2	F
CSDE1	0.0538444	0.00556897	0.523628	2.77214	1.45157	2701.36	F
GAPVD1	0.0538444	0.00556796	0.402533	2.7722	1.1159	1257.98	F
PWWP2A	0.0538444	0.00556742	0.372837	2.77223	1.03359	281.995	F
EPHA10	0.0541843	0.00561607	0.892784	-2.76939	-2.47247	17.7635	F
DDX52	0.0542007	0.00562016	0.467463	2.76916	1.29448	101.931	F
DEPDC1B	0.054227	0.00562528	0.545084	2.76886	1.50926	255.621	F
PDIA3	0.054259	0.00563118	0.390828	2.76852	1.08201	2468.61	F
RPL34	0.054259	0.00563339	0.525621	2.76839	1.45512	1116.82	F
NBR1	0.0542718	0.0056371	0.436521	2.76818	1.20837	1551.89	F
ADAMTS7	0.0542782	0.00565094	0.321478	-2.76738	-0.889651	808.495	F
DERL1	0.0542782	0.00564309	0.387925	2.76783	1.07371	684.47	F
IPO5	0.0542782	0.00565546	0.4995	2.76712	1.38218	1182.92	F
NUP153	0.0542782	0.00566628	0.418806	2.76649	1.15862	702.874	F
PIWIL1	0.0542782	0.0056432	0.816143	-2.76782	-2.25894	10.2975	F
PPP2R2A	0.0542782	0.00566149	0.5574	2.76677	1.5422	304.272	F
SNX14	0.0542782	0.00565395	0.581981	2.7672	1.61046	526.664	F
TOP2B	0.0542782	0.00564514	0.460751	2.76771	1.27523	1857.21	F
CYP20A1	0.0543164	0.00567288	0.502554	2.76611	1.39012	2089.3	F
TMEM50B	0.0543361	0.00567733	0.512265	2.76586	1.41685	413.815	F
EFR3A	0.0543475	0.00568405	0.545389	2.76547	1.50826	639.534	F
ZBTB41	0.0543475	0.00568571	0.527365	2.76538	1.45836	406.061	F
RHEX	0.0544366	0.00570465	0.412416	-2.76429	-1.14004	360.689	F
TMEM116	0.0545786	0.00572514	0.513437	2.76312	1.41869	463.554	F
ATM	0.0546477	0.00574123	0.346188	2.76221	0.956242	1095.02	F
ANKRD40	0.0546639	0.00574659	0.427253	2.7619	1.18003	470.874	F
MTX2	0.0546639	0.00574775	0.540535	2.76184	1.49287	63.267	F
PAM	0.0546704	0.00575084	0.429645	2.76166	1.18653	1179.4	F
KCNG1	0.0546799	0.00575754	0.605006	-2.76128	-1.67059	21.7352	F
MAP3K1	0.0546889	0.00576703	0.43099	2.76074	1.18985	1036.31	F
TRAF3IP2	0.0546889	0.00576915	0.357062	2.76062	0.985713	307.6	F
CTDSP2	0.0547276	0.00578329	0.338274	2.75982	0.933577	2593.25	F
LMAN2L	0.0547276	0.00578342	0.377274	2.75981	1.04121	309.012	F
ARAP2	0.0547373	0.00579208	0.509569	2.75933	1.40607	1306.67	F
HADHA	0.0547373	0.00579145	0.403098	2.75936	1.11229	797.01	F
TRIM38	0.0547373	0.00579045	0.436583	2.75942	1.20471	346.541	F
WDR75	0.0547373	0.00579409	0.518451	2.75921	1.43052	208.605	F
ACADL	0.054751	0.00580037	0.45545	2.75886	1.25652	153.804	F
YTHDC2	0.054751	0.00579979	0.488956	2.75889	1.34898	389.698	F
ARRDC3	0.0547821	0.0058108	0.560421	2.75827	1.54579	884.644	F
EPHA6	0.0547821	0.00580957	0.777376	-2.75834	-2.14427	17.2879	F
DMXL1	0.054857	0.00582241	0.52909	2.75762	1.45903	1171.02	F
DBR1	0.0549247	0.00583573	0.482224	2.75687	1.32943	96.3741	F
PDK1	0.05493	0.00583872	0.4914	2.7567	1.35464	255.062	F
CYP4F3	0.0549735	0.00585062	0.417881	2.75604	1.1517	146.809	F
LOXL1	0.0549735	0.00584781	0.320684	-2.75619	-0.883868	475.239	F
XPNPEP3	0.0549735	0.00584821	0.362907	2.75617	1.00023	215.991	F
CSTF1	0.0550071	0.00585662	0.409427	2.7557	1.12826	193.858	F
HERC1	0.0550329	0.00586202	0.471512	2.7554	1.2992	2075.62	F
CX3CR1	0.0550469	0.00586939	0.76285	2.75499	2.10164	81.092	F
SRSF7	0.0550638	0.00587642	0.558472	2.7546	1.53837	541.271	F
GPM6A	0.0550988	0.00588339	0.535542	2.75421	1.475	179.066	F
GP91-PHOX	0.0551357	0.00589874	0.448369	2.75336	1.23452	1639.1	F
HK3	0.0551357	0.00589612	0.492744	2.7535	1.35677	2607.7	F
HRH1	0.0551357	0.00589354	0.436624	2.75365	1.20231	216.396	F
ITSN2	0.0551357	0.00589949	0.362502	2.75332	0.998084	898.367	F
FAM189A1	0.0552055	0.00591183	0.829486	-2.75263	-2.28327	12.9372	F
RPL17-C18orf32	0.0552877	0.00592551	0.511755	2.75187	1.40829	2789.92	F
ABI1	0.0553168	0.00593107	0.502118	2.75157	1.38161	419.015	F
LPGAT1	0.0553271	0.00593706	0.468714	2.75124	1.28954	411.613	F
TPR	0.0553333	0.00594016	0.449323	2.75107	1.23612	1575.27	F
ACTR10	0.0553594	0.00594541	0.529016	2.75078	1.45521	307.034	F
MMRN1	0.055374	0.00594941	0.463613	2.75056	1.27519	236.105	F
CDC42	0.0553798	0.00595248	0.582007	2.75039	1.60074	1265.96	F
CBLN4	0.0553896	0.00595669	0.805656	-2.75016	-2.21568	13.4235	F
SPCS3	0.0553896	0.00596086	0.53037	2.74993	1.45848	304.503	F
STK17A	0.0553896	0.00595917	0.331347	2.75002	0.911211	630.33	F
PDE11A	0.0554683	0.00597665	0.741388	-2.74906	-2.03812	17.7932	F
ST6GALNAC3	0.0554683	0.00597667	0.497827	2.74906	1.36856	51.5188	F
CUL4B	0.0554727	0.00597959	0.590824	2.7489	1.62412	422.583	F
APPL1	0.0555071	0.00599265	0.549539	2.74818	1.51023	454.753	F
C21orf91	0.0555071	0.00599174	0.506588	2.74823	1.39222	417.334	F
NOSTRIN	0.0555071	0.00599465	0.440881	2.74807	1.21157	129.651	F
SREBF1	0.0555071	0.00599554	0.499725	-2.74803	-1.37326	681.42	F
CALU	0.0555557	0.0060204	0.466616	2.74667	1.28164	1091.44	F
FAM210B	0.0555557	0.00601865	0.454197	2.74676	1.24757	237.015	F
HERPUD1	0.0555557	0.00601376	0.366941	2.74703	1.008	737.463	F
CCNL1	0.0556008	0.00603263	0.503012	2.746	1.38127	1045.63	F
RPL27	0.0556008	0.00603024	0.463472	2.74613	1.27275	476.389	F
C14orf28	0.0556156	0.00603811	0.634652	2.7457	1.74257	62.8726	F
CD302	0.0556156	0.00604161	0.510116	2.74551	1.40053	233.914	F
FKBP4	0.0556324	0.00605079	0.405259	2.74502	1.11244	1102.27	F
METTL17	0.0556324	0.00604855	0.488654	2.74514	1.34142	93.3118	F
RSC1A1	0.0556324	0.00604714	0.389067	2.74521	1.06807	1037.34	F
ITFG1	0.055735	0.00606686	0.512214	2.74415	1.40559	438.978	F
RGS4	0.0557802	0.00607542	0.558856	2.74368	1.53332	148.667	F
ANKRD17	0.0558092	0.00608403	0.472429	2.74322	1.29597	1113.63	F
CSTF3	0.0558092	0.00610298	0.502665	2.7422	1.37841	187.061	F
DEFB134	0.0558092	0.00610307	0.629992	-2.74219	-1.72756	37.8442	F
KIAA0586	0.0558092	0.00609481	0.542237	2.74264	1.48716	172.499	F
RAB11FIP2	0.0558092	0.00609732	0.534769	2.7425	1.4666	319.183	F
TRIM58	0.0558092	0.00609834	0.748632	-2.74245	-2.05308	19.0399	F
ARMH4	0.055987	0.00614121	0.528147	2.74014	1.4472	162.222	F
CNOT2	0.055987	0.00613895	0.510296	2.74027	1.39835	411.702	F
PALMD	0.055987	0.00613195	0.458397	2.74064	1.2563	159.767	F
RAG2	0.055987	0.0061373	0.700136	-2.74035	-1.91862	25.0844	F
RNF115	0.055987	0.00613729	0.469351	2.74035	1.28619	318.574	F
PPP1CC	0.0560506	0.00615066	0.412773	2.73964	1.13085	705.817	F
ZNF2	0.0562364	0.00617849	0.445828	2.73816	1.22075	144.108	F
STK38	0.0565009	0.00621502	0.497514	2.73622	1.36131	455.222	F
CDK19	0.0565554	0.00623074	0.481268	2.73538	1.31645	239.963	F
GALNT9	0.0565554	0.00623171	0.794995	-2.73533	-2.17458	15.2948	F
RC3H1	0.0565554	0.00622855	0.478567	2.7355	1.30912	715.633	F
C5orf47	0.0566023	0.00624435	0.805427	-2.73467	-2.20257	11.2037	F
FAM111A	0.0566023	0.00624615	0.479184	2.73457	1.31036	525.899	F
RHOH	0.0566092	0.00624947	0.430631	2.7344	1.17752	329.632	F
PDS5B	0.0566292	0.00626161	0.480549	2.73376	1.31371	609.214	F
RPS13	0.0566292	0.00625946	0.434133	2.73387	1.18686	315.42	F
ARSJ	0.0566914	0.00627181	0.532049	2.73322	1.45421	100.976	F
FLVCR1	0.0566914	0.00628159	0.40167	2.73271	1.09765	143.835	F
GNAI3	0.0566914	0.00628688	0.411086	2.73243	1.12326	754.98	F
GPR82	0.0566914	0.00628242	0.584005	2.73266	1.59589	109.598	F
HSD17B11	0.0566914	0.00627662	0.482238	2.73297	1.31794	504.429	F
UCHL5	0.0567721	0.00630996	0.44662	2.73122	1.21982	239.999	F
DPP4	0.0568224	0.00632152	0.526704	2.73062	1.43823	286.804	F
MYO9A	0.0568224	0.00632307	0.486431	2.73054	1.32822	1837.98	F
CYP4A24	0.0568299	0.00632696	0.607223	-2.73034	-1.65792	23.1591	F
VCAN	0.0568299	0.00632892	0.476327	2.73023	1.30048	1655.24	F
LYPLA1	0.0568554	0.00633426	0.544144	2.72996	1.48549	216.949	F
CCL19	0.0569025	0.00634202	0.444025	2.72955	1.21199	206.204	F
WASHC3	0.0570728	0.00637107	0.366121	2.72805	0.998796	280.725	F
STXBP5	0.0571039	0.00637706	0.39439	2.72774	1.07579	656.478	F
ZC3H14	0.0571465	0.00638434	0.509513	2.72736	1.38963	515.231	F
SYNJ2BP	0.057162	0.00638859	0.417182	2.72714	1.13771	454.497	F
AP1G1	0.0571975	0.00639508	0.481054	2.72681	1.31174	1007.7	F
COMMD2	0.0572297	0.0064012	0.448576	2.72649	1.22304	102.191	F
RAB3GAP1	0.0572457	0.00641001	0.425368	2.72604	1.15957	465.462	F
SLC25A3	0.0572457	0.00641815	0.492293	2.72562	1.3418	758.269	F
SSR4	0.0572457	0.00641281	0.54584	2.72589	1.4879	291.984	F
WAC	0.0572457	0.00641383	0.501242	2.72584	1.3663	566.48	F
ZRANB2	0.0572457	0.00641652	0.594572	2.7257	1.62062	525.816	F
MBOAT1	0.0572487	0.00642101	0.411488	2.72547	1.1215	396.792	F
ADAM11	0.0574084	0.00644905	0.592035	-2.72403	-1.61272	51.1842	F
ANKRD44	0.0574084	0.00644875	0.463947	2.72405	1.26381	1124.49	F
SKAP2	0.0575991	0.00647809	0.472725	2.72255	1.28701	778.949	F
RB1	0.0576325	0.00648438	0.516042	2.72223	1.40478	307.824	F
IFT57	0.0577271	0.00649758	0.433167	2.72155	1.17889	140.703	F
ATP11C	0.057844	0.00651787	0.556687	2.72052	1.51448	271.296	F
CAPN3	0.057844	0.00652527	0.385538	2.72015	1.04872	258.6	F
INPP5F	0.057844	0.00652605	0.54172	2.72011	1.47354	336.247	F
OTOG	0.057844	0.00651998	0.589857	-2.72042	-1.60466	21.5849	F
RPL5	0.057844	0.00652397	0.498971	2.72021	1.35731	2804.62	F
CEP83	0.0578712	0.00653167	0.395812	2.71982	1.07654	345.877	F
FCHO2	0.057893	0.00655522	0.542742	2.71863	1.47552	525.065	F
FIG4	0.057893	0.00653913	0.458976	2.71945	1.24816	208.554	F
GOLGB1	0.057893	0.00655658	0.429163	2.71857	1.16671	2199.82	F
NUP98	0.057893	0.00655131	0.41067	2.71883	1.11654	1093.76	F
RNF19A	0.057893	0.00654592	0.532664	2.7191	1.44837	670.664	F
TMEM59	0.057893	0.00656221	0.483715	2.71828	1.31487	1868.18	F
VIPAS39	0.057893	0.00654499	0.460549	2.71915	1.2523	78.3628	F
ZNF770	0.057893	0.00655931	0.620091	2.71843	1.68567	109.437	F
MGAT4A	0.0580311	0.00658298	0.484184	2.71724	1.31564	853.954	F
GPNMB	0.0581827	0.00660531	0.494629	2.71611	1.34347	2098.66	F
UBQLN1	0.05821	0.00661098	0.442885	2.71583	1.2028	584.223	F
ARL8B	0.0582449	0.00662265	0.516544	2.71525	1.40254	251.892	F
CUL3	0.0582449	0.00662063	0.551855	2.71535	1.49848	467.314	F
CLOCK	0.058285	0.00665923	0.429707	2.71342	1.16598	846.513	F
DUSP11	0.058285	0.00664015	0.449451	2.71437	1.21998	203.088	F
ITGA4	0.058285	0.00666577	0.558381	2.7131	1.51494	1247.18	F
MANEA	0.058285	0.00664175	0.62335	2.71429	1.69195	145.343	F
PNCK	0.058285	0.00663886	0.738654	-2.71444	-2.00503	13.6603	F
PPP4R3B	0.058285	0.00666196	0.514919	2.71329	1.39712	1128	F
PRNP	0.058285	0.00666407	0.820776	-2.71318	-2.22691	10.1237	F
RBBP6	0.058285	0.0066551	0.392744	2.71363	1.06576	819.418	F
RPA1	0.058285	0.00666407	0.431325	2.71318	1.17026	326.912	F
SCN10A	0.058285	0.00666295	0.821005	-2.71324	-2.22758	12.0946	F
SINHCAF	0.058285	0.0066469	0.453285	2.71404	1.23023	250.995	F
SLC39A9	0.058285	0.00664437	0.452041	2.71416	1.22691	418.312	F
ZNF281	0.058285	0.0066611	0.341351	2.71333	0.926196	316.807	F
FXR1	0.0582914	0.00666907	0.405393	2.71293	1.0998	816.95	F
SLC20A1	0.0583395	0.00667715	0.350864	2.71253	0.951731	398.997	F
FSD1L	0.0585067	0.00670476	0.567231	2.71116	1.53785	309.232	F
KPNA4	0.0585067	0.0067066	0.477294	2.71107	1.29398	587.061	F
C17orf80	0.0585193	0.00671487	0.407351	2.71066	1.10419	163.352	F
DCP1A	0.0585193	0.00671214	0.416851	2.7108	1.13	392.454	F
PCSK2	0.0585193	0.0067158	0.991148	-2.71062	-2.68662	14.3062	F
CCNT1	0.0585254	0.00674438	0.464899	2.70921	1.25951	581.155	F
HSD11B1	0.0585254	0.00673555	0.373159	2.70964	1.01113	318.718	F
LRRC4B	0.0585254	0.00674141	0.612438	-2.70936	-1.65931	20.4362	F
MTURN	0.0585254	0.00674489	0.366033	2.70918	0.99165	478.343	F
PAICS	0.0585254	0.00672318	0.548985	2.71025	1.48789	222.065	F
PPP6C	0.0585254	0.00672982	0.630015	2.70993	1.7073	213.081	F
PSMB8	0.0585254	0.00672833	0.395147	2.71	1.07085	888.194	F
ST6GALNAC5	0.0585254	0.00672797	0.676696	-2.71002	-1.83386	16.7256	F
ZNF567	0.0585271	0.00674767	0.567876	2.70905	1.5384	141.917	F
SLC36A2	0.0586316	0.00677264	0.507359	-2.70782	-1.37384	37.2583	F
ZCCHC2	0.0586316	0.00677056	0.371762	2.70792	1.0067	643.481	F
CASP8	0.0588053	0.00684455	0.404065	2.70431	1.09272	306.695	F
FAM184B	0.0588053	0.00682936	0.399146	-2.70505	-1.07971	71.1723	F
FAM221A	0.0588053	0.00684252	0.523086	-2.70441	-1.41464	38.8526	F
GPR61	0.0588053	0.00682614	1.01484	-2.70521	-2.74536	11.8151	F
HSP90AB1	0.0588053	0.00681329	0.393948	2.70583	1.06596	1507	F
KCNAB1	0.0588053	0.00684163	0.511181	2.70446	1.38247	175.346	F
LY9	0.0588053	0.00684204	0.486786	2.70444	1.31648	274.767	F
NCKAP1L	0.0588053	0.00683159	0.430386	2.70494	1.16417	1550.62	F
RNF13	0.0588053	0.00680756	0.447718	2.70611	1.21158	513.191	F
SLC22A12	0.0588053	0.00684458	0.953626	-2.70431	-2.5789	14.6543	F
SLC37A3	0.0588053	0.00681935	0.381463	2.70554	1.03206	187.763	F
WDR3	0.0588053	0.00682369	0.41976	2.70533	1.13559	256.706	F
ACSL1	0.058907	0.00686421	0.353756	2.70336	0.956331	723.901	F
AKTIP	0.058907	0.00686258	0.508011	2.70344	1.37338	106.456	F
SYNPO2L	0.0589698	0.00687414	0.609611	-2.70288	-1.64771	20.7981	F
ADGRL4	0.0589842	0.00688101	0.669814	2.70255	1.8102	150.769	F
HADHB	0.0590125	0.00688692	0.480104	2.70226	1.29737	427.798	F
TMED7	0.059069	0.00689612	0.412754	2.70182	1.11519	463.342	F
YIPF6	0.0591336	0.00690887	0.521601	2.7012	1.40895	287.844	F
SUPT16H	0.059139	0.00691212	0.348098	2.70105	0.94023	699.364	F
API5	0.0591402	0.00692008	0.556036	2.70067	1.50167	487.303	F
HECTD1	0.0591402	0.00691943	0.471359	2.7007	1.273	1463.63	F
LIN7C	0.0591402	0.00691949	0.618929	2.70069	1.67154	449.382	F
NDRG2	0.059151	0.00692513	0.35026	2.70042	0.945852	403.886	F
EMC3	0.0592869	0.0069477	0.456112	2.69934	1.2312	294.701	F
RRAGC	0.0592975	0.00695326	0.534472	2.69907	1.44258	465.575	F
SPCS2	0.0592975	0.00695417	0.524711	2.69903	1.41621	337.779	F
CLCN4	0.0593183	0.00696185	0.553326	-2.69866	-1.49324	28.6657	F
HEMK1	0.0593183	0.00695932	0.378811	2.69878	1.02233	132.034	F
RRM1	0.0594278	0.00697732	0.440299	2.69792	1.18789	542.948	F
CMC1	0.059428	0.00698259	0.49035	2.69767	1.3228	126.391	F
IQGAP2	0.0595652	0.00701447	0.424337	2.69616	1.14408	673.533	F
CSE1L	0.0597134	0.00703982	0.552473	2.69495	1.48889	533.922	F
KPNA3	0.0597758	0.00704982	0.495417	2.69448	1.33489	335.135	F
TXNDC17	0.0598435	0.00706044	0.518461	2.69398	1.39672	54.0949	F
LAPTM5	0.0599577	0.00708405	0.44511	2.69287	1.19862	1927.89	F
LVRN	0.0599577	0.00708497	0.447672	2.69282	1.2055	139.972	F
FYTTD1	0.0599867	0.00709321	0.524335	2.69244	1.41174	580.112	F
TMEM126B	0.0599971	0.00709708	0.468927	2.69225	1.26247	118.696	F
HAND1	0.0600059	0.00710607	0.640022	-2.69183	-1.72283	17.7324	F
HMBOX1	0.0600059	0.00710514	0.372234	2.69188	1.00201	293.733	F
ACSL4	0.0601379	0.00712866	0.503113	2.69077	1.35376	1365.43	F
RBFOX1	0.0601379	0.00712997	0.617102	-2.69071	-1.66044	19.6024	F
PAK2	0.060146	0.00713805	0.506253	2.69033	1.36199	889.779	F
CD48	0.0601837	0.00715354	0.473573	2.68961	1.27373	496.814	F
IPO8	0.0601837	0.00715603	0.49439	2.68949	1.32966	402.322	F
KDELR2	0.0601837	0.00715632	0.469604	2.68948	1.26299	455.429	F
SMARCAL1	0.0601837	0.00714948	0.34804	2.6898	0.936157	245.029	F
HACD2	0.0601873	0.00715941	0.503005	2.68934	1.35275	225.882	F
GJD2	0.0602375	0.00717069	0.787437	-2.68881	-2.11727	10.8606	F
TMEM196	0.0602395	0.00717358	0.814053	-2.68868	-2.18872	11.0844	F
COPS5	0.0602631	0.00717906	0.540236	2.68842	1.45238	236.113	F
TAF7	0.0602884	0.00718907	0.396554	2.68796	1.06592	574.227	F
RBM18	0.0604367	0.00721839	0.570537	2.6866	1.5328	155.51	F
ZBED5	0.0604491	0.00722254	0.599969	2.68641	1.61176	332.864	F
ZNF664	0.0605458	0.00723676	0.41975	2.68575	1.12734	737.25	F
PHKB	0.0605493	0.00724096	0.497556	2.68555	1.33621	494.832	F
USF3	0.0605493	0.00724252	0.413784	2.68548	1.11121	504.007	F
DNAI3	0.0605743	0.00724819	0.536973	2.68522	1.44189	261.59	F
EDEM1	0.0606735	0.00726273	0.433128	2.68455	1.16275	1129.73	F
DIS3	0.0606835	0.00726661	0.437388	2.68437	1.17411	258.567	F
BBS9	0.0607634	0.00729124	0.531526	2.68324	1.42621	302.683	F
GPR34	0.0607634	0.00727926	0.584524	2.68379	1.56874	148.005	F
PRDX3	0.0607634	0.00728999	0.543292	2.6833	1.45781	203.701	F
RAD17	0.0607634	0.00728431	0.495125	2.68356	1.3287	118.328	F
GOT2	0.0607916	0.00729831	0.427856	2.68292	1.1479	378.288	F
AK3	0.0608419	0.00730972	0.54302	2.68239	1.45659	363.889	F
CSNK2A2	0.0608641	0.00732132	0.457861	2.68186	1.22792	508.264	F
VSTM2A	0.0608641	0.00731709	0.969509	-2.68206	-2.60028	14.0823	F
KPNA2	0.060907	0.00733097	0.393967	2.68142	1.05639	363.42	F
EIF4G2	0.0609431	0.00734072	0.457261	2.68098	1.22591	5236.93	F
PAFAH1B1	0.0609431	0.00734338	0.448429	2.68086	1.20218	727.659	F
GNA13	0.0610007	0.0073557	0.540888	2.6803	1.44974	1205.42	F
CEP85L	0.0610482	0.00736412	0.441355	2.67991	1.18279	409.324	F
ARID5B	0.0610762	0.0073729	0.365799	2.67951	0.980163	908.012	F
DMTF1	0.0610777	0.00739685	0.513794	2.67843	1.37616	374.279	F
MSL2	0.0610777	0.00738515	0.455738	2.67896	1.2209	542.528	F
MX1	0.0610777	0.00739063	0.54785	2.67871	1.46753	1874.81	F
RPL6	0.0610777	0.00738917	0.44765	2.67878	1.19915	4324.67	F
RPS3A	0.0610777	0.00739732	0.527664	2.67841	1.4133	4053.9	F
RTKN2	0.0610777	0.00739386	0.484179	2.67856	1.2969	2092.64	F
ADAMTS13	0.0610915	0.00740329	0.636375	-2.67814	-1.7043	29.3443	F
CRX	0.0610915	0.00740707	0.865982	-2.67797	-2.31907	9.93854	F
DNAJC3	0.0610915	0.00740591	0.313502	2.67802	0.839565	1221.36	F
TCP11L2	0.0613043	0.00744099	0.519796	2.67644	1.3912	529.365	F
EIF2AK4	0.0614202	0.00746622	0.406845	2.6753	1.08843	467.38	F
CEP120	0.0614467	0.00747558	0.45101	2.67488	1.2064	528.36	F
CSGALNACT2	0.0614567	0.00748463	0.423101	2.67448	1.13157	364.375	F
DNTTIP2	0.0614567	0.00748659	0.457129	2.67439	1.22254	375.758	F
ELK4	0.0614567	0.00748548	0.425743	2.67444	1.13862	1026.33	F
TNKS2	0.061462	0.00749485	0.518716	2.67402	1.38706	803.863	F
ZNF398	0.061462	0.00749537	0.326995	2.67399	0.874383	272.603	F
ZNF638	0.061462	0.00749233	0.491014	2.67413	1.31304	1070.8	F
ASTN1	0.0615376	0.00750729	0.609503	-2.67346	-1.62948	25.9347	F
NSD1	0.0616101	0.00752952	0.404636	2.67247	1.08138	1533	F
TCTN1	0.0616101	0.00752973	0.542103	2.67246	1.44875	63.3323	F
VPS37A	0.06163	0.00753488	0.488025	2.67223	1.30412	86.9758	F
CREM	0.0616811	0.00754657	0.465586	2.67171	1.24391	114.637	F
EDEM2	0.0616811	0.00754632	0.35744	2.67172	0.954979	357.184	F
SLC9C1	0.0616846	0.00754971	0.772203	-2.67157	-2.06299	12.3715	F
CDC27	0.061773	0.0075727	0.607917	2.67055	1.62347	322.321	F
RAB27B	0.061773	0.00757416	0.553093	2.67049	1.47703	134.125	F
SDCBP	0.061773	0.0075705	0.428152	2.67065	1.14344	563.377	F
SRP14	0.061773	0.00756693	0.474693	2.67081	1.26781	298.876	F
UHRF1BP1L	0.061888	0.00759918	0.528944	2.66938	1.41195	538.368	F
CSNK1G1	0.0619797	0.00762285	0.439749	2.66833	1.1734	359.386	F
DNAJB4	0.0619797	0.00762343	0.539758	2.66831	1.44024	206.019	F
PSMB1	0.0619797	0.00762318	0.484933	2.66832	1.29396	402.951	F
TXNL1	0.0619797	0.00762411	0.531426	2.66828	1.41799	310.947	F
PROKR1	0.0620004	0.00762939	0.69036	-2.66805	-1.84191	16.3287	F
DNAH6	0.0620833	0.00764943	0.564946	2.66716	1.5068	499.564	F
MAP4K5	0.0620833	0.00765054	0.474413	2.66712	1.26531	314.368	F
RETN	0.0620833	0.00764276	0.832718	2.66746	2.22124	24.9307	F
SELENOT	0.0620833	0.00764802	0.666681	2.66723	1.77819	310.777	F
ATP23	0.0622921	0.0076955	0.497676	2.66515	1.32638	52.812	F
EMC7	0.0622921	0.00769227	0.31611	2.66529	0.842524	579.232	F
LRRC26	0.0622921	0.00769097	0.564158	-2.66534	-1.50367	21.3086	F
NIPSNAP3A	0.0622921	0.00769306	0.486841	2.66525	1.29755	197.721	F
SRBD1	0.0622921	0.0076831	0.454629	2.66569	1.2119	319.166	F
SUZ12	0.0622921	0.00768384	0.526782	2.66566	1.40422	352.871	F
RSRC2	0.062326	0.00770479	0.473124	2.66474	1.26075	564.745	F
ADTRP	0.0623528	0.00772351	0.663942	-2.66392	-1.76869	22.0655	F
BTAF1	0.0623528	0.0077192	0.499091	2.66411	1.32963	625.018	F
EMSY	0.0623528	0.00772742	0.511404	2.66375	1.36225	287.621	F
HIGD1A	0.0623528	0.0077272	0.656879	2.66376	1.74977	99.3299	F
RMND5A	0.0623528	0.00772775	0.441518	2.66374	1.17609	1090.6	F
RAP1B	0.0623798	0.0077366	0.509719	2.66335	1.35756	934.731	F
CTNND2	0.0623824	0.00773968	0.612993	-2.66322	-1.63254	19.606	F
CD24	0.0623955	0.00774651	0.533598	2.66292	1.42093	55.5339	F
SENP6	0.0624337	0.00775981	0.471153	2.66235	1.25437	814.144	F
CCNG1	0.0624546	0.00779126	0.553152	2.66098	1.47193	1226.82	F
CHD9	0.0624546	0.00779266	0.520355	2.66092	1.38462	1306.01	F
DCLK1	0.0624546	0.00779543	0.505408	2.6608	1.34479	232.697	F
ENPP4	0.0624546	0.00778802	0.338141	2.66112	0.899835	810.713	F
GIN1	0.0624546	0.00779246	0.595837	2.66093	1.58548	79.4814	F
REPS1	0.0624546	0.00779781	0.407601	2.6607	1.08451	242.605	F
TET2	0.0624546	0.00780052	0.458981	2.66058	1.22116	1252.7	F
TMLHE	0.0624546	0.0077841	0.43351	2.66129	1.1537	204.996	F
TRAF5	0.0624546	0.00779804	0.358607	2.66069	0.954143	166.535	F
VPS4B	0.0624546	0.00777689	0.499518	2.66161	1.32952	448.7	F
ZFR	0.0624546	0.00777323	0.473888	2.66176	1.26138	512.278	F
VPS50	0.0625041	0.00780991	0.502943	2.66018	1.33792	291.389	F
DPY19L3	0.0626148	0.00782927	0.544535	2.65935	1.44811	260.021	F
ZDHHC2	0.0626192	0.00783258	0.542949	2.6592	1.44381	98.4364	F
HAPLN1	0.0626756	0.00784793	0.577885	2.65854	1.53633	29.2532	F
BCLAF1	0.0626948	0.00787476	0.388397	2.65739	1.03212	1590.02	F
CAPSL	0.0626948	0.00787752	0.427634	2.65727	1.13634	165.128	F
FGFR1OP2	0.0626948	0.00787164	0.562405	2.65753	1.49461	137.988	F
GMFG	0.0626948	0.00786527	0.415526	2.6578	1.10439	370.57	F
MSI1	0.0626948	0.00786577	0.536729	-2.65778	-1.42651	29.7147	F
SLC39A10	0.0626948	0.00787766	0.637318	2.65727	1.69352	310.745	F
SSUH2	0.0626948	0.00787799	0.718899	-2.65725	-1.9103	13.186	F
OSBPL1A	0.0627235	0.00788436	0.420223	2.65698	1.11653	504.732	F
RNF38	0.062747	0.00789008	0.542806	2.65674	1.44209	605.17	F
DNAH7	0.0627556	0.00789787	0.639656	2.65641	1.69919	322.958	F
SLC35G1	0.0627556	0.0078966	0.52189	2.65646	1.38638	91.5871	F
STAT3	0.0627556	0.00790676	0.37676	2.65603	1.00068	2442.55	F
TLR1	0.0627556	0.00790443	0.62129	2.65612	1.65022	51.9291	F
UPK1B	0.0627682	0.00791212	0.665446	2.6558	1.76729	30.2752	F
TBC1D8B	0.0627694	0.00791504	0.566185	2.65567	1.5036	86.7644	F
ATP5F1A	0.0627901	0.0079257	0.416824	2.65522	1.10676	1893.93	F
HSBP1	0.0627901	0.00792596	0.428938	2.65521	1.13892	465.935	F
SLAMF6	0.0627901	0.00792244	0.417863	2.65536	1.10958	153.33	F
ARID4A	0.0627934	0.00793191	0.47944	2.65495	1.27289	374.976	F
ELP2	0.062798	0.00793526	0.518372	2.65481	1.37618	184.093	F
PTPN4	0.062892	0.00795269	0.594367	2.65407	1.57749	252.366	F
C11orf71	0.062943	0.00796191	0.611534	-2.65368	-1.62282	17.6792	F
KIF20A	0.0629704	0.00797268	0.48492	2.65322	1.2866	125.089	F
PLBD1	0.0630494	0.00798649	0.462423	2.65264	1.22664	133.54	F
SEC22B	0.0630647	0.00799401	0.524443	2.65232	1.39099	301.141	F
ADCY1	0.0631557	0.00800873	0.49432	-2.6517	-1.31079	74.0868	F
CDC14A	0.0631557	0.00802605	0.459755	2.65097	1.2188	312.725	F
MAL	0.0631557	0.00802117	0.460707	2.65118	1.22142	202.817	F
PHKA2	0.0631557	0.00801902	0.35844	2.65127	0.95032	206.469	F
TFAM	0.0631557	0.00802582	0.534253	2.65098	1.41629	168.155	F
NCAPD3	0.063183	0.00803686	0.391292	2.65052	1.03713	392.862	F
ATG12	0.0632187	0.00804698	0.523461	2.65009	1.38722	323.784	F
ADGRF5	0.0633102	0.0080669	0.386465	2.64926	1.02384	2279.69	F
TMTC4	0.0633102	0.00806662	0.36851	2.64927	0.976283	332.845	F
LAMB1	0.0633277	0.00807482	0.323069	2.64893	0.855785	2475.95	F
SETD7	0.0633277	0.00807233	0.391279	2.64903	1.03651	926.889	F
EFL1	0.0633441	0.0080797	0.345239	2.64872	0.914443	287.173	F
NCOA7	0.063369	0.00808567	0.360086	2.64847	0.953676	457.086	F
GLA	0.0633724	0.00809389	0.509032	2.64813	1.34798	121.047	F
GTF2H1	0.0633724	0.00808912	0.537479	2.64833	1.42342	266.487	F
BTBD10	0.0633818	0.00810841	0.456708	2.64752	1.20914	154.735	F
MBNL2	0.0633818	0.00810661	0.504935	2.6476	1.33687	631.589	F
UBR5	0.0633818	0.00811247	0.459362	2.64735	1.21609	1568.83	F
KDELR3	0.0635964	0.00814939	0.474673	2.64582	1.2559	136.507	F
PSMC6	0.063617	0.00816941	0.500593	2.64499	1.32406	372.385	F
RTN4RL2	0.063617	0.00817063	0.621418	-2.64494	-1.64361	72.7845	F
ZSCAN25	0.063617	0.00816122	0.41572	-2.64533	-1.09971	101.276	F
ATF6	0.0636459	0.00817715	0.454062	2.64467	1.20084	934.797	F
NCOA6	0.0636672	0.00818269	0.390196	2.64444	1.03185	518.778	F
CRCP	0.063704	0.00819266	0.450167	2.64403	1.19025	71.9349	F
SRMS	0.063704	0.00819305	0.797086	-2.64401	-2.1075	18.3012	F
EHBP1	0.0638183	0.00821056	0.48731	2.64329	1.2881	323.641	F
TMEM35A	0.0638405	0.00822488	0.506353	2.6427	1.33814	31.5648	F
GMFB	0.0638553	0.00823894	0.695831	2.64212	1.83847	242.198	F
IFNGR1	0.0638553	0.00824066	0.434242	2.64205	1.14729	548.621	F
PPP1R3B	0.0638553	0.00823944	0.440641	2.6421	1.16422	261.116	F
AGL	0.0640766	0.00828141	0.478906	2.64038	1.26449	300.786	F
CACNG8	0.0641508	0.00829578	0.698759	-2.63979	-1.84458	14.4622	F
CSNK1A1	0.0641665	0.00830164	0.407435	2.63955	1.07544	1724.77	F
ALG11	0.064183	0.00830843	0.485172	2.63927	1.2805	89.4851	F
NCOA2	0.0642751	0.00832886	0.396067	2.63844	1.045	1451.76	F
SMU1	0.0642751	0.00832883	0.377684	2.63844	0.996496	609.905	F
ASXL2	0.0643069	0.00833582	0.430964	2.63816	1.13695	834.37	F
ADGRD1	0.0643714	0.00836133	0.3638	2.63712	0.959385	462.038	F
CDON	0.0643714	0.00835671	0.601451	2.63731	1.58621	191.554	F
DCAF1	0.0643714	0.00836406	0.424929	2.63701	1.12054	499.862	F
HNRNPK	0.0643714	0.00835344	0.428214	2.63744	1.12939	2170.67	F
LCP2	0.0643714	0.00835887	0.383774	2.63722	1.0121	1084.65	F
NCKAP1	0.0643714	0.00835652	0.486154	2.63732	1.28214	926.243	F
TAOK1	0.0643714	0.00834941	0.473323	2.6376	1.24844	638.575	F
KPNA6	0.0644141	0.00837245	0.448056	2.63667	1.18138	676.389	F
CGA	0.0644242	0.00837943	0.717905	-2.63639	-1.89267	14.0607	F
TSTD2	0.0644945	0.00839142	0.356537	2.6359	0.939797	428.438	F
ADD3	0.0645262	0.00840124	0.526614	2.6355	1.38789	561.723	F
LUM	0.0645262	0.00839955	0.665018	2.63557	1.7527	253.936	F
TMEM140	0.0645905	0.00841247	0.330425	2.63505	0.870686	311.107	F
DNAL1	0.0646206	0.00842126	0.516332	2.6347	1.36038	176.728	F
R3HDM1	0.0646206	0.00842208	0.509446	2.63466	1.34222	300.761	F
WDR36	0.064635	0.00842681	0.512267	2.63447	1.34955	291.112	F
HACD3	0.0646697	0.00843419	0.456149	2.63418	1.20158	726.119	F
STXBP5L	0.0646759	0.00843785	0.694521	-2.63403	-1.82939	25.0963	F
DDX21	0.0646836	0.00844456	0.384584	2.63376	1.0129	769.28	F
MYO1E	0.064868	0.00847435	0.390384	2.63256	1.02771	659.62	F
GLIPR2	0.0648701	0.00848136	0.456197	2.63228	1.20084	238.955	F
PBRM1	0.0649206	0.00849555	0.50226	2.63171	1.3218	948.746	F
ZNF106	0.0649206	0.00849488	0.434505	2.63174	1.1435	627.795	F
DENND4C	0.0649937	0.00851944	0.531423	2.63076	1.39805	533.173	F
PLEKHA3	0.0649937	0.00851006	0.462413	2.63113	1.21667	275.997	F
PLEKHA5	0.0649937	0.00851191	0.472893	2.63106	1.24421	313.676	F
TRIQK	0.0649937	0.00851847	0.598243	2.6308	1.57386	54.4256	F
ZMYM4	0.0649937	0.00851494	0.537135	2.63094	1.41317	457.248	F
INTS10	0.0651268	0.00854838	0.361847	2.62961	0.951514	325.805	F
ZNF268	0.0651268	0.00854642	0.466893	2.62968	1.22778	132.911	F
LSS	0.0652	0.00856087	0.323312	-2.62911	-0.850022	1083.96	F
NOTCH2	0.0652239	0.00856688	0.377974	2.62887	0.993644	3673.38	F
LARP4	0.0652369	0.00857722	0.485174	2.62846	1.27526	422.38	F
CBX5	0.0652381	0.00858313	0.4946	2.62823	1.29992	440.453	F
FAF2	0.0652381	0.00858062	0.402956	2.62833	1.0591	291.957	F
UBA6	0.0653261	0.00860047	0.574922	2.62754	1.51063	223.776	F
RPSA	0.0653392	0.0086166	0.44576	2.6269	1.17097	2140.83	F
WDFY3	0.0653392	0.00861428	0.358485	2.62699	0.941738	1818.61	F
KCNQ4	0.0653974	0.00862716	0.408981	-2.62649	-1.07418	79.8348	F
GABRA4	0.0654876	0.00864195	0.748478	-2.6259	-1.96543	18.1279	F
SULT2A1	0.0656151	0.00866745	0.982519	-2.6249	-2.57901	10.4378	F
APPBP2	0.0656302	0.00867306	0.587552	2.62468	1.54214	614.533	F
ROPN1L	0.0656302	0.00867814	0.39928	2.62448	1.0479	181.235	F
CCP110	0.0657137	0.00869787	0.491044	2.62371	1.28836	314.777	F
GGPS1	0.065766	0.0087083	0.402885	2.6233	1.05689	112.754	F
U6	0.065766	0.00871059	0.650152	-2.62321	-1.70548	16.9335	F
CCPG1	0.065786	0.00871614	0.463158	2.62299	1.21486	1121.62	F
ODC1	0.0658002	0.00872674	0.381157	2.62258	0.999613	426.887	F
DSC1	0.0658628	0.00875718	0.732628	-2.62139	-1.9205	17.9427	F
GTF2IRD1	0.0658628	0.00875813	0.3805	-2.62135	-0.997424	141.384	F
RALGAPA1	0.0658628	0.00874868	0.562842	2.62172	1.47562	586.7	F
RPS6KA2	0.0658628	0.00875282	0.406441	-2.62156	-1.06551	351.392	F
TFRC	0.0658928	0.00876517	0.53653	2.62108	1.40629	289.236	F
AHCTF1	0.0659032	0.00877059	0.450893	2.62087	1.18173	1095.14	F
DOCK8	0.0659032	0.00877236	0.419792	2.6208	1.10019	2494.29	F
RLIM	0.0660005	0.00878822	0.566418	2.62018	1.48412	358.408	F
ANKHD1	0.0660793	0.00880455	0.376595	2.61955	0.986509	1256.05	F
SOS1	0.0660793	0.00880179	0.484172	2.61966	1.26837	554.535	F
CRLF3	0.0660978	0.00881868	0.47255	2.619	1.23761	700.367	F
GRIN2C	0.0661185	0.00883311	0.597778	-2.61845	-1.56525	21.3697	F
RAF1	0.0661185	0.00882554	0.341139	2.61874	0.893353	966.897	F
SKP1	0.0661185	0.00883227	0.560653	2.61848	1.46806	878.81	F
VSIG4	0.0661185	0.00883043	0.496249	2.61855	1.29945	888.094	F
CCDC186	0.0661394	0.00883882	0.508967	2.61823	1.33259	520.877	F
TRNAU1AP	0.0661768	0.00884674	0.470524	2.61792	1.23179	84.5026	F
ADAD1	0.0661879	0.00885113	0.744637	-2.61775	-1.94927	13.4689	F
ATP6V1B2	0.0661908	0.00885722	0.485176	2.61752	1.26996	399.044	F
MBOAT2	0.0661908	0.00886028	0.464415	2.6174	1.21556	80.1434	F
RAB3C	0.0661908	0.00885939	0.641003	-2.61743	-1.67778	19.5726	F
KCNH5	0.066194	0.00886362	0.82339	-2.61727	-2.15503	14.1338	F
MAML2	0.0662758	0.00888235	0.384692	2.61655	1.00656	407.521	F
SEC24A	0.0662758	0.00887923	0.51742	2.61667	1.35392	437.96	F
TRIM21	0.0662758	0.00888335	0.372028	2.61651	0.973415	334.059	F
DRGX	0.0663993	0.00890283	0.780682	-2.61576	-2.04208	15.5004	F
ASB18	0.0665045	0.0089316	0.850328	-2.61466	-2.22332	12.0752	F
MSL3	0.0665045	0.00893002	0.416724	2.61472	1.08962	295.066	F
COPS2	0.0665372	0.00893892	0.494921	2.61438	1.29391	565.375	F
VAMP7	0.0665802	0.00894764	0.636246	2.61405	1.66318	121.123	F
DRD2	0.0666403	0.00897221	0.868011	-2.61311	-2.26821	12.9888	F
EEF1B2	0.0666403	0.00898748	0.494853	2.61253	1.29282	1136.53	F
GPM6B	0.0666403	0.0089998	0.440561	2.61206	1.15077	303.043	F
KLHL14	0.0666403	0.00896491	0.617909	-2.61339	-1.61484	17.8502	F
OR4K17	0.0666403	0.0089738	1.01648	-2.61305	-2.65611	16.1616	F
OSBPL9	0.0666403	0.00898187	0.500582	2.61274	1.30789	447.288	F
PUM3	0.0666403	0.00896322	0.400676	2.61345	1.04715	197.185	F
HAT1	0.066679	0.00901266	0.547641	2.61157	1.43021	152.16	F
IFNAR1	0.066679	0.00901667	0.392768	2.61142	1.02568	828.226	F
USP3	0.066679	0.00901679	0.424345	2.61142	1.10814	308.856	F
COPG2	0.066679	0.00904903	0.449951	2.6102	1.17446	418.87	F
CPNE4	0.066679	0.00903769	0.904459	-2.61063	-2.3612	10.8409	F
ERBIN	0.066679	0.00902816	0.493347	2.61099	1.28812	2645.82	F
NAP1L1	0.066679	0.00904711	0.424119	2.61027	1.10706	1315.71	F
PERP	0.066679	0.00903666	0.506834	2.61066	1.32317	246.686	F
RBMXL1	0.066679	0.00903435	0.466772	2.61075	1.21863	1126.69	F
RNF111	0.066679	0.0090401	0.4889	2.61053	1.27629	345.442	F
SMAD5	0.066679	0.00904914	0.549025	2.61019	1.43306	597.789	F
ACER2	0.0667149	0.00906284	0.511481	2.60967	1.3348	46.5167	F
FER	0.0667149	0.00905811	0.582369	2.60985	1.5199	324.781	F
ITGA8	0.0668046	0.00908092	0.542636	2.60899	1.41573	1094.45	F
AP2B1	0.0669583	0.00911068	0.451296	2.60787	1.17692	1286.47	F
ZNF280C	0.0669734	0.00912159	0.5318	2.60746	1.38665	112.277	F
EIF4E3	0.0670287	0.00914095	0.466956	2.60674	1.21723	150.072	F
GRIK1	0.0670448	0.00914611	0.747152	-2.60654	-1.94749	15.9866	F
ZNF639	0.0670745	0.00915312	0.352941	2.60628	0.919863	257.934	F
DLD	0.0671308	0.00916376	0.336595	2.60588	0.877128	449.363	F
DLG1	0.0671447	0.00917723	0.533125	2.60538	1.38899	629.458	F
EIF4E	0.0671447	0.00917987	0.546733	2.60528	1.42439	219.211	F
LZTFL1	0.0671447	0.00918431	0.473047	2.60512	1.23234	150.378	F
ORC4	0.0671447	0.0091798	0.615274	2.60528	1.60296	229.783	F
RBFOX3	0.0671447	0.00917148	0.538398	-2.6056	-1.40285	46.4539	F
RFX5	0.0671447	0.00918432	0.311195	2.60512	0.810699	489.716	F
TWF1	0.0671447	0.00918638	0.631232	2.60504	1.64439	162.177	F
CCNG2	0.06715	0.00919896	0.446638	2.60457	1.1633	214.134	F
RFC2	0.06715	0.00919552	0.400638	2.6047	1.04354	295.66	F
RYK	0.06715	0.00919317	0.622962	2.60479	1.62268	244.56	F
TRIM46	0.06715	0.00919764	0.557043	-2.60462	-1.45089	40.3277	F
OTOF	0.0672872	0.00922524	0.555486	-2.60359	-1.44626	59.3736	F
PALB2	0.0672872	0.00923258	0.439942	2.60332	1.14531	158.759	F
PELO	0.0672872	0.00922977	0.376788	2.60342	0.980939	365.64	F
ST8SIA4	0.0672872	0.00923004	0.558454	2.60341	1.45389	320.617	F
ZNF507	0.0673381	0.00924255	0.410668	2.60295	1.06895	239.225	F
DNAAF9	0.0673493	0.00924704	0.443486	2.60278	1.1543	570.751	F
THUMPD3	0.0673803	0.00925757	0.504168	2.60239	1.31204	229.094	F
ATPAF1	0.067396	0.00926833	0.485215	2.60199	1.26253	219.475	F
MAT2B	0.0673994	0.00927474	0.530898	2.60176	1.38127	582.056	F
TMCO5A	0.0673994	0.00927314	0.807537	-2.60182	-2.10106	14.9338	F
WTAP	0.0674124	0.0092795	0.401495	2.60158	1.04452	506.431	F
YWHAZ	0.0674326	0.00928823	0.563178	2.60126	1.46497	2076.49	F
AGFG1	0.0674363	0.00929766	0.461446	2.60091	1.20018	337.416	F
OCIAD2	0.0674363	0.00929689	0.426474	2.60094	1.10923	338.22	F
RP1	0.0674363	0.00929273	0.674706	2.60109	1.75497	44.0706	F
MFAP3	0.0674543	0.00930311	0.558347	2.60071	1.4521	252.94	F
SLC44A3	0.0674567	0.00930642	0.518844	2.60059	1.3493	83.4159	F
RTRAF	0.0675082	0.00931948	0.586306	2.60011	1.52446	244.448	F
PAX3	0.0675366	0.00932639	0.804325	-2.59985	-2.09113	9.84052	F
RPL11	0.0677077	0.00935897	0.468962	2.59866	1.21867	2189.9	F
SHTN1	0.0677077	0.00935755	0.475865	2.59871	1.23663	289.3	F
MRPS15	0.0677128	0.00936316	0.354499	2.5985	0.921165	143.028	F
RHOT1	0.0677128	0.00936565	0.487892	2.59841	1.26774	356.436	F
COG5	0.0677695	0.00937649	0.497351	2.59801	1.29212	209.72	F
CRBN	0.0678186	0.00938626	0.529817	2.59766	1.37628	144.517	F
NAA50	0.0678344	0.00939145	0.457965	2.59747	1.18955	473.155	F
CCDC146	0.0678707	0.00940245	0.520187	2.59706	1.35096	122.831	F
LRIG3	0.0678788	0.00940657	0.438437	2.59691	1.13858	348.155	F
ARMC3	0.0679058	0.0094163	0.563126	2.59656	1.46219	173.796	F
EYA3	0.0679058	0.00941527	0.363598	2.5966	0.944117	544.349	F
MIS18BP1	0.0679435	0.00942752	0.536183	2.59615	1.39201	224.681	F
ARPC3	0.0679928	0.00944191	0.459224	2.59562	1.19197	427.042	F
DDX6	0.0679928	0.00944336	0.512893	2.59557	1.33125	2255.46	F
IMPA1	0.0680473	0.00946179	0.545883	2.5949	1.41651	150.431	F
MYOF	0.0680473	0.00946585	0.423368	2.59475	1.09854	1513.32	F
ODR4	0.0680473	0.0094674	0.565533	2.5947	1.46739	228.663	F
CACNA1I	0.0680965	0.00947879	0.64158	-2.59428	-1.66444	48.8847	F
METTL16	0.0680965	0.00948479	0.432637	2.59407	1.12229	318.653	F
NCBP2	0.0681928	0.00951023	0.336777	2.59315	0.873312	701.213	F
SRP72	0.0681928	0.00950904	0.38383	2.59319	0.995343	619.468	F
ENTPD4	0.0682565	0.00952514	0.334607	2.59261	0.867504	436.571	F
WDR11	0.0682794	0.00953664	0.448519	2.59219	1.16265	512.819	F
WSB1	0.0683173	0.00954569	0.491751	2.59187	1.27455	2130.6	F
GYG1	0.0683625	0.00955502	0.489815	2.59153	1.26937	487.425	F
PREPL	0.0683851	0.00956278	0.485762	2.59125	1.25873	207.578	F
ISOC1	0.0684361	0.00958442	0.532178	2.59047	1.37859	218.846	F
RSPH6A	0.0684361	0.00958383	0.615931	-2.59049	-1.59557	21.4115	F
TMEM263	0.0684361	0.00957819	0.5973	2.5907	1.54742	260.899	F
DOCK9	0.0685393	0.0096039	0.39378	2.58977	1.0198	2262.9	F
LRFN1	0.0685608	0.00960994	0.602547	-2.58956	-1.56033	24.5195	F
MSS51	0.0685742	0.00961485	0.473318	2.58938	1.2256	122.091	F
BAZ2B	0.0686142	0.00963256	0.504028	2.58875	1.3048	1143.66	F
G2E3	0.0686142	0.00962902	0.612193	2.58887	1.58489	161.936	F
ZNF473	0.0686142	0.00963068	0.324756	2.58882	0.840734	227.79	F
UPP1	0.0687481	0.00965742	0.39173	2.58786	1.01374	324.945	F
CCR1	0.0687575	0.0096648	0.518042	2.5876	1.34048	517.152	F
PPT1	0.069247	0.00974969	0.511679	2.58458	1.32248	817.414	F
RPS23	0.069247	0.00975499	0.502159	2.5844	1.29778	1900.62	F
ERCC6L2	0.0692513	0.00975866	0.449222	2.58427	1.16091	600.66	F
CNOT6	0.0693118	0.00977559	0.429748	2.58367	1.11033	314.481	F
FAM168B	0.0693118	0.00977603	0.492276	2.58365	1.27187	717.92	F
HOOK3	0.0693118	0.00977635	0.359649	2.58364	0.929205	1229.58	F
LATS1	0.0693279	0.00978779	0.512359	2.58324	1.32354	625.237	F
SOCS6	0.0693595	0.00979837	0.337578	2.58286	0.871917	423.799	F
NEBL	0.0694148	0.00980925	0.504366	2.58248	1.30252	1007.94	F
TBX21	0.0694274	0.00981409	0.51315	2.58231	1.32511	293.896	F
CEP135	0.0694864	0.00982856	0.459891	2.5818	1.18735	307.673	F
LONP2	0.0694864	0.00982647	0.361849	2.58188	0.934251	604.756	F
CNST	0.0695176	0.00983604	0.420028	2.58154	1.08432	294.815	F
SLC16A7	0.0695684	0.00984684	0.489969	2.58116	1.26469	643.466	F
FCGR1A	0.0696613	0.00987671	0.386078	2.58012	0.996125	225.334	F
GABRA2	0.0696613	0.00988095	0.769208	-2.57997	-1.98453	15.2757	F
NOX4	0.0696613	0.00987857	0.595619	2.58005	1.53673	224.135	F
INTS7	0.0696704	0.00988532	0.511747	2.57982	1.32021	232.002	F
ADH5	0.0697417	0.00990466	0.472882	2.57914	1.21963	328.582	F
TNRC6A	0.0697912	0.00991476	0.42532	2.57879	1.09681	614.397	F
SRPK3	0.069864	0.00992818	0.631012	-2.57832	-1.62695	28.3249	F
ISG15	0.069946	0.00995222	0.7012	2.57749	1.80733	581.543	F
MEIS1	0.069946	0.00995865	0.398721	2.57726	1.02761	715.019	F
NT5C3A	0.069946	0.00994874	0.460522	2.57761	1.18704	361.08	F
TMX3	0.069946	0.00994919	0.582118	2.57759	1.50046	259.199	F
XIRP2	0.069946	0.00995939	0.78089	-2.57724	-2.01254	35.6161	F
EDEM3	0.0699486	0.00996764	0.475003	2.57695	1.22406	634.492	F
MAPK1	0.0699486	0.0099689	0.386723	2.57691	0.996548	1022.77	F
SPG21	0.0699486	0.00997106	0.48155	2.57683	1.24087	253.327	F
ABCA9	0.0699642	0.0100103	0.443931	2.57547	1.14333	815.701	F
BMPR1A	0.0699642	0.0099924	0.502585	2.57609	1.2947	310.49	F
DHX36	0.0699642	0.0100134	0.566205	2.57537	1.45819	460.912	F
MASP2	0.0699642	0.00998484	0.606083	2.57635	1.56148	133.382	F
RBL1	0.0699642	0.00998929	0.410054	2.5762	1.05638	350.238	F
SERPINB8	0.0699642	0.00998295	0.458268	2.57642	1.18069	77.5005	F
SIMC1	0.0699642	0.0100035	0.407358	2.57571	1.04923	109.126	F
TMBIM6	0.0699642	0.0100121	0.441122	2.57541	1.13607	4259.26	F
STAG1	0.0699971	0.0100212	0.470047	2.5751	1.21042	639.53	F
CNEP1R1	0.0700446	0.0100342	0.51105	2.57465	1.31578	81.7511	F
PIK3R4	0.0700446	0.0100318	0.471281	2.57473	1.21342	327.258	F
FEM1B	0.0700882	0.0100466	0.525957	2.57422	1.35393	387.859	F
CDX1	0.070175	0.0100621	0.773494	-2.57369	-1.99073	18.8776	F
EIF1	0.0701849	0.0100759	0.468214	2.57321	1.20481	656.426	F
ZC3H7A	0.0701849	0.0100759	0.439861	2.57321	1.13186	611.545	F
ZNF624	0.0702413	0.0100871	0.467065	2.57283	1.20168	206.196	F
AGPAT5	0.0702495	0.0100945	0.452288	2.57258	1.16354	295.114	F
NRIP1	0.0702768	0.0101063	0.431471	2.57217	1.10982	760.912	F
SEC24C	0.0702768	0.0101029	0.369403	2.57229	0.950211	834.381	F
SEMA6D	0.0702768	0.0101077	0.490366	2.57212	1.26128	350.953	F
CFL2	0.0703541	0.0101219	0.627211	2.57164	1.61296	185.633	F
INTS6	0.0703603	0.010131	0.449691	2.57133	1.1563	511.243	F
PTK2B	0.0703603	0.0101353	0.363358	2.57118	0.934258	655.492	F
CABP4	0.0704313	0.0101548	0.748542	-2.57051	-1.92414	13.1366	F
PDHB	0.0704313	0.0101544	0.497153	2.57053	1.27795	246.393	F
SNX13	0.0704983	0.0101723	0.564257	2.56992	1.45009	497.028	F
PTPRJ	0.0705148	0.0101824	0.378838	2.56957	0.973451	2111.96	F
PCSK1	0.0706902	0.0102145	0.714706	-2.56848	-1.83571	18.3898	F
SEC23IP	0.0706902	0.0102202	0.479728	2.56829	1.23208	412.445	F
UST	0.0706902	0.0102196	0.36654	2.56831	0.941388	433.951	F
DAZAP2	0.0707513	0.0102353	0.518507	2.56778	1.33141	808.402	F
ZSWIM6	0.0707776	0.0102422	0.405268	2.56754	1.04054	374.162	F
MIER3	0.0708873	0.0102766	0.487425	2.56638	1.25092	292.069	F
MYO5C	0.0708873	0.010269	0.481427	2.56664	1.23565	329.823	F
TMEM106B	0.0708873	0.010268	0.527718	2.56667	1.35448	825.436	F
BRWD3	0.0709449	0.010292	0.484549	2.56586	1.24329	338.236	F
ZNF488	0.070964	0.0103005	0.652364	-2.56558	-1.67369	15.1383	F
SRI	0.0709743	0.0103051	0.472989	2.56542	1.21342	207.161	F
NKTR	0.0709952	0.0103132	0.365886	2.56515	0.938552	1118.35	F
ZDHHC6	0.071232	0.0103582	0.471505	2.56364	1.20877	195.021	F
C9orf40	0.0713123	0.0103762	0.352282	2.56303	0.90291	195.677	F
ANKRD28	0.071411	0.0104046	0.478986	2.56208	1.2272	267.029	F
APBA2	0.071411	0.0104157	0.658027	-2.56171	-1.68568	15.7148	F
ATP8B1	0.071411	0.0104045	0.440542	2.56209	1.12871	407.878	F
DIP2B	0.071411	0.0104076	0.400549	2.56198	1.0262	1035.18	F
LCN9	0.071411	0.010398	0.873168	-2.56231	-2.23732	9.67544	F
PIN4	0.071411	0.0104156	0.434015	2.56172	1.11183	69.6588	F
FOXP2	0.071423	0.0104231	0.565419	2.56147	1.4483	228.176	F
HLTF	0.0714872	0.0104363	0.572844	2.56103	1.46707	428.27	F
GNPTAB	0.0715425	0.0104535	0.416457	2.56046	1.06632	744.834	F
GPD2	0.0715425	0.01045	0.471712	2.56057	1.20785	483.073	F
UTP20	0.0715425	0.0104539	0.418109	2.56044	1.07054	381.498	F
DCAF12	0.0715436	0.0104572	0.445844	2.56033	1.14151	343.433	F
TCF12	0.0715786	0.0104657	0.497834	2.56005	1.27448	1159.3	F
ZNF800	0.0715786	0.0104686	0.476072	2.55995	1.21872	313.41	F
ADAMTSL2	0.0715979	0.0104809	0.474662	-2.55955	-1.21492	353.294	F
ASIC4	0.0717103	0.010535	0.664113	-2.55776	-1.69864	18.457	F
CCDC181	0.0717103	0.0105448	0.483225	2.55743	1.23581	103.515	F
COL4A2	0.0717103	0.0105444	0.401678	-2.55745	-1.02727	22010	F
H2AC20	0.0717103	0.0105097	0.447592	2.55859	1.14521	304.178	F
KCNJ10	0.0717103	0.0105108	0.694645	-2.55856	-1.77729	17.0333	F
MAPK9	0.0717103	0.0105396	0.437465	2.5576	1.11886	383.256	F
PATJ	0.0717103	0.0105386	0.472751	2.55764	1.20912	851.346	F
PSMD8	0.0717103	0.0105249	0.45667	2.55809	1.1682	334.148	F
STAP1	0.0717103	0.0105379	0.703037	2.55766	1.79813	100.792	F
PDIA2	0.071748	0.0105535	0.666398	-2.55715	-1.70408	19.2131	F
CRYBG1	0.0719327	0.010587	0.448303	2.55604	1.14588	123.318	F
ZC3H12C	0.0719327	0.0105855	0.440041	2.55609	1.12479	294.853	F
KAT2B	0.0719338	0.0105932	0.447036	2.55584	1.14255	1026.77	F
UTRN	0.0719338	0.0105935	0.39963	2.55583	1.02139	5253.79	F
ALX3	0.0720573	0.0106181	0.599668	-2.55502	-1.53217	20.2005	F
TBC1D23	0.0720933	0.0106361	0.5557	2.55443	1.4195	388.929	F
DOCK2	0.072155	0.0106488	0.4195	2.55402	1.07141	1547.85	F
VPS13A	0.072155	0.0106534	0.517659	2.55387	1.32203	675.67	F
ACAT1	0.0721842	0.0106973	0.517288	2.55244	1.32034	255.73	F
DNAJC10	0.0721842	0.0106805	0.609658	2.55298	1.55645	680.99	F
EGLN3	0.0721842	0.0106914	0.503052	2.55263	1.2841	95.5271	F
LSM6	0.0721842	0.0106964	0.481805	2.55246	1.22979	213.564	F
PRKD1	0.0721842	0.0106932	0.46838	2.55257	1.19557	163.406	F
SPIDR	0.0721842	0.0106971	0.355981	2.55244	0.908621	162.635	F
TLCD1	0.0721842	0.010695	0.430366	2.55251	1.09851	49.9049	F
CEND1	0.0722188	0.0107119	0.642971	-2.55196	-1.64084	23.6446	F
GPR12	0.0722188	0.0107072	0.83522	-2.55211	-2.13158	14.5735	F
STIP1	0.0722188	0.0107099	0.39036	2.55203	0.996208	464.379	F
DICER1	0.0722856	0.010741	0.371239	2.55101	0.947036	1069.4	F
DYNLL1	0.0722856	0.0107406	0.468322	2.55103	1.1947	140.817	F
EDARADD	0.0722856	0.0107318	0.641843	-2.55131	-1.63754	20.1186	F
INO80D	0.0722856	0.0107288	0.364363	2.55141	0.929639	504.55	F
ZBTB33	0.0722856	0.0107316	0.552592	2.55132	1.40984	104.716	F
PVALB	0.072304	0.0107469	0.811059	-2.55082	-2.06887	10.937	F
ATP6V0D1	0.072353	0.0107574	0.329299	2.55048	0.839871	554.563	F
PCMT1	0.0723778	0.0107702	0.419364	2.55007	1.06941	279.117	F
BRWD1	0.072394	0.0107816	0.421033	2.5497	1.07351	1043.55	F
CTSC	0.072394	0.0107826	0.458202	2.54967	1.16826	1090.57	F
MAPK1IP1L	0.072394	0.0107804	0.497715	2.54974	1.26904	417.529	F
SPATA18	0.0726908	0.0108393	0.415587	2.54784	1.05885	554.382	F
UPK3A	0.0726908	0.010839	0.800691	-2.54785	-2.04004	12.6481	F
JAZF1	0.0726961	0.0108437	0.575944	2.5477	1.46733	106.335	F
FBXO42	0.0727018	0.01085	0.425145	2.54749	1.08306	379.783	F
U2SURP	0.0727018	0.0108509	0.484552	2.54746	1.23438	826.837	F
WDR38	0.0727226	0.0108572	0.458053	2.54726	1.16678	80.1619	F
CTNNB1	0.0728269	0.0108824	0.445237	2.54645	1.13377	2984.75	F
MGAT5B	0.0728438	0.0108882	0.797086	-2.54627	-2.02959	24.2897	F
NAPEPLD	0.0729878	0.0109194	0.489525	2.54527	1.24597	198.153	F
PIK3CG	0.0729878	0.0109174	0.41255	2.54533	1.05008	438.201	F
ABCC8	0.0730084	0.0109296	0.778168	-2.54494	-1.98039	39.8083	F
[truncated: 11,961 more rows]

## Sheet: High_vs_low
GENE	padj	pvalue	lfcSE	stat	log2FoldChange	baseMean	Diff
CTSL	1.03793e-28	5.82813e-33	0.394905	11.959	4.72266	1091.96	T
SDC3	3.10366e-21	3.4855e-25	0.355978	-10.3675	-3.6906	2818.58	T
DYSF	4.08356e-18	6.87893e-22	0.282302	-9.61548	-2.71447	1955.39	T
SPTBN2	1.30597e-12	3.66659e-16	0.316287	-8.14909	-2.57745	398.032	T
CCL2	1.43111e-12	4.82153e-16	0.334094	8.11591	2.71148	540.319	T
SPP1	3.76068e-12	1.47817e-15	0.407639	7.97875	3.25245	770.041	T
MARCO	1.95279e-11	8.77215e-15	0.595609	-7.7559	-4.61948	5831.16	T
VWF	8.50234e-11	4.29676e-14	0.28035	-7.55168	-2.11712	5476.32	T
PLVAP	1.32681e-10	7.45025e-14	0.460467	-7.47968	-3.44415	3684.57	T
CFP	1.46052e-10	9.0211e-14	0.28943	-7.4545	-2.15755	1494.35	T
STXBP1	3.47639e-10	2.53765e-13	0.300313	-7.3169	-2.19736	934.693	T
NOTCH3	5.10122e-10	4.01017e-13	0.268773	-7.25522	-1.95001	984.412	T
DCHS1	5.34171e-10	4.49917e-13	0.262434	-7.23963	-1.89992	728.366	T
AMBN	5.61542e-10	5.04502e-13	0.398348	7.22408	2.8777	327.992	T
MRC2	7.71704e-10	7.36649e-13	0.25204	-7.17245	-1.80774	2467.25	T
IFI6	3.15486e-09	3.72014e-12	0.419746	6.94742	2.91615	9269.11	T
ADGRG1	3.4555e-09	4.26868e-12	0.391955	-6.92799	-2.71546	1338.71	T
TNS3	3.94209e-09	5.09114e-12	0.282103	-6.90301	-1.94736	2682.38	T
CSF1R	6.89205e-09	1.0062e-11	0.375464	-6.80561	-2.55527	4137.35	T
COL4A6	1.2567e-08	1.97583e-11	0.294729	-6.7078	-1.97699	590.134	T
FGD2	1.39603e-08	2.28508e-11	0.296833	-6.68654	-1.98479	575.39	T
COL4A2	1.54755e-08	2.69381e-11	0.385038	-6.66241	-2.56528	10768.7	T
SLC7A11	1.90448e-08	3.42205e-11	0.304376	6.62716	2.01715	147.194	T
ATP8	2.30802e-08	4.27674e-11	0.501425	6.59416	3.30648	63.3035	T
IFITM3	2.55586e-08	4.87952e-11	0.355504	6.57457	2.33728	5039.37	T
CXCL11	2.76168e-08	5.42753e-11	0.389535	6.55871	2.55485	78.9038	T
CDH23	2.89655e-08	5.85523e-11	0.270435	-6.54739	-1.77064	706.373	T
SNORA73	4.2015e-08	9.18449e-11	0.385813	6.4798	2.49999	624.88	T
HSPG2	5.3696e-08	1.20604e-10	0.285485	-6.43857	-1.83811	4345.33	T
SRGN	7.46487e-08	1.71857e-10	0.373875	6.38459	2.38704	5865.55	T
TCN1	7.81531e-08	1.84313e-10	0.590333	6.37387	3.76271	426.447	T
COL1A1	8.38723e-08	2.0251e-10	0.436156	-6.35942	-2.7737	11135.7	T
EHD2	1.05451e-07	2.60533e-10	0.268953	-6.32061	-1.69995	1749.71	T
MS4A7	1.07353e-07	2.71262e-10	0.351233	6.31437	2.21782	102.837	T
LTB4R2	1.07879e-07	2.78647e-10	0.431946	-6.31022	-2.72567	96.3166	T
C1QC	1.11543e-07	2.94375e-10	0.354921	-6.30171	-2.23661	13032.8	T
TNFSF18	1.11898e-07	3.01596e-10	0.381065	6.29796	2.39993	82.4488	T
CHI3L2	1.49162e-07	4.10408e-10	0.553911	6.25002	3.46195	600.161	T
SLAMF7	1.69715e-07	4.76488e-10	0.377894	6.22666	2.35302	1105.51	T
LRRC25	1.91181e-07	5.47488e-10	0.336598	-6.20485	-2.08854	754.624	T
TMEM164	2.59014e-07	7.85377e-10	0.236037	-6.14786	-1.45112	848.308	T
BCAM	3.3605e-07	1.0567e-09	0.38582	-6.1006	-2.35373	2289.75	T
COL6A2	3.46702e-07	1.10966e-09	0.401391	-6.09278	-2.44559	5095.38	T
ITGB4	3.84965e-07	1.28895e-09	0.327226	-6.06877	-1.98586	479.464	T
STAB1	3.84965e-07	1.29698e-09	0.267712	-6.06777	-1.62441	2016.84	T
SEC62	4.24133e-07	1.45275e-09	0.225422	6.04952	1.36369	2172.78	T
FCF1	5.66308e-07	2.00333e-09	0.27247	5.99754	1.63415	348.87	T
UBA1	5.8041e-07	2.08581e-09	0.225759	-5.99098	-1.35252	1512.38	T
LTBP3	5.81062e-07	2.13259e-09	0.350529	-5.98737	-2.09875	394.887	T
SERPINB10	5.81062e-07	2.15341e-09	0.308873	5.98579	1.84885	258.092	T
DNAJA1	7.84745e-07	2.98027e-09	0.327915	5.93268	1.94541	3579.16	T
SGK1	7.84745e-07	2.99639e-09	0.315449	5.9318	1.87118	2028.45	T
HEXD	8.45733e-07	3.27675e-09	0.304736	-5.9171	-1.80315	279.044	T
TMEM144	1.12915e-06	4.56505e-09	0.274707	5.8623	1.61041	305.177	T
VANGL2	1.30146e-06	5.33474e-09	0.308748	-5.83638	-1.80197	96.5893	T
HMCN2	1.67902e-06	6.97668e-09	0.452044	-5.79148	-2.618	203.588	T
IGFBP2	1.78087e-06	7.69988e-09	0.425908	-5.7749	-2.45957	196.745	T
UCHL3	2.06809e-06	9.05784e-09	0.284629	5.74749	1.6359	234.99	T
TRPM4	2.32635e-06	1.04502e-08	0.295564	-5.72325	-1.69159	485.046	T
VCAM1	2.53769e-06	1.15421e-08	0.281107	5.70636	1.6041	1579.74	T
MCF2L	4.16696e-06	1.94204e-08	0.290189	-5.61709	-1.63002	1009.3	T
ESPL1	4.81791e-06	2.27247e-08	0.281824	-5.58986	-1.57536	250.404	T
FLNA	5.00478e-06	2.38872e-08	0.281055	-5.5812	-1.56862	19280.3	T
LAMB3	6.59431e-06	3.34901e-08	0.305043	-5.52214	-1.68449	940.28	T
COL6A1	6.62055e-06	3.42013e-08	0.41375	-5.51844	-2.28326	6291.8	T
LRRC45	6.83486e-06	3.56922e-08	0.375877	-5.51094	-2.07143	1103.88	T
CDC25B	7.74258e-06	4.13019e-08	0.263211	-5.48519	-1.44376	443.631	T
PAK1IP1	8.27518e-06	4.46076e-08	0.281602	5.47157	1.54081	308.475	T
ADAMTS7	8.69543e-06	4.73612e-08	0.274966	-5.46094	-1.50157	485.276	T
EBAG9	9.27926e-06	5.21043e-08	0.351642	5.44398	1.91433	349.037	T
HSP90AB1	9.27926e-06	5.18487e-08	0.230941	5.44485	1.25744	4384.86	T
CELSR2	9.28724e-06	5.26706e-08	0.377434	-5.44205	-2.05401	384.634	T
NUP210	9.4166e-06	5.3933e-08	0.291125	-5.43783	-1.58309	712.774	T
P2RY1	1.01649e-05	5.87897e-08	0.312317	5.42244	1.69352	352.501	T
MMP12	1.02357e-05	5.97741e-08	0.447031	5.41948	2.42267	72.9436	T
TIMD4	1.1186e-05	6.59515e-08	0.375292	-5.40187	-2.02728	242.996	T
MDK	1.13611e-05	6.76218e-08	0.263716	5.39738	1.42337	1289.57	T
AXL	1.15401e-05	6.98389e-08	0.247096	-5.39159	-1.33224	1836.06	T
PRPSAP1	1.15401e-05	6.99831e-08	0.247966	-5.39121	-1.33684	366.555	T
PLXND1	1.16082e-05	7.10479e-08	0.315056	-5.3885	-1.69768	2133.94	T
SNORA23	1.19213e-05	7.3634e-08	0.371755	5.38207	2.00081	139.757	T
HSPH1	1.19663e-05	7.45835e-08	0.294309	5.37976	1.58331	2418.36	T
PXDN	1.24343e-05	7.8199e-08	0.29646	-5.37124	-1.59236	1869.95	T
MROH1	1.35067e-05	8.57012e-08	0.362945	-5.35469	-1.94346	1084.93	T
PLCB2	1.36212e-05	8.71925e-08	0.310871	-5.35157	-1.66365	878.319	T
WDR81	1.50048e-05	9.77347e-08	0.383102	-5.33089	-2.04227	679.411	T
CXCL10	1.73538e-05	1.14009e-07	0.485393	5.30285	2.57397	3899.37	T
ITIH5	1.92102e-05	1.2895e-07	0.306916	-5.28033	-1.62062	1579.32	T
COL18A1	1.9417e-05	1.33016e-07	0.435485	-5.27464	-2.29703	1678.03	T
ZNF385A	1.9417e-05	1.3256e-07	0.370678	-5.27527	-1.95543	167.817	T
MFAP1	1.94612e-05	1.34411e-07	0.270954	5.27273	1.42867	522.767	T
TK1	2.26176e-05	1.60021e-07	0.30448	-5.24064	-1.59567	208.728	T
SARM1	2.38203e-05	1.69868e-07	0.334833	-5.22961	-1.75105	468.903	T
SH3PXD2A	2.44137e-05	1.75471e-07	0.3228	-5.22361	-1.68618	1040.69	T
MMP15	2.45584e-05	1.79269e-07	0.232394	-5.21964	-1.21302	803.864	T
TP53I11	2.45584e-05	1.79091e-07	0.301343	-5.21983	-1.57296	486.393	T
CDC42BPG	2.68845e-05	1.97758e-07	0.429491	-5.20143	-2.23397	887.317	T
FGL2	2.77539e-05	2.05711e-07	0.275658	5.1941	1.4318	2019.08	T
NEURL1B	2.81185e-05	2.09993e-07	0.288239	-5.19027	-1.49604	409.822	T
YEATS4	2.8593e-05	2.15142e-07	0.310687	5.18575	1.61115	129.299	T
ATP2A3	3.14052e-05	2.40278e-07	0.328704	-5.16512	-1.6978	1685.22	T
FAM83H	3.14052e-05	2.41592e-07	0.333577	-5.1641	-1.72263	272.88	T
BCL11B	3.20253e-05	2.48161e-07	0.377228	-5.15908	-1.94615	58.7044	T
LTBP4	3.28038e-05	2.56035e-07	0.301521	-5.15323	-1.55381	3693.59	T
JPH4	3.38059e-05	2.67653e-07	0.484916	-5.14491	-2.49485	67.1426	T
MEGF6	3.38059e-05	2.67287e-07	0.272454	-5.14516	-1.40182	665.45	T
DIP2A	3.39995e-05	2.71095e-07	0.255112	-5.14251	-1.31192	821.361	T
CXCL8	3.43574e-05	2.75878e-07	0.554598	5.13922	2.8502	204.352	T
CXXC5	3.47392e-05	2.80894e-07	0.351497	-5.13583	-1.80523	304.125	T
ATP6V1G3	3.48516e-05	2.85717e-07	0.433852	-5.13263	-2.2268	63.0062	T
WDR90	3.48516e-05	2.85684e-07	0.396332	-5.13265	-2.03423	280.497	T
HSP90B1	3.48554e-05	2.89663e-07	0.257909	5.13005	1.32309	11656	T
IL1RAP	3.49928e-05	2.94158e-07	0.346874	5.12715	1.77848	602.934	T
PTPRF	3.49928e-05	2.94734e-07	0.28547	-5.12678	-1.46354	2965.7	T
CANX	3.5352e-05	3.0173e-07	0.26993	5.12236	1.38268	9252.24	T
ANKRD1	3.56834e-05	3.08565e-07	0.309017	5.11814	1.58159	203.802	T
TNFAIP6	3.68103e-05	3.20377e-07	0.457778	5.11105	2.33972	129.557	T
CCNF	3.69852e-05	3.25474e-07	0.31681	-5.10807	-1.61829	159.291	T
TUBGCP6	3.69852e-05	3.26053e-07	0.426233	-5.10773	-2.17708	653.79	T
PKD1	3.71227e-05	3.33778e-07	0.377567	-5.1033	-1.92684	2780.09	T
PLXNA3	3.71227e-05	3.36491e-07	0.380686	-5.10177	-1.94217	240.618	T
SRXN1	3.71227e-05	3.30323e-07	0.353065	5.10527	1.80249	203.752	T
IGFALS	3.73571e-05	3.41917e-07	0.309045	-5.09874	-1.57574	159.731	T
PRRC2B	3.88054e-05	3.59532e-07	0.377464	-5.08922	-1.921	3542.57	T
ADCY7	3.96896e-05	3.69952e-07	0.298891	-5.0838	-1.5195	2854.98	T
CARD11	4.01984e-05	3.77657e-07	0.394523	-5.07989	-2.00413	325.656	T
U1	4.15712e-05	3.94493e-07	0.56778	-5.0716	-2.87955	61.8258	T
TMPO	4.76052e-05	4.57099e-07	0.352525	5.0435	1.77796	418.036	T
PTPRS	4.82119e-05	4.65633e-07	0.255932	-5.03996	-1.28989	1593.31	T
CDH18	4.92644e-05	4.78564e-07	0.385123	5.03471	1.93899	51.1479	T
MRGPRF	4.99751e-05	4.88274e-07	0.399338	-5.03086	-2.00901	97.704	T
CSK	5.10416e-05	5.07292e-07	0.37353	-5.02353	-1.87644	800.831	T
DTX2	5.10416e-05	5.05839e-07	0.247909	-5.02408	-1.24552	689.234	T
HSPA9	5.10416e-05	5.03613e-07	0.2605	5.02493	1.309	1702.72	T
ELN	5.12834e-05	5.15454e-07	0.374266	-5.02047	-1.87899	6536.1	T
PMAIP1	5.12834e-05	5.12772e-07	0.431588	5.02147	2.16721	472.848	T
ASB1	5.24704e-05	5.33278e-07	0.345466	-5.01394	-1.73214	460.13	T
ABHD3	5.38393e-05	5.53237e-07	0.357399	5.00687	1.78945	827.206	T
LGALS3	5.68562e-05	5.90623e-07	0.357379	4.99426	1.78484	2508.17	T
PACS1	5.7196e-05	5.97364e-07	0.331041	-4.99207	-1.65258	568.506	T
DOCK6	5.85904e-05	6.15217e-07	0.288546	-4.98638	-1.4388	929.916	T
SMNDC1	6.23129e-05	6.57804e-07	0.262038	4.97342	1.30323	910.623	T
CRCP	6.33182e-05	6.71971e-07	0.274733	4.96929	1.36523	227.837	T
CHADL	6.36831e-05	6.7942e-07	0.426531	-4.96716	-2.11865	68.9622	T
PAPLN	6.49177e-05	6.96237e-07	0.322213	-4.96241	-1.59895	194.674	T
HDGFL3	6.54766e-05	7.05908e-07	0.274077	4.95973	1.35935	879.912	T
ADGRE5	6.99192e-05	7.65581e-07	0.294692	-4.94394	-1.45694	3739.71	T
CRTC1	6.99192e-05	7.62847e-07	0.28073	-4.94464	-1.38811	209.032	T
KIFC2	7.40934e-05	8.19608e-07	0.390172	-4.93064	-1.9238	87.3845	T
FAM171A2	7.47062e-05	8.30581e-07	0.32649	-4.92804	-1.60896	85.6471	T
ABCG1	7.65995e-05	8.55932e-07	0.339803	-4.92216	-1.67256	400.069	T
ITGB5	7.77991e-05	8.78418e-07	0.226191	-4.91709	-1.1122	830.47	T
PIN4	7.77991e-05	8.85876e-07	0.322316	4.91543	1.58432	242.181	T
SOX18	7.77991e-05	8.86811e-07	0.39978	-4.91522	-1.96501	153.307	T
SRRM2	7.77991e-05	8.85728e-07	0.277819	-4.91546	-1.36561	5521.63	T
HSD11B1	7.96864e-05	9.21747e-07	0.237453	4.90765	1.16533	876.033	T
COL5A1	8.17735e-05	9.50481e-07	0.515159	-4.90162	-2.52512	4091.55	T
NABP1	8.2688e-05	9.65753e-07	0.297655	4.89849	1.45806	955.052	T
ND3	8.31677e-05	9.76027e-07	0.465367	4.89641	2.27863	426.77	T
CDH24	8.58414e-05	1.01848e-06	0.382396	-4.88803	-1.86917	76.0825	T
CP	8.58414e-05	1.02397e-06	0.422121	4.88697	2.0629	694.226	T
METTL1	8.58414e-05	1.02587e-06	0.274606	4.88661	1.34189	351.274	T
SLC30A3	8.58414e-05	1.02668e-06	0.331519	-4.88645	-1.61995	250.567	T
SERPINB8	8.61671e-05	1.03542e-06	0.35759	4.88479	1.74675	297.502	T
AP1AR	8.80707e-05	1.06497e-06	0.248313	4.87924	1.21158	514.999	T
ASXL1	8.80707e-05	1.08183e-06	0.279919	-4.87614	-1.36492	797.418	T
HSPD1	8.80707e-05	1.08167e-06	0.249849	4.87617	1.21831	1939.5	T
HSPE1	9.1705e-05	1.13286e-06	0.376195	4.86703	1.83095	859.188	T
CTDSP1	9.17413e-05	1.13982e-06	0.286798	-4.86582	-1.39551	1059.64	T
RSL24D1	9.17413e-05	1.14361e-06	0.258443	4.86517	1.25737	604.865	T
CFAP74	9.27328e-05	1.16118e-06	0.503762	-4.86215	-2.44937	270.575	T
SNORA12	9.32771e-05	1.17323e-06	0.522296	4.86011	2.53841	200.561	T
TONSL	9.44207e-05	1.19292e-06	0.416342	-4.85681	-2.0221	290.765	T
COL4A4	9.81205e-05	1.25619e-06	0.257065	-4.84656	-1.24588	2810.82	T
HAPLN3	9.81205e-05	1.24643e-06	0.325566	-4.84811	-1.57838	83.0269	T
TNRC18	9.81205e-05	1.25317e-06	0.654321	-4.84704	-3.17152	3082.28	T
DOC2B	9.86139e-05	1.26804e-06	0.38195	-4.8447	-1.85043	105.465	T
TTYH3	0.000100931	1.30539e-06	0.343832	-4.83893	-1.66378	491.42	T
TSC22D4	0.000101625	1.32388e-06	0.399277	-4.83614	-1.93096	961.943	T
MAD1L1	0.00010678	1.40302e-06	0.557782	-4.82457	-2.69106	416.365	T
SLC35E2B	0.000107746	1.42177e-06	0.235778	-4.82193	-1.13691	526.93	T
GDPD5	0.000108409	1.4366e-06	0.288244	-4.81986	-1.38929	206.214	T
NEXN	0.000113007	1.50389e-06	0.385867	4.81072	1.8563	945.12	T
TSR1	0.00011496	1.53633e-06	0.253702	4.80645	1.21941	396.091	T
FAM168A	0.000115668	1.55229e-06	0.238336	-4.80438	-1.14506	576.012	T
RANBP3L	0.000115824	1.56089e-06	0.446436	4.80328	2.14435	56.4388	T
PXN	0.000117542	1.59063e-06	0.258636	-4.7995	-1.24132	1287.42	T
ARSL	0.000120496	1.64015e-06	0.269915	-4.79336	-1.2938	355.535	T
SIGLEC1	0.000120496	1.64414e-06	0.346662	-4.79287	-1.6615	2676.07	T
HAUS7	0.00012196	1.67097e-06	0.434278	-4.78962	-2.08003	171.063	T
PDGFRB	0.000122838	1.68989e-06	0.322766	-4.78736	-1.5452	1473.67	T
IFT140	0.000122838	1.70125e-06	0.391475	-4.78601	-1.87361	395.906	T
ROBO4	0.000124873	1.73893e-06	0.350852	-4.78161	-1.67764	420.051	T
FLT3	0.000128914	1.81691e-06	0.368232	4.77279	1.75749	70.9526	T
S100A12	0.000128914	1.81554e-06	0.363468	4.77294	1.73481	1103.02	T
JAG2	0.000130393	1.84508e-06	0.420269	-4.76969	-2.00455	333.568	T
ND1	0.000131149	1.86314e-06	0.481128	4.76773	2.29389	1248.2	T
CHORDC1	0.000131338	1.88761e-06	0.428484	4.7651	2.04177	2257.41	T
HRH2	0.000131338	1.88796e-06	0.369415	-4.76506	-1.76028	163.634	T
CLIC2	0.000132811	1.92404e-06	0.378657	4.76124	1.80288	689.634	T
COL27A1	0.000132811	1.92044e-06	0.366898	-4.76162	-1.74703	648.06	T
GLI3	0.000133927	1.94773e-06	0.294776	-4.75877	-1.40277	251.023	T
TBC1D10B	0.000136331	1.99035e-06	0.455005	-4.7544	-2.16328	396.876	T
PLEKHA6	0.000140728	2.09542e-06	0.260882	-4.744	-1.23763	334.768	T
ISG12(A)	0.000143329	2.1569e-06	0.45354	4.73814	2.14893	5931.92	T
CDCA5	0.000143925	2.17394e-06	0.322335	-4.73654	-1.52675	126.398	T
PRR12	0.000143951	2.18243e-06	0.634243	-4.73575	-3.00362	540.11	T
CHRD	0.000145145	2.22497e-06	0.428835	-4.73184	-2.02918	71.2837	T
SNORA74	0.000145145	2.22402e-06	0.369255	4.73192	1.74729	232.927	T
PLA2G7	0.000147117	2.27229e-06	0.325948	4.72756	1.54094	1191.45	T
FAM167B	0.000147472	2.29377e-06	0.463201	4.72565	2.18893	172.285	T
EIF5A2	0.000148683	2.32953e-06	0.45367	4.72251	2.14246	216.058	T
MIEF2	0.000148683	2.33095e-06	0.393088	-4.72239	-1.85632	105.762	T
CHRNB1	0.000149751	2.36286e-06	0.275174	-4.71962	-1.29871	488.867	T
RASGRP2	0.000150252	2.3792e-06	0.400091	-4.71822	-1.88772	459.442	T
DPY30	0.000150476	2.39119e-06	0.541874	4.71719	2.55612	399.701	T
TRIM47	0.000153009	2.44003e-06	0.39052	-4.71308	-1.84055	445.543	T
XYLT2	0.000160293	2.57419e-06	0.267942	-4.70216	-1.2599	425.116	T
SSC5D	0.000163856	2.64981e-06	0.446013	-4.69625	-2.09459	121.881	T
FABP5	0.000168231	2.73945e-06	0.301159	4.68945	1.41227	1261.15	T
ATG2A	0.000169666	2.77235e-06	0.424829	-4.687	-1.99118	612.923	T
MEGF8	0.000170962	2.80313e-06	0.374481	-4.68474	-1.75434	747.244	T
GIT1	0.000171273	2.87248e-06	0.260976	-4.67973	-1.2213	787.799	T
HDAC10	0.000171273	2.82679e-06	0.303839	-4.68302	-1.42288	373.565	T
NELFB	0.000171273	2.86784e-06	0.386652	-4.68006	-1.80956	540.259	T
PRKX	0.000171273	2.84947e-06	0.282894	-4.68138	-1.32434	690.424	T
RNF123	0.000171273	2.87555e-06	0.270989	-4.67951	-1.2681	563.228	T
STARD3	0.000171273	2.86805e-06	0.572364	-4.68005	-2.67869	41.016	T
SIPA1	0.000172739	2.90985e-06	0.502433	-4.67708	-2.34992	939.689	T
SMTN	0.000172826	2.92231e-06	0.312768	-4.67621	-1.46257	772.52	T
FBXL6	0.000173021	2.94376e-06	0.402361	-4.67471	-1.88092	127.639	T
PCDH1	0.000175701	2.99921e-06	0.391953	-4.67087	-1.83076	1327.67	T
EVL	0.000181037	3.11063e-06	0.349417	-4.66338	-1.62946	802.071	T
DNAJB14	0.000182626	3.15844e-06	0.264263	4.66024	1.23153	1024.7	T
TELO2	0.000184943	3.20891e-06	0.381412	-4.65697	-1.77622	535.458	T
GAA	0.000190545	3.34719e-06	0.241573	-4.64828	-1.1229	704.091	T
ITGA3	0.000190545	3.35183e-06	0.314132	-4.64799	-1.46008	1538.59	T
MMP3	0.000190545	3.35961e-06	0.413016	4.64751	1.9195	183.122	T
STK40	0.000190545	3.35837e-06	0.408924	-4.64759	-1.90051	664.914	T
CD248	0.000192799	3.43181e-06	0.386387	-4.64312	-1.79404	87.5811	T
EPHB3	0.000195585	3.50337e-06	0.277088	-4.63886	-1.28537	378.853	T
WRAP73	0.000199059	3.57677e-06	0.258945	-4.63457	-1.2001	282.073	T
GCLM	0.000200182	3.6082e-06	0.305844	4.63276	1.4169	500.148	T
C15orf48	0.000202865	3.66795e-06	0.382326	4.62936	1.76993	204.318	T
HTRA3	0.000205072	3.71937e-06	0.598543	-4.62648	-2.76914	213.614	T
APLNR	0.000209523	3.81186e-06	0.422641	-4.62139	-1.95319	311.769	T
ARHGDIA	0.000210856	3.85979e-06	0.38331	-4.61879	-1.77043	1840.28	T
IGDCC4	0.000212897	3.9091e-06	0.302076	-4.61616	-1.39443	149.214	T
UBD	0.000218562	4.02539e-06	0.400145	4.61007	1.8447	815.359	T
FARP2	0.000219071	4.04708e-06	0.348557	-4.60895	-1.60648	509.236	T
ELF4	0.000223177	4.16481e-06	0.386814	-4.60298	-1.7805	357.047	T
NOSTRIN	0.000223177	4.19791e-06	0.37349	4.60134	1.71855	492.902	T
LIG1	0.000223191	4.21091e-06	0.329741	-4.60069	-1.51704	347.153	T
ABLIM3	0.000226945	4.2958e-06	0.233459	-4.59653	-1.0731	1254.25	T
NSMF	0.000226945	4.30723e-06	0.336653	-4.59598	-1.54725	496.139	T
TNFSF8	0.000228554	4.36344e-06	0.316508	4.59327	1.45381	99.646	T
NYNRIN	0.00022926	4.38979e-06	0.286759	-4.59202	-1.3168	554.392	T
NARS1	0.000229459	4.40647e-06	0.286202	4.59123	1.31402	1557.02	T
RNPEPL1	0.000230077	4.43127e-06	0.520854	-4.59006	-2.39075	861.543	T
TIE1	0.000230876	4.45962e-06	0.287112	-4.58872	-1.31748	1056.32	T
FNDC1	0.000231505	4.48477e-06	0.333414	-4.58755	-1.52955	193.559	T
DDX21	0.000232303	4.52487e-06	0.242991	4.58569	1.11428	2062.75	T
ITGAL	0.000233956	4.57869e-06	0.364333	-4.58322	-1.66982	2567.51	T
PCNP	0.000233956	4.5848e-06	0.257084	4.58294	1.1782	1302.14	T
SLC9A3R1	0.000242149	4.79975e-06	0.446135	-4.57336	-2.04034	545.428	T
LLPH	0.00024245	4.8293e-06	0.289814	4.57207	1.32505	416.218	T
S100A11	0.00024245	4.84654e-06	0.246229	4.57132	1.12559	733.199	T
TPP1	0.00024245	4.84288e-06	0.23889	-4.57148	-1.09208	836.695	T
FASN	0.000243304	4.87728e-06	0.443192	-4.57	-2.02539	3970.79	T
PNPT1	0.000244127	4.90749e-06	0.330461	4.5687	1.50978	790.59	T
MMP27	0.00024804	5.00008e-06	0.6714	4.56478	3.0648	157.88	T
HPSE	0.000251291	5.07972e-06	0.412526	4.56147	1.88173	254.16	T
MFSD1	0.000251678	5.10168e-06	0.462819	4.56056	2.11072	1169.02	T
ZNF219	0.000252897	5.14058e-06	0.308606	-4.55897	-1.40693	397.021	T
NSD2	0.000253784	5.17585e-06	0.427532	-4.55753	-1.94849	1371.62	T
SH3TC1	0.000254906	5.22436e-06	0.478836	-4.55557	-2.18137	474.927	T
ARRDC4	0.000255314	5.25109e-06	0.344555	4.5545	1.56927	1172.02	T
METAP2	0.000255314	5.2614e-06	0.349515	4.55409	1.59172	939.382	T
SMOC2	0.000255594	5.28151e-06	0.327833	-4.55328	-1.49271	144.363	T
RAI1	0.000259926	5.38562e-06	0.657722	-4.54918	-2.9921	693.125	T
UVSSA	0.000265317	5.51223e-06	0.432138	-4.54428	-1.96376	548.224	T
FAM32A	0.00026602	5.57165e-06	0.245583	4.54202	1.11544	573.522	T
TNXB	0.00026602	5.56153e-06	0.537062	-4.54241	-2.43955	1381.3	T
D2HGDH	0.000271862	5.79789e-06	0.321307	-4.53363	-1.45668	409.497	T
TMEM170B	0.000271862	5.76032e-06	0.271306	4.535	1.23037	171.453	T
TSPOAP1	0.000271862	5.78112e-06	0.356656	-4.53424	-1.61717	227.602	T
ZNF687	0.000281931	6.07903e-06	0.348036	-4.52362	-1.57439	456.54	T
POMT1	0.000283797	6.18301e-06	0.295077	-4.52003	-1.33376	238.961	T
SLC9A1	0.000284639	6.21733e-06	0.328596	-4.51886	-1.48488	309.003	T
TAF12	0.000297067	6.57859e-06	0.326629	4.50689	1.47208	239.808	T
FLOT2	0.000304696	6.80942e-06	0.322293	-4.49956	-1.45017	779.692	T
PPIF	0.000305927	6.85412e-06	0.285844	4.49817	1.28577	223.235	T
NFIX	0.000311646	6.99974e-06	0.275397	-4.4937	-1.23755	756.557	T
PIK3CD	0.000319546	7.21307e-06	0.418709	-4.4873	-1.87887	802.595	T
ARHGEF18	0.000325586	7.38598e-06	0.353968	-4.48225	-1.58657	1749.65	T
MMP13	0.000333114	7.65026e-06	0.470974	4.47474	2.10749	43.7764	T
PAMR1	0.000333114	7.62318e-06	0.415333	-4.4755	-1.85882	254.008	T
TMEM80	0.000333114	7.6409e-06	0.296251	-4.47501	-1.32572	272.466	T
UBXN11	0.000333114	7.61647e-06	0.321245	-4.47569	-1.43779	429.777	T
KIF26A	0.000335459	7.74179e-06	0.441586	-4.4722	-1.97486	292.618	T
ARHGAP17	0.000335652	7.76509e-06	0.251919	-4.47156	-1.12647	863.676	T
AEBP2	0.000336339	7.81875e-06	0.277375	4.47009	1.23989	863.281	T
ARHGAP1	0.000336339	7.81565e-06	0.27228	-4.47017	-1.21714	777.894	T
CCR1	0.000348329	8.16213e-06	0.308299	4.46089	1.37529	1689.16	T
DIMT1	0.000348329	8.15113e-06	0.332907	4.46118	1.48516	114.415	T
SLC19A1	0.000348329	8.17573e-06	0.294699	-4.46053	-1.31451	197.901	T
RXRA	0.000351675	8.27402e-06	0.541559	-4.45797	-2.41425	2927.05	T
ACKR4	0.00036028	8.4967e-06	0.482409	4.45227	2.14781	813.295	T
RAMP3	0.000371048	8.83397e-06	0.429641	-4.44391	-1.90928	435.085	T
Metazoa_SRP	0.000372455	8.88839e-06	0.417531	-4.44259	-1.85492	34581.2	T
MAMDC4	0.000376685	9.03164e-06	0.39748	-4.43915	-1.76447	1073.2	T
NEURL1	0.000387444	9.4392e-06	0.337355	-4.42964	-1.49436	454.131	T
NIBAN2	0.000387444	9.44911e-06	0.277143	-4.42941	-1.22758	2927.28	T
RSRC1	0.000387444	9.49042e-06	0.269851	4.42847	1.19503	219.367	T
TTC27	0.000387444	9.50852e-06	0.307893	4.42806	1.36337	348.5	T
DEF8	0.000387641	9.55552e-06	0.305827	-4.42699	-1.3539	1518.48	T
CHTF18	0.000391129	9.66841e-06	0.395933	-4.42446	-1.75179	162.317	T
SCARF1	0.000391129	9.68544e-06	0.313251	-4.42408	-1.38585	690.854	T
CCT6A	0.000395151	9.82675e-06	0.387448	4.42095	1.71289	1667.39	T
SDAD1	0.000400243	1.0001e-05	0.257737	4.41715	1.13846	641.646	T
SLC26A2	0.000402818	1.0088e-05	0.316658	-4.41528	-1.39813	324.636	T
LPCAT1	0.00040661	1.02286e-05	0.373662	-4.41228	-1.6487	1505.62	T
AHR	0.000409197	1.03377e-05	0.381873	4.40999	1.68406	2167.05	T
NARF	0.000409197	1.03397e-05	0.385525	-4.40995	-1.70014	531.683	T
CFAP46	0.000409823	1.03785e-05	0.461172	-4.40913	-2.03337	644.379	T
HIST1H2BD	0.000413735	1.05008e-05	0.555978	4.4066	2.44997	160.1	T
ZNF629	0.000417855	1.06288e-05	0.250633	-4.40397	-1.10378	368.569	T
MRPL28	0.000419847	1.07266e-05	0.424138	-4.40198	-1.86705	73.7837	T
ZNF469	0.000419847	1.07254e-05	0.557521	-4.40201	-2.45421	62.1951	T
SYF2	0.000420028	1.07548e-05	0.348727	4.40141	1.53489	699.768	T
FRMD8	0.00043293	1.11144e-05	0.331132	-4.39427	-1.45508	438.606	T
UCP2	0.000436159	1.12413e-05	0.354143	-4.39181	-1.55533	763.985	T
FAM189A2	0.000440375	1.14039e-05	0.243797	-4.38868	-1.06995	514.762	T
SEC14L1	0.000440375	1.14248e-05	0.306095	-4.38828	-1.34323	508.789	T
SNAPC4	0.000440375	1.14489e-05	0.513155	-4.38783	-2.25164	569.864	T
STING1	0.000451605	1.17701e-05	0.258862	-4.3818	-1.13428	440.856	T
SRC	0.00045292	1.18513e-05	0.293007	-4.3803	-1.28346	715.104	T
EPS8L2	0.000454513	1.19185e-05	0.408307	-4.37907	-1.78801	883.101	T
SERBP1	0.000455047	1.19581e-05	0.263129	4.37835	1.15207	3686.31	T
TSC2	0.000456364	1.2044e-05	0.311968	-4.37679	-1.36542	836.232	T
IGFBP5	0.000456923	1.211e-05	0.266568	-4.3756	-1.16639	1200.06	T
PPP1R12B	0.000456923	1.2096e-05	0.323311	-4.37585	-1.41476	1250.11	T
TBC1D16	0.000461509	1.22575e-05	0.335384	-4.37296	-1.46662	334.328	T
MS4A2	0.000471224	1.25684e-05	0.400047	4.36749	1.7472	658.682	T
PAWR	0.000471224	1.25472e-05	0.243092	4.36786	1.06179	630.342	T
NR4A3	0.000476719	1.27418e-05	0.385782	4.36449	1.68374	99.2949	T
CCRL2	0.000476958	1.28085e-05	0.343044	4.36335	1.49682	308.502	T
DAGLA	0.000476959	1.28738e-05	0.452264	-4.36224	-1.97289	254.062	T
PTPN23	0.000476959	1.28821e-05	0.355995	-4.3621	-1.55289	655.44	T
NPR1	0.000477246	1.29166e-05	0.272272	-4.36151	-1.18752	706.688	T
ABCC3	0.000477258	1.29438e-05	0.236935	-4.36105	-1.03329	480.13	T
INTS1	0.000479357	1.30756e-05	0.488743	-4.35884	-2.13035	946.177	T
SLC22A17	0.000480987	1.31529e-05	0.304187	-4.35755	-1.32551	194.404	T
LMF2	0.000485084	1.33168e-05	0.290413	-4.35483	-1.2647	460.7	T
MRTFA	0.000485084	1.33195e-05	0.397782	-4.35479	-1.73226	381.129	T
ARAP1	0.000485214	1.33775e-05	0.418777	-4.35384	-1.82329	2060.08	T
RAB11FIP5	0.000485214	1.33647e-05	0.480409	-4.35405	-2.09173	468.773	T
HIP1R	0.000485987	1.34261e-05	0.316008	-4.35304	-1.3756	280.665	T
ALDH16A1	0.000489723	1.36381e-05	0.283512	-4.34961	-1.23316	122.566	T
CARD10	0.000489723	1.35663e-05	0.43468	-4.35077	-1.89119	492.869	T
SEMA6C	0.000489723	1.36239e-05	0.285765	-4.34984	-1.24303	223.746	T
TM6SF1	0.000489723	1.36393e-05	0.420775	4.34959	1.8302	331.09	T
C8orf58	0.000493167	1.37629e-05	0.409622	-4.34761	-1.78088	309.88	T
IL17RA	0.000495825	1.38649e-05	0.442119	-4.34599	-1.92144	682.109	T
ZBED4	0.000496256	1.39049e-05	0.526519	-4.34536	-2.28791	222.663	T
CIAO2A	0.000496403	1.39838e-05	0.360643	4.34412	1.56668	180.407	T
DNAJB4	0.000496403	1.39814e-05	0.469429	4.34415	2.03927	972.852	T
GJA1	0.000496403	1.40193e-05	0.411964	4.34356	1.78939	1408.75	T
SZT2	0.000496403	1.40205e-05	0.460184	-4.34354	-1.99883	748.39	T
ATXN7L3	0.000507922	1.43743e-05	0.31821	-4.33806	-1.38041	559.704	T
ARAP3	0.000513098	1.46073e-05	0.388581	-4.33453	-1.68432	1342.32	T
NCKAP5L	0.000513098	1.45823e-05	0.4078	-4.33491	-1.76777	342.695	T
PLEC	0.000517717	1.47678e-05	0.526124	-4.33212	-2.27924	9261.76	T
PTOV1	0.000518289	1.48132e-05	0.398593	-4.33145	-1.72648	173.032	T
DENND6B	0.000528596	1.51672e-05	0.303847	-4.32625	-1.31452	640.988	T
CMTM7	0.000537853	1.55054e-05	0.294417	-4.32138	-1.27229	274.081	T
ARHGAP45	0.000543566	1.57799e-05	0.397773	-4.31751	-1.71739	1854.32	T
CCT3	0.000543566	1.57638e-05	0.263826	4.31774	1.13913	2105.4	T
TROAP	0.000543566	1.57302e-05	0.43873	-4.31821	-1.89453	36.9382	T
ITGB2	0.000545794	1.58752e-05	0.37433	-4.31618	-1.61568	3940.67	T
CYP26B1	0.000563152	1.64581e-05	0.488688	-4.30821	-2.10537	206.553	T
RGL2	0.000563152	1.65065e-05	0.267766	-4.30756	-1.15342	481.024	T
CSPG4	0.000567561	1.66677e-05	0.293204	-4.30541	-1.26236	401.011	T
IQSEC2	0.000574554	1.70021e-05	0.299349	-4.30101	-1.2875	279.6	T
PIEZO1	0.000574554	1.69231e-05	0.490508	-4.30204	-2.11018	2206.55	T
ST3GAL4	0.000574554	1.69552e-05	0.259543	-4.30162	-1.11646	1094.42	T
KIF18B	0.000576036	1.71106e-05	0.40947	-4.2996	-1.76056	64.1375	T
PCNX3	0.000576765	1.71647e-05	0.378013	-4.2989	-1.62504	822.694	T
ERP29	0.000586839	1.75304e-05	0.243886	4.29423	1.0473	924.682	T
CRACR2A	0.000587606	1.75863e-05	0.279749	-4.29352	-1.20111	556.85	T
HSPA4	0.000588875	1.76573e-05	0.318948	4.29262	1.36912	2355.1	T
ANKRD52	0.00058953	1.77101e-05	0.279359	-4.29196	-1.199	457.391	T
OBSL1	0.000595314	1.79173e-05	0.308385	-4.28938	-1.32278	690.26	T
KIAA1143	0.000597596	1.80195e-05	0.417654	4.28812	1.79095	114.01	T
CAPN1	0.000605555	1.82935e-05	0.260372	-4.28476	-1.11563	1496.82	T
THEMIS2	0.000616265	1.86516e-05	0.411051	-4.28045	-1.75948	750.281	T
MXD4	0.000616266	1.86863e-05	0.26855	-4.28004	-1.1494	1114.98	T
CDC42EP1	0.00061631	1.87222e-05	0.414325	-4.27961	-1.77315	464.199	T
PLK4	0.000624298	1.9035e-05	0.415392	4.27592	1.77618	1362.45	T
VMP1	0.000624298	1.90337e-05	0.375105	4.27594	1.60393	2189.77	T
PLEKHH1	0.000624937	1.90895e-05	0.341856	-4.27528	-1.46153	460.383	T
MYH14	0.000625233	1.91337e-05	0.471864	-4.27477	-2.01711	3245.83	T
RIPOR1	0.000631056	1.93828e-05	0.330685	-4.27188	-1.41265	1011.16	T
CETN3	0.000644043	1.98178e-05	0.255703	4.26693	1.09107	764.616	T
MFAP4	0.000647384	1.9957e-05	0.291882	-4.26537	-1.24499	1176.43	T
CRAMP1	0.000647752	2.00047e-05	0.495604	-4.26484	-2.11367	736.032	T
TRPM6	0.000648595	2.00672e-05	0.306915	4.26414	1.30873	358.598	T
NOD1	0.000650593	2.0202e-05	0.340424	-4.26265	-1.45111	791.928	T
CDC42BPB	0.000654628	2.03641e-05	0.332803	-4.26086	-1.41803	2058.81	T
KSR1	0.000656485	2.04587e-05	0.404462	-4.25982	-1.72294	597.853	T
MIIP	0.000659249	2.05819e-05	0.314382	-4.25848	-1.33879	320.368	T
BCL9L	0.000660498	2.07534e-05	0.492411	-4.25663	-2.09601	1473.51	T
CALR	0.000660498	2.07692e-05	0.253912	4.25646	1.08076	7995.2	T
PRKD2	0.000660498	2.07247e-05	0.366445	-4.25694	-1.55993	507.785	T
CBX6	0.00067374	2.12991e-05	0.38236	-4.25082	-1.62534	366.016	T
ARHGEF15	0.000675821	2.14028e-05	0.408758	-4.24973	-1.73711	410.103	T
ACVRL1	0.000682256	2.17102e-05	0.257774	-4.24653	-1.09465	2917.06	T
CUL9	0.000682256	2.1662e-05	0.36232	-4.24703	-1.53879	545.304	T
UQCR10	0.000682256	2.17215e-05	0.447597	4.24642	1.90068	437.844	T
CLIC3	0.000688558	2.20382e-05	0.304895	-4.24317	-1.29372	476.551	T
F11	0.000699676	2.24726e-05	0.302674	4.23879	1.28297	556.374	T
ACADM	0.000708208	2.28262e-05	0.478039	4.23529	2.02463	764.955	T
AP2A1	0.000708208	2.28113e-05	0.335863	-4.23543	-1.42252	888.208	T
BAIAP2	0.000714221	2.32205e-05	0.389584	-4.23144	-1.6485	1051.08	T
ULK1	0.000715327	2.32966e-05	0.349947	-4.2307	-1.48052	433.795	T
TBCD	0.000731695	2.40295e-05	0.406104	-4.22373	-1.71527	1163.76	T
TBX21	0.000731695	2.40351e-05	0.516045	-4.22367	-2.17961	325.297	T
CFAP410	0.000733742	2.41436e-05	0.38441	-4.22266	-1.62323	210.872	T
ABR	0.000736014	2.42597e-05	0.308848	-4.22158	-1.30383	2693.61	T
LGMN	0.000740836	2.47097e-05	0.267539	4.21743	1.12833	5419.05	T
NUDT16L1	0.000740836	2.4659e-05	0.412113	-4.2179	-1.73825	99.7376	T
SNORD97	0.000740836	2.47098e-05	0.478004	4.21743	2.01595	764.965	T
ssc-mir-10390	0.000740836	2.46631e-05	0.73662	4.21786	3.10696	2849.81	T
DLL4	0.000740934	2.47546e-05	0.365291	-4.21703	-1.54044	535.754	T
BCORL1	0.000741235	2.4848e-05	0.43411	-4.21618	-1.83029	263.025	T
PDE4A	0.000742748	2.49404e-05	0.303359	-4.21534	-1.27876	456.252	T
TRAPPC12	0.000763023	2.58354e-05	0.474592	-4.20738	-1.99679	708.234	T
GTF3C1	0.000764934	2.60719e-05	0.335896	-4.20531	-1.41255	1782.89	T
P4HA1	0.000764934	2.602e-05	0.353801	4.20577	1.488	1945.21	T
RAB11FIP3	0.000764934	2.60549e-05	0.468667	-4.20546	-1.97096	284.466	T
SLC45A3	0.000774105	2.6428e-05	0.348103	-4.20225	-1.46281	322.919	T
CD209	0.00077575	2.65277e-05	0.447122	4.20139	1.87853	132.553	T
CXCR5	0.000785276	2.69416e-05	0.413983	-4.19789	-1.73785	84.3846	T
TRERF1	0.000785385	2.69895e-05	0.319378	-4.19749	-1.34058	281.419	T
MRPS36	0.000802703	2.76747e-05	0.322372	4.1918	1.35132	270.072	T
CBFB	0.00080944	2.79979e-05	0.275755	4.18917	1.15518	759.848	T
SLC43A2	0.000809566	2.80477e-05	0.414919	-4.18876	-1.738	1259.87	T
ABLIM2	0.000816156	2.83509e-05	0.339624	-4.18632	-1.42177	272.207	T
CSDC2	0.000816156	2.83677e-05	0.424121	-4.18619	-1.77545	69.0878	T
ADGRL1	0.000823228	2.86597e-05	0.284763	-4.18386	-1.19141	405.239	T
STX7	0.000827313	2.88484e-05	0.329654	4.18237	1.37874	742.467	T
BRIX1	0.000831351	2.90826e-05	0.28296	4.18053	1.18292	456.878	T
C1QTNF1	0.000835555	2.92766e-05	0.323115	-4.17902	-1.3503	306.704	T
PKP3	0.00084972	2.98206e-05	0.327458	-4.17483	-1.36708	196.665	T
ADCY4	0.000851566	2.99332e-05	0.33039	-4.17397	-1.37904	415.727	T
ssc-mir-6782	0.000854132	3.00714e-05	0.560478	-4.17293	-2.33883	197.238	T
TTC7A	0.000857319	3.02317e-05	0.293447	-4.17171	-1.22418	426.089	T
NR1H3	0.000858033	3.03532e-05	0.300104	-4.1708	-1.25168	182.156	T
C21orf91	0.000858361	3.0413e-05	0.485566	4.17035	2.02498	1933.25	T
ERBB2	0.000859603	3.05053e-05	0.277242	-4.16966	-1.156	947.6	T
CIC	0.000862718	3.06643e-05	0.454395	-4.16848	-1.89413	1123.51	T
CEP170B	0.000864946	3.08892e-05	0.462396	-4.16681	-1.92672	1303.63	T
SLC45A4	0.000864946	3.08868e-05	0.413916	-4.16683	-1.72472	376.126	T
B3GNT7	0.000878846	3.14843e-05	0.367098	-4.16246	-1.52803	290.349	T
COQ8A	0.000881416	3.17248e-05	0.308864	-4.16072	-1.2851	600.812	T
KIAA1522	0.000881416	3.17126e-05	0.361951	-4.16081	-1.50601	295.867	T
PRRC2A	0.000881416	3.16682e-05	0.420834	-4.16113	-1.75114	2095.48	T
GPBAR1	0.000881445	3.20347e-05	0.425061	-4.1585	-1.76762	46.9551	T
NOTCH1	0.000881445	3.19774e-05	0.446258	-4.15891	-1.85594	2388.4	T
WDR62	0.000881445	3.20723e-05	0.287586	-4.15823	-1.19585	173.72	T
ITGA5	0.000892707	3.26325e-05	0.277563	-4.15427	-1.15307	1133.75	T
CDKN2B	0.000904241	3.31049e-05	0.322906	4.15098	1.34038	604.5	T
PNPLA7	0.000918364	3.37333e-05	0.37607	-4.14668	-1.55944	339.814	T
PDZD11	0.00092491	3.40735e-05	0.27506	4.14438	1.13995	174.935	T
PTMA	0.00092491	3.41213e-05	0.266937	4.14406	1.1062	9189.26	T
FOXK1	0.000928027	3.43882e-05	0.47318	-4.14227	-1.96004	766.824	T
SBF1	0.000928027	3.43926e-05	0.485689	-4.14224	-2.01184	1814.72	T
SCOC	0.000928027	3.43514e-05	0.439203	4.14252	1.81941	347.807	T
PSMD4	0.00093195	3.46175e-05	0.261945	4.14075	1.08465	508.56	T
TOM1L2	0.00093195	3.46427e-05	0.475957	-4.14058	-1.97074	497.074	T
TLL2	0.000934743	3.47989e-05	0.6217	4.13955	2.57356	66.6028	T
DAGLB	0.000940449	3.5104e-05	0.361582	-4.13755	-1.49606	527.964	T
LLGL1	0.000940449	3.51698e-05	0.377266	-4.13712	-1.56079	388.994	T
IMPDH1	0.000941381	3.52575e-05	0.319804	-4.13654	-1.32289	226.613	T
SOAT1	0.000942924	3.53682e-05	0.393964	4.13582	1.62937	498.037	T
EMILIN1	0.000949174	3.57626e-05	0.321764	-4.13328	-1.32994	1388.19	T
TMEM33	0.000949174	3.57545e-05	0.531193	4.13333	2.1956	2315.91	T
ADAP2	0.000952067	3.5925e-05	0.322815	-4.13224	-1.33395	760.147	T
SUN1	0.000953195	3.60211e-05	0.30467	-4.13162	-1.25878	1414.43	T
BMS1	0.000957002	3.62187e-05	0.256484	4.13037	1.05937	820.662	T
TPM4	0.000957147	3.6278e-05	0.35213	4.12999	1.45429	6842.36	T
ZC3H12D	0.000957174	3.63327e-05	0.326698	-4.12964	-1.34915	163.663	T
CLSTN1	0.000959731	3.65231e-05	0.25128	-4.12844	-1.0374	2188.5	T
TSPAN2	0.000959731	3.65376e-05	0.433502	4.12835	1.78965	130.678	T
ANKS1A	0.000961458	3.66573e-05	0.291913	-4.1276	-1.2049	1103.79	T
CORO1B	0.000966933	3.70571e-05	0.272482	-4.1251	-1.12402	1145.51	T
SLC4A3	0.000966933	3.70698e-05	0.467271	-4.12502	-1.9275	214.856	T
THSD1	0.000966933	3.69729e-05	0.32134	-4.12563	-1.32573	342.809	T
PHAX	0.000968369	3.72551e-05	0.309844	4.12388	1.27776	676.645	T
SAMD11	0.000968369	3.73014e-05	0.313912	-4.12359	-1.29445	110.333	T
MLLT6	0.000971124	3.74621e-05	0.371793	-4.1226	-1.53275	1342.23	T
MN1	0.000973801	3.762e-05	0.361137	-4.12163	-1.48847	92.5995	T
DYRK1B	0.000974185	3.76896e-05	0.338546	-4.12121	-1.39522	569.324	T
DIAPH1	0.000975765	3.78055e-05	0.28647	-4.1205	-1.1804	2908.7	T
H6PD	0.00098116	3.80696e-05	0.324765	-4.11889	-1.33767	1346.77	T
TACC3	0.000985238	3.82831e-05	0.493421	-4.1176	-2.03171	426.763	T
U6	0.000990267	3.85342e-05	0.836673	-4.1161	-3.44383	55.8558	T
CLU	0.000997602	3.89316e-05	0.314265	4.11373	1.2928	3553.86	T
RDH16	0.000997602	3.89187e-05	0.549856	-4.11381	-2.262	45.7418	T
FAM133A	0.00100032	3.90937e-05	0.46847	4.11277	1.92671	34.0356	T
CTSC	0.00100069	3.92207e-05	0.395668	4.11202	1.62699	3898.62	T
VASN	0.00100069	3.92009e-05	0.406073	-4.11214	-1.66983	338.492	T
SRFBP1	0.00100616	3.96045e-05	0.262276	4.10978	1.0779	372.223	T
DYNC2I2	0.00100787	3.99548e-05	0.365872	-4.10774	-1.50291	408.411	T
SELENOO	0.00100787	3.98101e-05	0.391298	-4.10858	-1.60768	328.459	T
SNRPG	0.00100787	3.99267e-05	0.503551	4.1079	2.06854	243.793	T
THNSL1	0.00100787	3.98822e-05	0.331337	4.10816	1.36119	258.75	T
TLR3	0.00100787	3.98784e-05	0.397357	4.10818	1.63242	942.041	T
BIRC3	0.00101	4.00959e-05	0.508184	4.10693	2.08707	9240.03	T
METTL14	0.0010138	4.03607e-05	0.297944	4.1054	1.22318	925.083	T
MAPK15	0.00101423	4.04348e-05	0.528402	-4.10498	-2.16908	166.244	T
ZNF865	0.00101681	4.05946e-05	0.575912	-4.10407	-2.36358	95.4068	T
TLN1	0.00101741	4.06758e-05	0.279121	-4.10361	-1.1454	15599.8	T
CSTF2	0.00104487	4.20085e-05	0.314329	4.09615	1.28754	518.56	T
PPID	0.00105423	4.25031e-05	0.30873	4.09343	1.26376	516.586	T
TARS1	0.00105423	4.2462e-05	0.370067	4.09366	1.51493	1466.34	T
SLFN14	0.00106048	4.28144e-05	0.421693	4.09174	1.72546	61.5203	T
NCOA7	0.001062	4.29951e-05	0.307362	4.09077	1.25735	1293.09	T
FBF1	0.00106259	4.31672e-05	0.40277	-4.08984	-1.64726	625.691	T
LSP1	0.00106259	4.31201e-05	0.499092	-4.09009	-2.04133	1093.47	T
TSKS	0.00106259	4.31982e-05	0.781842	-4.08967	-3.19748	58.1311	T
NQO2	0.00108633	4.42851e-05	0.266782	-4.0839	-1.08951	308.786	T
ODC1	0.00109211	4.46435e-05	0.307007	4.08203	1.25321	1220.43	T
MRPS10	0.0010941	4.48231e-05	0.355674	4.0811	1.45154	391.59	T
NDUFC2	0.0010941	4.48479e-05	0.441538	4.08097	1.8019	125.947	T
COX2	0.00110062	4.53006e-05	0.423958	4.07864	1.72917	5519.96	T
TMED7	0.00111295	4.59955e-05	0.359009	4.0751	1.463	1505.65	T
CALHM6	0.00111298	4.60592e-05	0.438666	-4.07477	-1.78747	260.819	T
RNH1	0.00111391	4.616e-05	0.324852	-4.07426	-1.32353	1396.7	T
EML3	0.00112046	4.65573e-05	0.263245	-4.07227	-1.07201	683.622	T
JUP	0.00112393	4.67647e-05	0.279667	-4.07123	-1.13859	1165.28	T
ADD1	0.00112515	4.6906e-05	0.340282	-4.07053	-1.38513	1715.88	T
HTT	0.00112515	4.69419e-05	0.333098	-4.07035	-1.35583	1684.26	T
MMP11	0.00112555	4.70216e-05	0.306235	-4.06996	-1.24636	259.935	T
CDKN1A	0.00113192	4.75421e-05	0.275654	4.06739	1.12119	404.02	T
EPN1	0.00113192	4.7542e-05	0.478531	-4.06739	-1.94637	757.493	T
AFMID	0.0011336	4.76762e-05	0.268159	-4.06674	-1.09053	431.637	T
UBE2J1	0.00113883	4.8024e-05	0.272646	4.06504	1.10832	1019.5	T
NDFIP2	0.00113977	4.83199e-05	0.36308	4.06361	1.47542	1058.53	T
TNS1	0.00113977	4.82164e-05	0.34134	-4.06411	-1.38724	11370.9	T
USP20	0.00113977	4.83099e-05	0.508321	-4.06366	-2.06564	383.222	T
ZER1	0.00113977	4.81674e-05	0.271969	-4.06435	-1.10538	477.931	T
CBFA2T3	0.0011438	4.86191e-05	0.646302	-4.06217	-2.62539	79.3581	T
NOTCH4	0.0011438	4.85941e-05	0.4278	-4.06229	-1.73785	1072.87	T
P2RY8	0.00115411	4.91223e-05	0.397918	-4.05976	-1.61545	202.139	T
PLEKHG2	0.00116291	4.95619e-05	0.347223	-4.05768	-1.40892	231.13	T
SORBS3	0.00117156	4.99965e-05	0.338154	-4.05564	-1.37143	820.774	T
ADGRA2	0.00118027	5.05752e-05	0.281981	-4.05295	-1.14285	1080.6	T
VPS26A	0.00118027	5.0633e-05	0.334222	4.05269	1.3545	1078.89	T
LENG8	0.00118729	5.11342e-05	0.440969	-4.05038	-1.78609	1950.29	T
GABBR1	0.00119629	5.15891e-05	0.374979	-4.04831	-1.51803	477.342	T
TRIM22	0.00120489	5.20277e-05	0.356561	4.04633	1.44276	4147.64	T
RSRC2	0.00120514	5.21061e-05	0.368868	4.04597	1.49243	1921.12	T
EXOC3L2	0.0012168	5.26787e-05	0.561247	-4.04341	-2.26936	63.6738	T
SDF4	0.00121754	5.28656e-05	0.351154	-4.04258	-1.41957	1022.13	T
RPP30	0.00122441	5.3283e-05	0.258043	4.04074	1.04268	384.257	T
ST13	0.00122493	5.33745e-05	0.349873	4.04034	1.4136	3245.96	T
OASL	0.00124632	5.43763e-05	0.485676	4.03597	1.96018	49.6611	T
RELT	0.00125805	5.50295e-05	0.546418	-4.03317	-2.2038	300.471	T
TMEM63A	0.00126157	5.52545e-05	0.332424	-4.03221	-1.34041	801.338	T
CHPF	0.0012719	5.58496e-05	0.272165	-4.02969	-1.09674	274.426	T
EPN2	0.0012719	5.5793e-05	0.403165	-4.02993	-1.62473	807.923	T
CPNE8	0.00127373	5.60013e-05	0.434235	4.02906	1.74956	214.388	T
FAM8A1	0.00127698	5.62161e-05	0.249041	4.02816	1.00317	882.979	T
PRRT1B	0.00127832	5.63468e-05	0.326889	-4.02761	-1.31658	122.725	T
OSBPL5	0.00128453	5.66928e-05	0.476187	-4.02617	-1.91721	444.045	T
JCHAIN	0.001285	5.67857e-05	0.56578	4.02578	2.27771	5253.63	T
MYH3	0.00129211	5.72109e-05	0.418164	-4.02403	-1.68271	133.72	T
TBCA	0.00130718	5.81328e-05	0.379534	4.02026	1.52583	341.221	T
PHF21B	0.00130719	5.83534e-05	0.560691	-4.01937	-2.25363	74.992	T
SLAIN2	0.00130719	5.82699e-05	0.295629	4.01971	1.18834	871.174	T
PLCD1	0.00131137	5.86535e-05	0.271154	-4.01816	-1.08954	789.13	T
IRF5	0.00131248	5.91336e-05	0.341104	-4.01624	-1.36996	1020.62	T
RIPK4	0.00131248	5.90837e-05	0.354629	-4.01644	-1.42435	248.25	T
SEPTIN7	0.00131248	5.91079e-05	0.367627	4.01634	1.47652	2899.71	T
SLC38A10	0.00131248	5.91793e-05	0.448304	-4.01606	-1.80042	1074.73	T
SLA-DMA	0.00131328	5.92889e-05	0.292588	-4.01562	-1.17492	644.056	T
RFX1	0.00131386	5.93887e-05	0.380463	-4.01523	-1.52764	335.04	T
SNORD22	0.00131889	5.97448e-05	0.518399	-4.01382	-2.08076	178.565	T
MINDY2	0.00132658	6.0262e-05	0.330618	4.01178	1.32637	1234.69	T
CYSLTR1	0.00134868	6.16256e-05	0.674016	4.0065	2.70045	117.908	T
GTF2IRD1	0.00134868	6.16421e-05	0.356312	-4.00643	-1.42754	82.3485	T
RGS13	0.00134868	6.16444e-05	0.425651	4.00643	1.70534	47.4817	T
KATNIP	0.00135698	6.20998e-05	0.344478	-4.00469	-1.37953	350.046	T
P4HB	0.00137397	6.29548e-05	0.303694	-4.00145	-1.21522	4930.88	T
NBEAL2	0.00138568	6.36469e-05	0.352998	-3.99887	-1.41159	371.017	T
MAK16	0.00138787	6.38319e-05	0.294817	3.99818	1.17873	947.364	T
RNF39	0.00138787	6.39034e-05	0.573842	-3.99791	-2.29417	90.858	T
ssc-mir-126	0.00139587	6.43502e-05	0.663819	-3.99626	-2.65279	27.7259	T
TEPSIN	0.00139696	6.44785e-05	0.507748	-3.99579	-2.02886	222.389	T
PIGW	0.00139746	6.47373e-05	0.397974	3.99484	1.58985	92.1886	T
RPS27L	0.00139746	6.46846e-05	0.408005	3.99504	1.62999	631.032	T
SOD1	0.00139746	6.46307e-05	0.375395	3.99523	1.49979	870.148	T
MAGOH	0.00140495	6.51629e-05	0.305803	3.99329	1.22116	268.545	T
CD200R1	0.00140881	6.5421e-05	0.650658	3.99235	2.59766	301.237	T
SPTAN1	0.0014229	6.62354e-05	0.302631	-3.98942	-1.20732	7473.55	T
ACBD3	0.00142679	6.65764e-05	0.332147	3.9882	1.32467	1005.85	T
CYCS	0.00143066	6.68414e-05	0.365105	3.98726	1.45577	581.003	T
CD93	0.00145202	6.80371e-05	0.268661	-3.98305	-1.07009	1893.86	T
MAP3K11	0.00145671	6.83818e-05	0.345839	-3.98185	-1.37708	829.433	T
FAAP100	0.00146651	6.90064e-05	0.454311	-3.97969	-1.80802	341.343	T
KMT2B	0.00148154	7.00771e-05	0.458132	-3.97602	-1.82154	856.988	T
MSH4	0.00148154	7.01933e-05	0.421334	3.97563	1.67507	593.413	T
TGM2	0.00148154	7.01707e-05	0.266014	-3.97571	-1.05759	5477.06	T
SLC39A6	0.00148531	7.04751e-05	0.357071	3.97468	1.41924	653.098	T
ADAM28	0.0014858	7.06463e-05	0.432138	3.9741	1.71736	326.748	T
DDAH2	0.0014858	7.0665e-05	0.275578	-3.97404	-1.09516	337.744	T
ERFL	0.00149145	7.11012e-05	0.642385	-3.97257	-2.55192	32.5943	T
PITPNM1	0.00149212	7.1217e-05	0.382661	-3.97218	-1.52	285.876	T
SERPINB9	0.00150017	7.16854e-05	0.332914	-3.97062	-1.32188	1030.02	T
NOXA1	0.00150021	7.17715e-05	0.379242	-3.97034	-1.50572	75.0807	T
FANCA	0.00151213	7.25964e-05	0.543954	-3.96761	-2.1582	111.618	T
FHIP2B	0.00151871	7.29977e-05	0.329275	-3.9663	-1.306	575.013	T
SMPD4	0.00152335	7.34775e-05	0.282638	-3.96474	-1.12059	443.499	T
TOR4A	0.00152335	7.34032e-05	0.511878	-3.96498	-2.02958	228.099	T
CACNA1H	0.00152889	7.39108e-05	0.51333	-3.96333	-2.0345	438.166	T
CHI3L1	0.0015342	7.4259e-05	0.379605	3.96221	1.50407	629.608	T
EMC1	0.00153425	7.44336e-05	0.293816	-3.96165	-1.164	891.566	T
XRCC3	0.00153425	7.44005e-05	0.485145	-3.96176	-1.92202	113.311	T
NOS3	0.00153549	7.46662e-05	0.324434	-3.9609	-1.28505	307.239	T
ZNF831	0.00153549	7.46459e-05	0.506401	-3.96097	-2.00584	192.149	T
C1QB	0.00154627	7.53643e-05	0.432375	-3.95868	-1.71163	6696.21	T
TFPI	0.00154627	7.53071e-05	0.572909	3.95886	2.26807	55.3394	T
MAST3	0.00155817	7.60316e-05	0.379182	-3.95658	-1.50026	637.664	T
PDK2	0.00156179	7.63927e-05	0.299531	-3.95544	-1.18478	145.958	T
NFIC	0.00157607	7.7259e-05	0.421392	-3.95275	-1.66566	1361.31	T
BTBD11	0.00158099	7.77582e-05	0.310782	-3.95121	-1.22796	172.614	T
IQCE	0.00158099	7.77665e-05	0.378114	-3.95118	-1.494	370.619	T
PTK6	0.0015861	7.81073e-05	0.500266	-3.95013	-1.97612	221.774	T
TPRN	0.00158652	7.82168e-05	0.493958	-3.9498	-1.95104	251.177	T
PWWP2B	0.00160646	7.95609e-05	0.525383	-3.94572	-2.07301	277.859	T
CCDC85C	0.00160741	7.96983e-05	0.407185	-3.94531	-1.60647	371.055	T
SSBP4	0.0016182	8.03239e-05	0.335333	-3.94343	-1.32236	271.054	T
CRYAB	0.00162685	8.08447e-05	0.370277	3.94188	1.45959	571.052	T
VPS9D1	0.00163103	8.11439e-05	0.407935	-3.941	-1.60767	247.586	T
BET1	0.00163444	8.17547e-05	0.282196	3.9392	1.11163	270.241	T
DIO2	0.00163444	8.16704e-05	0.621638	3.93944	2.44891	35.994	T
FAM53B	0.00163444	8.17571e-05	0.326422	-3.93919	-1.28584	1555.94	T
NAA20	0.00163444	8.18641e-05	0.410037	3.93888	1.61509	133.642	T
SNX3	0.00163444	8.17761e-05	0.318055	3.93913	1.25286	934.914	T
SOX13	0.00163444	8.14324e-05	0.433098	-3.94014	-1.70647	528.978	T
PDXK	0.00164914	8.27856e-05	0.342946	-3.93619	-1.3499	640.392	T
TOX2	0.00164914	8.2739e-05	0.555918	-3.93632	-2.18827	24.1727	T
PLEKHH3	0.00165214	8.3029e-05	0.429848	-3.93548	-1.69166	227.156	T
PSMD14	0.00165974	8.35042e-05	0.413904	3.93411	1.62835	450.291	T
LLGL2	0.00167461	8.43465e-05	0.353124	-3.9317	-1.38838	687.447	T
HMOX1	0.00168218	8.49166e-05	0.426919	-3.93008	-1.67783	1013.67	T
CROCC2	0.00168406	8.51061e-05	0.698223	-3.92955	-2.7437	220.246	T
ATN1	0.0016868	8.54204e-05	0.583332	-3.92866	-2.29171	808.709	T
RFLNB	0.0016868	8.54341e-05	0.446144	-3.92862	-1.75273	47.5401	T
CHIC2	0.00170222	8.63106e-05	0.285271	3.92617	1.12002	669.507	T
CLEC1B	0.00171967	8.73883e-05	0.626458	3.92318	2.45771	46.5591	T
CLEC5A	0.00176226	8.98494e-05	0.445751	3.91649	1.74578	80.2107	T
MOK	0.00176255	9.00624e-05	0.375792	-3.91591	-1.47157	166.86	T
DPP10	0.0017663	9.04356e-05	0.378872	3.91492	1.48325	79.4149	T
TERT	0.0017663	9.04524e-05	0.434731	-3.91487	-1.70192	47.731	T
NOP58	0.00177932	9.1219e-05	0.25733	3.91283	1.00689	1426.11	T
SOGA1	0.00179109	9.19232e-05	0.489839	-3.91098	-1.91575	1032.73	T
NCK1	0.00179275	9.21087e-05	0.303454	3.91049	1.18665	890.13	T
FAIM	0.00180627	9.30063e-05	0.325406	3.90815	1.27174	90.3256	T
TRIM66	0.00180627	9.29128e-05	0.632855	-3.90839	-2.47344	185.301	T
SLC41A1	0.00181116	9.33598e-05	0.333561	-3.90723	-1.3033	350.925	T
SUFU	0.00181515	9.37692e-05	0.35106	-3.90617	-1.3713	115.387	T
CUX1	0.00181955	9.40988e-05	0.310427	-3.90532	-1.21232	1689.08	T
GLIS2	0.00182169	9.45162e-05	0.44006	-3.90425	-1.71811	579.983	T
SH3GLB2	0.00182169	9.43702e-05	0.31419	-3.90463	-1.2268	782.886	T
STIM1	0.00184184	9.57686e-05	0.3786	-3.90107	-1.47695	488.724	T
GSTM3	0.00185307	9.64566e-05	0.363117	3.89934	1.41592	85.6401	T
MADD	0.00185703	9.67669e-05	0.409898	-3.89856	-1.59801	182.157	T
RBIS	0.00186842	9.74656e-05	0.504115	3.89682	1.96445	179.267	T
GALK2	0.00187112	9.77112e-05	0.386009	3.89621	1.50397	1203.52	T
ESF1	0.00187809	9.81806e-05	0.339	3.89504	1.32042	420.968	T
NPRL3	0.00188094	9.84354e-05	0.425364	-3.89442	-1.65654	307.281	T
EMCN	0.00189118	9.90775e-05	0.528228	3.89284	2.05631	1779.98	T
DENND2B	0.00189167	9.94218e-05	0.4965	-3.892	-1.93238	605.954	T
MIX23	0.00189167	9.93301e-05	0.485793	3.89222	1.89081	127.982	T
NLRC3	0.00189167	9.93103e-05	0.387852	-3.89227	-1.50962	324.031	T
CABIN1	0.00189233	9.95625e-05	0.310004	-3.89166	-1.20643	898.578	T
CCDC88C	0.00193092	0.000101702	0.448207	-3.8865	-1.74196	965.774	T
STARD8	0.00193098	0.000101813	0.268249	-3.88623	-1.04248	693.62	T
ABCC10	0.00193957	0.000102484	0.400613	-3.88463	-1.55623	469.457	T
DNAJB9	0.00193957	0.000102409	0.344872	3.88481	1.33976	295.192	T
EGFL7	0.00195203	0.000103382	0.432293	-3.88251	-1.67838	4236.2	T
FBXL18	0.00195203	0.000103471	0.512283	-3.8823	-1.98884	107.494	T
SLFNL1	0.0019538	0.000103784	0.607885	-3.88157	-2.35955	37.6297	T
MXD3	0.00196615	0.000104558	0.306008	-3.87976	-1.18724	194.03	T
PPFIA3	0.00196615	0.000104661	0.266257	-3.87952	-1.03295	257.336	T
INCENP	0.00200483	0.000106946	0.36594	-3.87427	-1.41775	195.71	T
LRRC70	0.00200814	0.000107235	0.331608	3.87361	1.28452	184.681	T
RADIL	0.00200864	0.000107374	0.448934	-3.87329	-1.73885	327.065	T
PUM3	0.00202428	0.000108692	0.341679	3.87032	1.32241	588.994	T
ZC3H3	0.00202428	0.000108707	0.561518	-3.87029	-2.17324	371.042	T
CYP4B1	0.0020295	0.000109173	0.373239	-3.86924	-1.44415	4790.17	T
HMGCS1	0.00203391	0.000109524	0.484399	3.86846	1.87388	1446.57	T
FURIN	0.00205543	0.000110914	0.357377	-3.86539	-1.3814	1626.31	T
ACOX3	0.00206738	0.00011179	0.37696	-3.86346	-1.45637	376.904	T
AQP9	0.00206738	0.000111791	0.406892	3.86346	1.57201	216.873	T
TCOF1	0.00207851	0.00011251	0.587863	-3.8619	-2.27027	701.942	T
SLC16A1	0.00208475	0.000112965	0.369142	3.86091	1.42522	615.292	T
NAA50	0.00210028	0.000114042	0.426149	3.85859	1.64434	1713.94	T
FCGR1A	0.00210493	0.000114527	0.334038	3.85755	1.28857	653.636	T
TRMT1L	0.00210493	0.000114531	0.27119	3.85755	1.04613	1046.64	T
DIABLO	0.00211339	0.000115347	0.276315	3.85581	1.06542	406.335	T
TRAPPC6B	0.00211339	0.000115334	0.270745	3.85584	1.04395	495.789	T
LSM3	0.00211418	0.000115628	0.453266	3.85522	1.74744	252.974	T
RARA	0.00211418	0.000115584	0.508482	-3.85531	-1.96036	902.93	T
METTL5	0.00212256	0.000116205	0.291174	3.854	1.12218	256.579	T
CD2	0.00213298	0.000116987	0.351882	3.85235	1.35557	1482.11	T
DIDO1	0.00213298	0.000117015	0.535459	-3.8523	-2.06275	1618.81	T
IL7R	0.00213354	0.000117166	0.418178	3.85198	1.61081	137.921	T
SCARF2	0.00213883	0.000117576	0.407699	-3.85113	-1.5701	431.629	T
SCARA3	0.00214253	0.0001179	0.354237	-3.85045	-1.36397	299.827	T
OTUD6B	0.00215494	0.000118704	0.423723	3.84879	1.63082	586.097	T
ACAP3	0.00216323	0.000119404	0.394311	-3.84735	-1.51705	287.956	T
WRAP53	0.00216418	0.000119577	0.314819	-3.84699	-1.2111	160.101	T
SLC4A2	0.00217371	0.000120226	0.42277	-3.84566	-1.62583	683.261	T
DHX34	0.00217687	0.000120645	0.412139	-3.84481	-1.5846	597.667	T
SCUBE1	0.00217896	0.000120884	0.560347	-3.84433	-2.15416	259.562	T
SOD2	0.00218191	0.00012117	0.387894	3.84375	1.49097	3559.78	T
SLX4	0.00218217	0.000121307	0.357022	-3.84347	-1.3722	162.001	T
COMMD10	0.00219473	0.000122128	0.371516	3.84181	1.4273	608.181	T
NMI	0.00219776	0.00012242	0.314354	3.84123	1.20751	907.228	T
GRAMD1B	0.00220271	0.00012282	0.315627	-3.84043	-1.21214	157.027	T
EPHB4	0.00221012	0.000123357	0.262129	-3.83936	-1.00641	737.383	T
TAF13	0.00221058	0.000123506	0.344864	3.83906	1.32395	316.243	T
SCAF1	0.00221068	0.000123636	0.645436	-3.8388	-2.4777	615.855	T
AGFG1	0.00221318	0.000124143	0.408077	3.8378	1.56612	1177.07	T
CTIF	0.00221318	0.000124149	0.354936	-3.83779	-1.36217	412.418	T
HNRNPH2	0.00221318	0.000124019	0.404754	3.83804	1.55346	623.901	T
PNPLA2	0.0022371	0.000125742	0.536678	-3.83465	-2.05797	428.888	T
JADE2	0.00224726	0.000126818	0.423937	-3.83256	-1.62476	1309.59	T
UGP2	0.00228933	0.000129835	0.368099	3.82677	1.40863	1405.8	T
GPR157	0.0023065	0.000131456	0.409141	-3.82372	-1.56444	83.2451	T
GGPS1	0.00231867	0.00013228	0.271684	3.82218	1.03842	295.356	T
RGS19	0.00232288	0.00013265	0.459224	-3.82149	-1.75492	831.85	T
ATXN7L2	0.00233107	0.00013364	0.33246	-3.81965	-1.26988	191.843	T
ERO1B	0.00233107	0.000133327	0.329026	3.82023	1.25696	628.851	T
SPPL2B	0.00233107	0.000133639	0.307441	-3.81965	-1.17432	261.422	T
PANK3	0.00233227	0.000133841	0.362247	3.81928	1.38352	2221.05	T
EP400	0.00234023	0.000134429	0.324639	-3.8182	-1.23954	1274.24	T
ACTB	0.00234413	0.000134917	0.381073	-3.81731	-1.45467	21715.4	T
FAM117A	0.00234413	0.000134868	0.288632	-3.81739	-1.10182	308.07	T
FAM234A	0.00235651	0.000135762	0.387248	-3.81576	-1.47765	99.5289	T
CYP51A1	0.002378	0.000137133	0.442369	3.81328	1.68688	1182.87	T
FDXR	0.00238387	0.000137606	0.339625	-3.81243	-1.2948	80.6312	T
RRP15	0.00240501	0.000139096	0.309779	3.80977	1.18019	755.923	T
TMEM123	0.00240501	0.000139005	0.529796	3.80993	2.01849	1785.28	T
SLC35F6	0.00241318	0.000139713	0.279829	-3.80868	-1.06578	546.957	T
EIF2S2	0.00242488	0.000140654	0.293172	3.80702	1.11611	1320.38	T
NYAP2	0.00242869	0.000141011	0.421164	3.80639	1.60311	192.129	T
SERPIND1	0.00243239	0.000141363	0.394016	-3.80577	-1.49953	42.7625	T
QPCT	0.00243485	0.000141642	0.417202	3.80528	1.58757	227.208	T
GRK4	0.00243709	0.000141909	0.337914	-3.80482	-1.2857	116.612	T
PPL	0.00245257	0.000142948	0.494372	-3.80301	-1.8801	854.106	T
RAPGEF1	0.00245883	0.000143451	0.379069	-3.80214	-1.44127	1251	T
CHAC2	0.00246128	0.000144529	0.463075	3.80029	1.75982	46.3857	T
EIF2AK2	0.00246128	0.000143885	0.466925	3.80139	1.77496	7111.22	T
GPR82	0.00246128	0.000144083	0.56417	3.80105	2.14444	563.921	T
NPDC1	0.00246128	0.000144562	0.326334	-3.80023	-1.24014	279.698	T
PDZD4	0.00246128	0.000144437	0.693253	-3.80044	-2.63467	42.1941	T
CCDC174	0.00247648	0.000145733	0.30535	3.79823	1.15979	366.228	T
RTL6	0.00247836	0.000145995	0.343398	-3.79778	-1.30415	608.843	T
SNAPIN	0.00247836	0.000146122	0.279213	3.79757	1.06033	194.88	T
CAPN10	0.00249067	0.000147275	0.504767	-3.79562	-1.9159	360.985	T
GMEB2	0.00249067	0.000147003	0.430506	-3.79608	-1.63423	293.199	T
HMGXB3	0.00249067	0.000147204	0.471774	-3.79574	-1.79073	831.819	T
THAP2	0.00249494	0.000147799	0.403091	3.79474	1.52962	554.139	T
MORF4L2	0.00249855	0.000148294	0.353381	3.79391	1.3407	1841.03	T
GNA12	0.00252034	0.000150089	0.288855	-3.79092	-1.09503	873.51	T
TMEM251	0.00252034	0.000150154	0.453701	3.79082	1.7199	206.142	T
WDFY4	0.00252635	0.000150653	0.270542	-3.78999	-1.02535	1221.38	T
SIVA1	0.00253548	0.000151483	0.362641	-3.78863	-1.37391	303	T
LRP10	0.00254138	0.000152186	0.338327	-3.78748	-1.2814	2109.93	T
NUDT14	0.00254138	0.000152057	0.336659	-3.78769	-1.27516	266.365	T
ZC3H15	0.00254138	0.000152263	0.3781	3.78735	1.432	541.342	T
CACNG6	0.00254201	0.000152443	0.494166	-3.78705	-1.87144	50.1346	T
TRIM71	0.00254623	0.000152839	0.674779	-3.78641	-2.55499	26.8532	T
TSEN15	0.00254901	0.00015315	0.390793	3.78591	1.4795	291.931	T
TM2D1	0.00254918	0.000153589	0.427138	3.78519	1.6168	719.726	T
MAN2C1	0.00256634	0.000154767	0.279612	-3.78329	-1.05785	656.019	T
ATF2	0.00261063	0.000158025	0.392902	3.77811	1.48443	1380.48	T
UPRT	0.00261228	0.000158358	0.303204	3.77758	1.14538	283.226	T
AP5B1	0.00264298	0.000160721	0.336563	-3.77389	-1.27015	313.936	T
HSPB6	0.00264802	0.000161328	0.367988	-3.77295	-1.3884	94.9867	T
HDAC7	0.00265068	0.000161639	0.500776	-3.77247	-1.88916	1387.87	T
NAMPT	0.00265856	0.000162507	0.441338	3.77114	1.66435	1406.07	T
CCDC120	0.00266221	0.000163126	0.41475	-3.77019	-1.56368	98.8488	T
MFSD10	0.00266221	0.00016324	0.392645	-3.77001	-1.48027	301.253	T
RIDA	0.00266221	0.000163003	0.374771	3.77037	1.41303	470.533	T
SNX29	0.00269746	0.000165552	0.279642	-3.7665	-1.05327	408.128	T
LRP3	0.00270525	0.000166335	0.347876	-3.76532	-1.30987	204.309	T
CAPN15	0.00271537	0.000167421	0.530783	-3.76369	-1.99771	623.828	T
GLI1	0.00271537	0.000167584	0.372255	-3.76345	-1.40096	60.5157	T
SLC17A8	0.00271537	0.000167509	0.533945	3.76356	2.00953	19.234	T
PNPLA8	0.00272343	0.00016837	0.36313	3.76228	1.3662	805.084	T
FUCA2	0.00272507	0.000168777	0.405769	3.76168	1.52637	1319.31	T
RPL26L1	0.00272981	0.000169377	0.370448	3.76079	1.39318	253.335	T
GRAMD4	0.00274257	0.000170477	0.390888	-3.75917	-1.46942	435.719	T
SLC12A9	0.00275961	0.000171846	0.266741	-3.75717	-1.00219	263.051	T
ZFPM1	0.00278848	0.000174147	0.522273	-3.75384	-1.96053	97.0754	T
PPP2R1A	0.00279748	0.00017499	0.268773	-3.75263	-1.0086	1434.37	T
LPIN1	0.00280643	0.000175707	0.278928	-3.7516	-1.04643	290.877	T
GGH	0.00283008	0.000177665	0.395698	3.74883	1.4834	981.098	T
POU6F1	0.00283008	0.000177583	0.356301	-3.74894	-1.33575	125.328	T
ZDHHC8	0.00283008	0.000177547	0.40196	-3.74899	-1.50695	255.489	T
FXR1	0.00283362	0.000178046	0.36697	3.74829	1.37551	2529.63	T
CDYL2	0.00284595	0.00017898	0.299469	-3.74697	-1.1221	294.659	T
MYBL2	0.00284904	0.000179335	0.450222	-3.74648	-1.68675	157.078	T
ATG3	0.00285222	0.000179695	0.323379	3.74597	1.21137	617.556	T
BAIAP3	0.00286343	0.000181364	0.348208	-3.74365	-1.30357	138.086	T
BLNK	0.00286343	0.000181163	0.43268	3.74393	1.61992	588.339	T
LARP4	0.00286343	0.000180756	0.419729	3.7445	1.57167	1500.29	T
NADSYN1	0.00286343	0.000181366	0.308338	-3.74365	-1.15431	196.921	T
EXD3	0.00286524	0.000181803	0.41073	-3.74305	-1.53738	142.159	T
KIRREL1	0.00287589	0.00018264	0.301645	-3.74189	-1.12872	413.845	T
RNF146	0.00288605	0.000183447	0.3527	3.74078	1.31937	905.505	T
IFIT5	0.00288606	0.00018361	0.590606	3.74056	2.2092	4177.9	T
HAVCR2	0.0029193	0.000186216	0.354179	-3.73702	-1.32357	479.495	T
DBNDD1	0.0029205	0.000186457	0.406929	-3.73669	-1.52057	56.1753	T
ADCK5	0.00292791	0.000187324	0.429829	-3.73553	-1.60564	414.032	T
ATP6	0.00292791	0.000187587	0.531341	3.73517	1.98465	3819.12	T
TNK2	0.00292791	0.000187159	0.414357	-3.73575	-1.54793	536.355	T
MPHOSPH10	0.00293868	0.000188466	0.282332	3.73399	1.05422	293.054	T
RNF11	0.00293868	0.000188607	0.403683	3.73381	1.50727	1153.87	T
FAM222A	0.00296584	0.000191278	0.494435	-3.73027	-1.84437	48.4557	T
IGF2R	0.00296584	0.000191199	0.406965	-3.73037	-1.51813	3024.44	T
NDST1	0.00296584	0.00019135	0.414544	-3.73017	-1.54632	786.664	T
TP73	0.00300066	0.000193765	0.438076	-3.72701	-1.63271	123.65	T
HIC1	0.00300604	0.000194281	0.520801	-3.72634	-1.94068	209.1	T
TMEM156	0.00300722	0.000194526	0.483884	3.72602	1.80296	563.86	T
TEDC1	0.00301817	0.000195404	0.484222	-3.72489	-1.80367	140.322	T
AK8	0.00302928	0.000196294	0.37092	-3.72374	-1.38121	81.7456	T
AKT2	0.00305643	0.000198841	0.273814	-3.72048	-1.01872	955.974	T
CHST7	0.00305643	0.000199285	0.377071	-3.71992	-1.40267	92.4575	T
FBRS	0.00305643	0.000199477	0.479258	-3.71968	-1.78268	568.184	T
HNRNPC	0.00305643	0.000199597	0.330636	3.71953	1.22981	2828.37	T
MMP28	0.00305643	0.000198924	0.444838	-3.72038	-1.65497	61.0428	T
ZFTA	0.00305643	0.000199084	0.384217	-3.72018	-1.42936	223.8	T
RAB1A	0.00305937	0.000199961	0.514665	3.71907	1.91407	1824.33	T
FOXN2	0.00307107	0.000201274	0.471081	3.71741	1.7512	1154.17	T
CAD	0.00308961	0.000203604	0.402872	-3.7145	-1.49647	474.793	T
DYNLRB1	0.00308961	0.000203846	0.288484	3.7142	1.07149	540.559	T
MCCC1	0.00308961	0.000203234	0.348907	3.71496	1.29618	3707.87	T
PDLIM5	0.00308961	0.000203251	0.326116	3.71494	1.2115	1003.09	T
PLSCR3	0.00308961	0.000203822	0.50341	-3.71423	-1.86978	113.923	T
SLC38A6	0.00308961	0.000203452	0.400374	3.71469	1.48727	367.224	T
ARHGAP44	0.00310509	0.000205048	0.339946	-3.71271	-1.26212	525.035	T
MED25	0.0031121	0.000205854	0.43315	-3.71172	-1.60773	338.136	T
UOX	0.00311659	0.000206326	0.43191	3.71114	1.60288	500.375	T
PALM	0.00312824	0.000207624	0.568363	-3.70955	-2.10837	398.744	T
ZHX3	0.00313254	0.000208085	0.376085	-3.70899	-1.3949	567.607	T
DACT3	0.00313819	0.000208637	0.275117	-3.70832	-1.02022	261.18	T
FOXP4	0.00314415	0.000209386	0.49684	-3.70741	-1.84199	531.745	T
TTLL3	0.00314415	0.000209247	0.27128	-3.70758	-1.00579	539.319	T
ND2	0.00317591	0.000212215	0.449609	3.70401	1.66536	1876.86	T
SFTPA1	0.00322642	0.000215771	0.289217	3.6998	1.07004	34741.6	T
AFAP1L1	0.00323597	0.000216877	0.329182	-3.6985	-1.21748	602.231	T
PKMYT1	0.00323597	0.000216673	0.426444	-3.69874	-1.57731	32.5978	T
RAB40B	0.00324945	0.000218041	0.31743	-3.69714	-1.17358	556.978	T
DDX18	0.00326387	0.000219261	0.342842	3.69572	1.26705	1079.52	T
TMC6	0.00326387	0.000219375	0.300543	-3.69559	-1.11068	630.171	T
UBQLN1	0.00326754	0.000219806	0.386827	3.69509	1.42936	1901.01	T
CAMSAP3	0.00327152	0.000220362	0.491309	-3.69445	-1.81512	181.859	T
INPP5D	0.00327152	0.000220729	0.396185	-3.69403	-1.46352	692.333	T
DNAAF5	0.00329592	0.00022264	0.459005	-3.69184	-1.69457	254.91	T
PHRF1	0.00330495	0.000223709	0.571305	-3.69062	-2.10847	1189.98	T
PTGES3	0.00330495	0.000223807	0.365851	3.69051	1.35018	1872.41	T
CAMTA2	0.00330731	0.000224338	0.380676	-3.68991	-1.40466	953.76	T
SUN2	0.00330901	0.000224639	0.373584	-3.68956	-1.37836	1941.39	T
TMEM45A	0.00332632	0.000226188	0.580262	3.68782	2.1399	72.1002	T
ADAMTS14	0.00333876	0.000227221	0.408605	-3.68666	-1.50638	80.2857	T
CCDC69	0.0033449	0.000228102	0.336222	-3.68567	-1.2392	629.259	T
CDCA4	0.0033449	0.000228431	0.382479	-3.6853	-1.40955	192.216	T
GATA5	0.0033449	0.000227869	0.436377	-3.68593	-1.60845	368.217	T
HGS	0.0033449	0.000228901	0.500332	-3.68478	-1.84361	1096.64	T
IRAK1BP1	0.0033449	0.000228808	0.467491	3.68488	1.72265	167.813	T
JRK	0.00336257	0.000230648	0.505675	-3.68284	-1.86232	132.837	T
MLXIP	0.00336257	0.000230729	0.370478	-3.68275	-1.36438	780.027	T
PSMD7	0.00336257	0.000230478	0.282056	3.68303	1.03882	555.333	T
SFT2D1	0.0033856	0.00023269	0.396488	3.6806	1.45931	668.706	T
FUNDC1	0.00338701	0.000232977	0.466935	3.68028	1.71845	1492.4	T
INMT	0.00339909	0.00023419	0.418962	3.67896	1.54134	696.738	T
CYP7A1	0.00342403	0.000236353	0.395693	3.67661	1.45481	1249.11	T
CCDC59	0.00343744	0.000237604	0.377646	3.67526	1.38795	242.212	T
GPR35	0.00346354	0.000239991	0.57786	-3.67271	-2.12231	645.884	T
MIR142	0.00346858	0.000241239	0.532534	-3.67139	-1.95514	88.6988	T
PARVB	0.00346858	0.000241314	0.457018	-3.67131	-1.67785	175.709	T
TC2N	0.00346858	0.000241186	0.459998	3.67144	1.68886	1060.26	T
TMEM209	0.00346858	0.000240765	0.428657	3.67189	1.57398	369.406	T
ZNF8	0.00346858	0.000240551	0.463061	-3.67212	-1.70041	214.895	T
NCEH1	0.00348172	0.000242424	0.334567	3.67013	1.22791	502.991	T
ARMC7	0.00349846	0.000245238	0.312696	-3.66718	-1.14671	308.765	T
CHAD	0.00349846	0.00024517	0.392154	-3.66725	-1.43813	151.386	T
EMP1	0.00349846	0.000244073	0.362929	3.6684	1.33137	2977.57	T
GAB3	0.00349846	0.000245262	0.366037	-3.66716	-1.34232	293.49	T
IQSEC1	0.00349846	0.000245165	0.364015	-3.66726	-1.33494	1215.34	T
NAA60	0.00349846	0.000245281	0.39589	-3.66714	-1.45178	417	T
SGPL1	0.00349846	0.000245358	0.355134	3.66706	1.3023	1200.54	T
ZSWIM8	0.00349846	0.00024486	0.308982	-3.66758	-1.13322	1078.08	T
CHMP5	0.00351399	0.000247236	0.49836	3.66511	1.82654	1281.55	T
GRIK5	0.00351399	0.000247131	0.421523	-3.66522	-1.54497	51.148	T
UTP3	0.00351399	0.000246909	0.276651	3.66545	1.01405	204.683	T
BTBD6	0.00351613	0.000247584	0.351052	-3.66475	-1.28651	481.599	T
GLA	0.0035217	0.00024855	0.451245	3.66375	1.65325	456.131	T
WDR12	0.0035217	0.000248537	0.314143	3.66376	1.15095	611.775	T
MMD	0.00352217	0.000249082	0.382346	3.6632	1.40061	422.305	T
OGDH	0.00352217	0.000248837	0.320333	-3.66345	-1.17352	2511.01	T
ZNF628	0.00352217	0.000249239	0.447843	-3.66304	-1.64047	132.977	T
ABCD1	0.00352895	0.000250072	0.385194	-3.66219	-1.41065	304.327	T
CAMSAP1	0.00353433	0.00025085	0.523657	-3.66139	-1.91731	1078.72	T
PPARGC1B	0.00353485	0.000251086	0.575902	-3.66115	-2.10846	255.408	T
GGT5	0.00353607	0.000251399	0.325922	-3.66083	-1.19315	146.679	T
KDM2B	0.00354689	0.000252538	0.359773	-3.65967	-1.31665	523.954	T
RGS4	0.00357537	0.000254967	0.537396	3.65722	1.96538	684.622	T
DENND2C	0.00357966	0.000255475	0.410846	3.65671	1.50234	473.645	T
HR	0.00358032	0.000256419	0.454142	-3.65576	-1.66023	62.8547	T
ITPK1	0.00358032	0.00025637	0.407859	-3.65581	-1.49106	431.614	T
NRBP2	0.00358032	0.000256744	0.453078	-3.65544	-1.6562	574.038	T
SNW1	0.00358032	0.000255828	0.344109	3.65635	1.25818	907.441	T
SREK1	0.00358032	0.00025684	0.383539	3.65534	1.40197	1576.47	T
HSPA1L	0.00359008	0.000258033	0.423716	-3.65415	-1.54832	174.571	T
ADAMTS10	0.00359041	0.000258258	0.340418	-3.65393	-1.24386	642.407	T
MGARP	0.00360111	0.00025923	0.526399	3.65296	1.92292	140.17	T
HIF3A	0.00361455	0.0002604	0.526359	-3.65181	-1.92216	455.088	T
SPPL2A	0.00361878	0.000260908	0.420487	3.65131	1.53533	1921.6	T
BCLAF1	0.00362077	0.000261459	0.348362	3.65077	1.27179	4606.3	T
CACYBP	0.00363383	0.000262809	0.274448	3.64944	1.00158	1272.65	T
GAS6	0.00364396	0.000263951	0.290476	-3.64833	-1.05975	1224.05	T
SUSD6	0.00364396	0.000263944	0.373696	-3.64834	-1.36337	1567.65	T
FBH1	0.00367159	0.000266159	0.34808	-3.64619	-1.26916	902.193	T
HSPA13	0.0036814	0.000267077	0.542083	3.6453	1.97606	656.738	T
ARG1	0.00368997	0.000268527	0.490151	3.64391	1.78607	347.544	T
GPSM3	0.00368997	0.00026815	0.481589	-3.64427	-1.75504	108.738	T
MNT	0.00368997	0.000268148	0.535859	-3.64427	-1.95282	365.503	T
SLC66A1	0.00369228	0.000268902	0.306794	-3.64355	-1.11782	215.805	T
CCNJ	0.00371056	0.000270442	0.357934	3.64208	1.30363	77.3526	T
MANEA	0.00373872	0.000272704	0.624662	3.63994	2.27373	817.116	T
CFAP100	0.00378935	0.000276823	0.421233	-3.63608	-1.53163	429.109	T
LAMP2	0.00379344	0.000277335	0.458722	3.6356	1.66773	7363.52	T
THAP6	0.00380497	0.000278391	0.314035	3.63462	1.1414	261.096	T
SYT3	0.00382682	0.000280635	0.446056	-3.63255	-1.62032	51.5079	T
CYP3A29	0.00383028	0.000281104	0.686667	3.63212	2.49406	203.327	T
UBASH3A	0.00383328	0.000281612	0.487546	-3.63165	-1.7706	97.4201	T
CD99L2	0.00383477	0.000282552	0.321427	-3.63079	-1.16703	252.519	T
U2	0.00383477	0.000282725	0.934757	-3.63063	-3.39376	36.3368	T
DLL1	0.00383774	0.00028316	0.394272	-3.63024	-1.4313	409.218	T
F2RL2	0.00385463	0.000284622	0.453163	3.62891	1.64449	503.803	T
AP5Z1	0.0038641	0.000286342	0.484781	-3.62735	-1.75847	781.814	T
PRR11	0.00386836	0.00028694	0.4925	-3.62681	-1.78621	167.343	T
PDGFB	0.00387252	0.00028766	0.304203	-3.62617	-1.10309	706.202	T
PSMC2	0.00387252	0.000287683	0.393805	3.62615	1.42799	1219.1	T
SEPTIN9	0.00391579	0.000291117	0.431901	-3.62308	-1.56481	1602.71	T
NCAPH2	0.00391898	0.000291794	0.284891	-3.62248	-1.03201	208.761	T
CD6	0.00392172	0.000292218	0.377616	-3.6221	-1.36776	109.618	T
CMIP	0.00393795	0.000293649	0.41939	-3.62084	-1.51854	540.781	T
ABL1	0.0039385	0.000294133	0.336877	-3.62041	-1.21963	965.153	T
PRAM1	0.0039385	0.000293923	0.385341	-3.6206	-1.39517	551.787	T
TMEM50A	0.00394502	0.000294841	0.299863	3.61979	1.08544	811.166	T
CELSR1	0.00395016	0.000295657	0.416568	-3.61908	-1.50759	1596.12	T
ZMIZ1	0.00395016	0.000295668	0.352527	-3.61907	-1.27582	908.599	T
ACD	0.00395115	0.000295965	0.389423	-3.61881	-1.40925	55.6508	T
SH3RF3	0.00397209	0.000297756	0.360239	-3.61724	-1.30307	134.476	T
TRPC4	0.0039988	0.000299983	0.329912	3.61531	1.19274	145.464	T
SLC35A3	0.0040255	0.000302212	0.433786	3.6134	1.56744	915.469	T
PTGS1	0.00404422	0.000304299	0.32998	-3.61161	-1.19176	965.176	T
CALCOCO2	0.00405372	0.000305469	0.294493	3.61062	1.0633	2762.09	T
SNX4	0.00407976	0.000307889	0.360369	3.60857	1.30042	665.486	T
PGAP2	0.00408422	0.000308678	0.314463	-3.60791	-1.13455	364.057	T
TMX1	0.00408422	0.000308685	0.440162	3.6079	1.58806	778.174	T
GOLT1B	0.00410106	0.000310648	0.573404	3.60626	2.06784	522.803	T
SLC27A6	0.0041202	0.000312561	0.414177	3.60466	1.49297	333.653	T
UBE2B	0.00413706	0.000314072	0.443202	3.60341	1.59704	674.558	T
RASA3	0.00415813	0.000316605	0.328873	-3.60132	-1.18438	1138.92	T
CRLS1	0.00415876	0.000316887	0.351115	3.60109	1.2644	395.219	T
AK6	0.00418004	0.000318743	0.297307	3.59957	1.07018	135.421	T
PDK4	0.00419652	0.000320471	0.647993	3.59816	2.33158	1759.2	T
GALNT17	0.00419835	0.000321082	0.423654	-3.59767	-1.52417	56.3519	T
WDR64	0.00420933	0.000322394	0.376542	3.59661	1.35427	87.7472	T
FANCE	0.00420955	0.000322884	0.439314	-3.59621	-1.57987	116.533	T
NAA40	0.00420955	0.000322768	0.293616	-3.59631	-1.05593	304.243	T
ETFRF1	0.0042103	0.000323178	0.648414	3.59598	2.33168	135.418	T
ACBD4	0.00423081	0.00032499	0.29118	-3.59452	-1.04665	167.148	T
TNRC6C	0.00423388	0.000325463	0.487222	-3.59414	-1.75114	775.788	T
STK11IP	0.00423612	0.000325981	0.366961	-3.59373	-1.31876	291.424	T
TRAPPC9	0.00423612	0.00032635	0.282338	-3.59343	-1.01456	540.849	T
NIFK	0.00428218	0.000330379	0.352478	3.59024	1.26548	643.273	T
SOWAHD	0.00428864	0.000331359	0.420249	-3.58946	-1.50847	84.632	T
MANF	0.00429397	0.000332012	0.290232	3.58895	1.04163	500.71	T
SHANK3	0.00429759	0.000332533	0.54765	-3.58854	-1.96527	1342.41	T
EXOSC6	0.00431123	0.000334385	0.337155	-3.58709	-1.20941	68.855	T
LDHB	0.00431123	0.000334557	0.718908	-3.58696	-2.57869	62.9189	T
RIPK2	0.00431123	0.000334304	0.402913	3.58716	1.44531	333.418	T
RNF44	0.00431123	0.000334191	0.509531	-3.58724	-1.82781	470.882	T
GPR137	0.00431314	0.000334947	0.39764	-3.58665	-1.4262	283.939	T
CA2	0.00431612	0.000336148	0.388983	3.58572	1.39478	73.3556	T
FAM110A	0.00431612	0.000335813	0.289009	-3.58598	-1.03638	139.36	T
TIAM2	0.00431612	0.000336056	0.297318	-3.58579	-1.06612	158.157	T
CALCOCO1	0.00435499	0.000340153	0.380125	-3.58263	-1.36185	1113.17	T
FAM131A	0.00435499	0.000340018	0.334192	-3.58273	-1.19732	167.102	T
RUNX2	0.00435514	0.000340409	0.290466	3.58243	1.04058	391.322	T
ARID5A	0.00437834	0.000342961	0.395474	-3.58048	-1.41599	919.649	T
TMEM132A	0.00438756	0.000343929	0.327259	-3.57975	-1.1715	423.102	T
SEMA5B	0.00442195	0.000347122	0.587627	-3.57733	-2.10214	26.1447	T
AANAT	0.00443657	0.000349362	0.572713	-3.57565	-2.04782	63.1823	T
NOL8	0.00443657	0.00034875	0.584526	3.57611	2.09033	30.9366	T
SH2B1	0.00443657	0.000349501	0.384257	-3.57554	-1.37393	311.786	T
SLC6A8	0.00443657	0.000349515	0.298175	-3.57553	-1.06613	128.219	T
SYCP3	0.00443657	0.000348972	0.454528	3.57594	1.62537	37.1049	T
RASGRP4	0.00444241	0.000350224	0.460904	-3.575	-1.64773	275.662	T
MATN4	0.00444856	0.000351165	0.29138	-3.5743	-1.04148	311.284	T
TNFRSF1B	0.00445307	0.000352065	0.335448	-3.57363	-1.19877	1952.99	T
LMNTD2	0.00446857	0.000353792	0.428118	-3.57235	-1.52939	39.084	T
GPIHBP1	0.00449264	0.00035595	0.42246	-3.57076	-1.5085	381.128	T
FHOD1	0.00449729	0.000357966	0.342	-3.56928	-1.22069	1442.96	T
INPPL1	0.00449729	0.000357931	0.326236	-3.5693	-1.16444	1683.06	T
TMEM102	0.00449729	0.000357456	0.314223	-3.56965	-1.12167	87.0996	T
ZYX	0.00449729	0.000358339	0.506747	-3.56901	-1.80858	1933.54	T
RAD54L	0.00451294	0.000359839	0.29417	-3.56791	-1.04957	125.785	T
CEP131	0.00452168	0.000361298	0.503661	-3.56685	-1.79648	136.075	T
CLEC2B	0.00452168	0.000361113	0.45629	3.56698	1.62758	610.307	T
KANK3	0.00452168	0.000361105	0.422903	-3.56699	-1.50849	990.928	T
LIPG	0.00454648	0.00036379	0.398724	3.56505	1.42147	433.3	T
TECPR1	0.00455792	0.000365473	0.396532	-3.56384	-1.41318	409.213	T
BRPF3	0.00455993	0.000365891	0.305469	-3.56354	-1.08855	450.385	T
PIGC	0.00456344	0.000366685	0.400034	3.56297	1.42531	631.918	T
TAF9B	0.00456344	0.000366466	0.314611	3.56312	1.121	491.329	T
PTAR1	0.00456984	0.000367456	0.409479	3.56242	1.45873	1151.45	T
RARG	0.00457969	0.000368587	0.346856	-3.56161	-1.23537	386.957	T
CLN6	0.00459955	0.000370878	0.321872	-3.55998	-1.14586	190.879	T
ARRDC3	0.00460618	0.00037167	0.52108	3.55942	1.85475	3836.93	T
SAT1	0.00462144	0.000373257	0.398479	3.5583	1.41791	5011.61	T
HPS1	0.00463067	0.000374758	0.329168	-3.55725	-1.17093	569.462	T
WAS	0.00465567	0.000377494	0.446298	-3.55534	-1.58674	395.977	T
THAP5	0.00466856	0.000378801	0.527765	3.55443	1.8759	530.095	T
AKNA	0.00468166	0.000380127	0.408017	-3.55351	-1.44989	968.738	T
ARMCX5	0.00469703	0.000381903	0.340511	3.55228	1.20959	242.555	T
CHPT1	0.00469896	0.000382409	0.420163	3.55194	1.49239	964.967	T
TWF1	0.00469896	0.000382587	0.578762	3.55181	2.05565	800.18	T
STRN4	0.00470186	0.000383879	0.43886	-3.55093	-1.55836	1258.46	T
TCF3	0.00470186	0.000383653	0.287044	-3.55108	-1.01932	518.511	T
XCL1	0.00470186	0.000383516	0.484879	3.55117	1.72189	82.4037	T
TMEM19	0.00472071	0.000385683	0.423492	3.54969	1.50326	1547.82	T
ELL2	0.00474581	0.000389066	0.360856	3.54739	1.2801	682.04	T
MYO1G	0.00474581	0.00038887	0.357078	-3.54752	-1.26674	1051.28	T
SLC12A7	0.00474581	0.000388711	0.354476	-3.54763	-1.25755	1583.87	T
CSRP1	0.00474583	0.000389335	0.329549	-3.54721	-1.16898	2220.24	T
UBE2O	0.00476762	0.000391389	0.513255	-3.54582	-1.81991	449.592	T
GINS2	0.00478155	0.000392802	0.295452	-3.54487	-1.04734	349.236	T
EIF4E	0.00478381	0.000393516	0.512237	3.54439	1.81557	911.747	T
RBM41	0.00478381	0.000393525	0.335475	3.54439	1.18905	806.528	T
SLC16A11	0.00479839	0.000394994	0.425944	-3.54341	-1.50929	161.09	T
ADAP1	0.00480413	0.000397522	0.512411	-3.54172	-1.81482	256.527	T
CTSF	0.00480413	0.000397566	0.295804	-3.54169	-1.04765	589.963	T
FAM102A	0.00480413	0.000396802	0.404108	-3.5422	-1.43143	616.049	T
IFIT1	0.00480413	0.000396515	0.578477	3.54239	2.04919	12477.5	T
MINPP1	0.00480413	0.000397371	0.287709	3.54182	1.01902	343.785	T
MMRN1	0.00480413	0.000397894	0.452452	3.54148	1.60235	852.292	T
NKD1	0.00480413	0.000397027	0.389476	-3.54205	-1.37955	800.247	T
PPWD1	0.00480413	0.000397027	0.477255	3.54205	1.69046	576.782	T
TFRC	0.00480413	0.000397647	0.516269	3.54164	1.82844	1206.55	T
PEX6	0.00481003	0.000398653	0.351525	-3.54097	-1.24474	300.48	T
NPHP4	0.004826	0.000400247	0.413829	-3.53992	-1.46492	156.546	T
ADK	0.00483781	0.00040177	0.349755	3.53892	1.23775	193.672	T
CASZ1	0.00485099	0.000403707	0.442121	-3.53765	-1.56407	543.266	T
INIP	0.00485099	0.000403954	0.359685	3.53749	1.27238	419.032	T
TCF25	0.00485387	0.000404467	0.345416	-3.53715	-1.22179	1191.38	T
KDM6B	0.00485897	0.000405983	0.572317	-3.53616	-2.02381	399.481	T
PGAM2	0.00485897	0.000405973	0.368791	-3.53617	-1.30411	66.5909	T
SNORA4	0.00485897	0.000405766	0.404257	3.53631	1.42958	44.5535	T
CTU2	0.00485975	0.000406321	0.408851	-3.53594	-1.44567	436.974	T
CDIP1	0.00489128	0.000409471	0.297318	-3.5339	-1.05069	274.319	T
NUPR1	0.00489128	0.000409506	0.400528	3.53388	1.41542	969.993	T
NUBP2	0.00493292	0.000414655	0.374545	-3.53058	-1.32236	263.504	T
GPR15	0.00496328	0.000418042	0.49922	3.52842	1.76146	30.3539	T
XYLT1	0.00498351	0.000420026	0.389423	-3.52717	-1.37356	416.202	T
HPGDS	0.00499437	0.000421502	0.518877	3.52624	1.82969	36.9303	T
MMP25	0.00499437	0.000421386	0.727572	-3.52631	-2.56565	83.5258	T
SUMO2	0.00500698	0.000423129	0.459947	3.52522	1.62142	1244.38	T
IFI44L	0.00501254	0.000424036	0.639656	3.52465	2.25457	4147.53	T
MAPK7	0.00501254	0.000424162	0.610117	-3.52458	-2.1504	467.329	T
PUS3	0.00501852	0.000425513	0.339808	3.52373	1.19739	196.883	T
ZNF683	0.00501852	0.000425402	0.374572	-3.5238	-1.31992	110.374	T
CIITA	0.00502389	0.00042625	0.457475	-3.52327	-1.61181	2222.77	T
CDH4	0.00502814	0.000426986	0.626262	-3.52282	-2.20621	46.8924	T
IFFO1	0.00502814	0.000427176	0.410328	-3.5227	-1.44546	407.095	T
MED15	0.00503319	0.000427887	0.342856	-3.52226	-1.20763	548.947	T
EREG	0.00504699	0.000429561	0.441141	3.52122	1.55336	343.545	T
UGCG	0.00504699	0.000429627	0.406069	3.52118	1.42984	388.766	T
AJUBA	0.00508372	0.000433745	0.313066	-3.51865	-1.10157	754.132	T
IFT20	0.00508372	0.000433896	0.328586	3.51856	1.15615	106.734	T
DENND4B	0.00508967	0.00043469	0.425069	-3.51807	-1.49542	818.56	T
HIPK4	0.0050984	0.000435721	0.748757	-3.51745	-2.63371	55.2742	T
QTRT2	0.00509992	0.000436194	0.353436	3.51716	1.24309	247.1	T
ZNF316	0.00510791	0.000437395	0.548182	-3.51643	-1.92764	468.566	T
GOLPH3L	0.00516182	0.00044317	0.38795	3.51294	1.36285	150.283	T
GTPBP8	0.00516182	0.000443064	0.345746	3.51301	1.21461	392.492	T
GRSF1	0.00517349	0.000444463	0.420885	3.51217	1.47822	927.16	T
PLBD2	0.00518574	0.000446971	0.30495	-3.51067	-1.07058	479.37	T
SLC2A6	0.00518574	0.000446584	0.322797	-3.5109	-1.13331	264.684	T
ZNF703	0.00518574	0.000446653	0.518105	-3.51086	-1.819	76.9538	T
PIP5K1C	0.00518936	0.000447575	0.39648	-3.51032	-1.39177	342.815	T
COMMD3	0.00521024	0.000450253	0.361588	3.50873	1.26871	481.692	T
LETM1	0.00522232	0.000451883	0.540278	-3.50777	-1.89517	967.858	T
COMMD2	0.0052285	0.000452716	0.387922	3.50728	1.36055	323.602	T
HNMT	0.0052285	0.000453187	0.509104	3.507	1.78543	976.46	T
CD101	0.00523654	0.000454879	0.388119	3.50601	1.36075	141.337	T
ZNF362	0.00523654	0.000454413	0.350662	-3.50628	-1.22952	517.583	T
NLRC5	0.00524308	0.000455741	0.387362	-3.50551	-1.3579	3337.85	T
PTPN18	0.0052476	0.000456429	0.369218	-3.5051	-1.29415	158.941	T
ALKBH4	0.00526749	0.000458454	0.437998	-3.50393	-1.53471	136.708	T
POLR2A	0.00527879	0.000459916	0.316661	-3.50308	-1.10929	1513.02	T
TBC1D17	0.00529639	0.000461862	0.3675	-3.50195	-1.28697	333.568	T
LNPK	0.00532349	0.000464822	0.483249	3.50025	1.69149	603.46	T
ARL5B	0.00533764	0.000466657	0.591187	3.4992	2.06868	1993.34	T
KLHL26	0.00534892	0.000468245	0.369101	-3.49829	-1.29123	172.686	T
AMZ1	0.00535513	0.00046939	0.51833	-3.49764	-1.81293	60.2095	T
ABCE1	0.00537488	0.000471724	0.448098	3.49632	1.56669	1229.5	T
PLK1	0.00537494	0.000472333	0.289308	-3.49597	-1.01141	172.97	T
SSB	0.0054217	0.000476747	0.391143	3.49349	1.36645	1140.94	T
ZNF579	0.00544566	0.000479159	0.563173	-3.49214	-1.96668	278.806	T
RGS17	0.00548511	0.000483247	0.390356	3.48987	1.36229	186.697	T
HERPUD1	0.00549532	0.000484763	0.289414	3.48904	1.00978	1879.26	T
STYX	0.00551187	0.000486533	0.545904	3.48806	1.90415	421.829	T
SLC29A3	0.00552867	0.000488326	0.294859	-3.48708	-1.0282	151.141	T
MAP4K2	0.00553564	0.000489252	0.451727	-3.48657	-1.57498	447.88	T
RHBDF2	0.00555592	0.000491357	0.528951	-3.48542	-1.84362	712.254	T
ZMYM1	0.00556562	0.000492527	0.324968	3.48479	1.13245	760.666	T
NDOR1	0.00557027	0.000493251	0.500242	-3.48439	-1.74304	263.73	T
TMEM199	0.005596	0.000495844	0.39492	3.48299	1.3755	274.066	T
SNORD79	0.00561653	0.000498609	0.653645	3.4815	2.27567	17.6817	T
MRPS21	0.00563596	0.000500967	0.372798	3.48024	1.29743	193.201	T
UFSP2	0.00564788	0.000502344	0.455363	3.4795	1.58444	295.516	T
CRTC2	0.005648	0.000503288	0.555198	-3.479	-1.93154	159.64	T
SLC12A2	0.005648	0.000503306	0.345978	3.47899	1.20365	1222	T
OSTM1	0.00565224	0.000504319	0.386037	3.47845	1.34281	692.294	T
HELB	0.00565708	0.000505201	0.30635	3.47798	1.06548	609.644	T
COL5A3	0.00565863	0.000505842	0.567493	-3.47764	-1.97354	723.25	T
DNMT3A	0.00567743	0.000507841	0.359314	-3.47659	-1.24919	770.276	T
EHD1	0.00569725	0.000509934	0.421085	-3.47548	-1.46348	701.727	T
BMP1	0.00571186	0.000511562	0.303209	-3.47463	-1.05354	406.414	T
THAP3	0.00571689	0.000512334	0.374487	-3.47422	-1.30105	307.26	T
FJX1	0.00573247	0.000514534	0.378709	-3.47307	-1.31529	189.352	T
SREBF1	0.00573247	0.000514696	0.564539	-3.47299	-1.96064	304.902	T
SYNPO	0.00573962	0.000516305	0.596187	-3.47215	-2.07005	451.073	T
DTX4	0.00574525	0.000517133	0.325197	-3.47172	-1.12899	919.603	T
ITM2B	0.00574835	0.000518058	0.349532	3.47124	1.21331	5833.36	T
STXBP6	0.00574835	0.000518009	0.332299	3.47127	1.1535	488.4	T
ZMIZ2	0.00577696	0.000521286	0.382074	-3.46957	-1.32563	403.164	T
SH3PXD2B	0.00579721	0.000523764	0.365806	-3.4683	-1.26872	477.082	T
ZCCHC9	0.00580734	0.000525005	0.402073	3.46766	1.39425	215.963	T
S100A4	0.00581227	0.000526031	0.402432	-3.46714	-1.39529	126.161	T
TMEM109	0.00583399	0.000529707	0.365317	-3.46527	-1.26592	457.558	T
C2CD2L	0.00588669	0.000535484	0.455346	-3.46235	-1.57657	278.005	T
CCNB1IP1	0.00588734	0.000535874	0.447733	3.46215	1.55012	141.17	T
MSMO1	0.00592834	0.000540937	0.5235	3.45962	1.81111	865.715	T
RGS12	0.00593495	0.000541873	0.435414	-3.45915	-1.50616	539.674	T
COL6A3	0.00594398	0.000543105	0.370682	-3.45854	-1.28202	6495.21	T
SHROOM2	0.00594398	0.000543739	0.417222	-3.45823	-1.44285	320.112	T
ZNF791	0.00594398	0.000543536	0.299225	3.45833	1.03482	190.754	T
GSDMD	0.00596441	0.000546908	0.38839	-3.45666	-1.34253	747.899	T
PLBD1	0.00596441	0.000546668	0.430099	3.45678	1.48676	450.5	T
SS18	0.00596441	0.000546573	0.513253	3.45683	1.77423	1334.28	T
DNASE1	0.00597709	0.000548742	0.322573	-3.45576	-1.11473	403.626	T
PIGA	0.0060078	0.000552235	0.42157	3.45405	1.45613	362.313	T
FOXJ2	0.00603486	0.00055574	0.297562	-3.45234	-1.02729	665.553	T
XPA	0.00605993	0.000558729	0.321389	3.4509	1.10908	84.0892	T
CASTOR2	0.00607236	0.000560557	0.342516	-3.45001	-1.18169	162.752	T
HINT3	0.00607236	0.000560396	0.303415	3.45009	1.04681	330.865	T
GSE1	0.00608453	0.000563191	0.577373	-3.44875	-1.99121	949.883	T
NDUFA5	0.00608453	0.000562587	0.520158	3.44904	1.79404	303.774	T
MDC1	0.0060923	0.000564451	0.385308	-3.44815	-1.3286	733.601	T
PIDD1	0.00611606	0.000567339	0.5268	-3.44677	-1.81576	52.6139	T
H2AC20	0.0061191	0.000567964	0.36951	3.44647	1.27351	905.583	T
UBE2D3	0.00612354	0.00056872	0.431607	3.44611	1.48736	4100.45	T
DRC3	0.00613442	0.000571109	0.374207	-3.44498	-1.28913	513.464	T
GPM6B	0.00613442	0.000570858	0.380356	3.4451	1.31036	919.64	T
SRP9	0.00613442	0.000570958	0.610192	3.44505	2.10214	535.247	T
TAMALIN	0.00613442	0.000570257	0.395404	-3.44538	-1.36232	186.687	T
H1-2	0.00614081	0.00057334	0.325979	-3.44392	-1.12265	3263.57	T
STEAP4	0.00614081	0.000573526	0.432817	3.44383	1.49055	498.501	T
CYBC1	0.00615174	0.000576175	0.374039	-3.44259	-1.28766	237.677	T
PSMA6	0.00615174	0.000576024	0.468782	3.44266	1.61386	1699.72	T
XPO1	0.00615174	0.000575553	0.422233	3.44288	1.4537	5129.31	T
PIGQ	0.00615445	0.000578157	0.332491	-3.44166	-1.14432	239.114	T
POLI	0.00615445	0.000577245	0.367373	3.44209	1.26453	363.898	T
SEC16A	0.00616887	0.000580205	0.5363	-3.4407	-1.84525	1372.67	T
MGP	0.00617933	0.000581535	0.295392	3.44008	1.01617	2585.03	T
MAML3	0.00622521	0.000586901	0.306612	-3.4376	-1.05401	144.524	T
MYH7B	0.00622662	0.000587384	0.440746	-3.43737	-1.51501	306.465	T
CCT8	0.00624517	0.000590145	0.419027	3.4361	1.43982	1847.86	T
DDX52	0.00626298	0.000592479	0.389405	3.43503	1.33762	323.979	T
HJURP	0.00626907	0.000594205	0.397855	-3.43425	-1.36633	49.5648	T
SH2B2	0.00626907	0.000594081	0.460542	-3.4343	-1.58164	278.361	T
GHITM	0.0062717	0.000594806	0.446138	3.43397	1.53202	954.661	T
ANXA1	0.00627702	0.000596223	0.368209	3.43333	1.26418	8885.13	T
MAP3K14	0.00627702	0.000596123	0.358266	-3.43337	-1.23006	547.717	T
OGFRL1	0.00627702	0.000596368	0.388855	3.43326	1.33504	2454.2	T
ZBTB33	0.00627902	0.000596911	0.471249	3.43301	1.6178	392.448	T
KIF3A	0.00630632	0.00059986	0.374307	3.43168	1.2845	710.939	T
PRRG3	0.00632656	0.00060214	0.422748	-3.43065	-1.4503	51.4213	T
BCL2A1	0.00634243	0.00060472	0.495988	3.42949	1.70099	224.128	T
TBXA2R	0.00634243	0.000604461	0.384207	-3.4296	-1.31768	83.6247	T
ABTB2	0.00635295	0.000606603	0.331649	-3.42864	-1.13711	137.323	T
CEBPZ	0.00635295	0.000606117	0.390218	3.42886	1.338	943.161	T
DRAM2	0.00635295	0.000607456	0.536357	3.42826	1.83877	793.045	T
SCLY	0.00635295	0.000607506	0.447329	-3.42824	-1.53355	131.604	T
GAK	0.00635507	0.000608066	0.418238	-3.42799	-1.43372	955.145	T
AKAP17A	0.00637317	0.000610155	0.468251	-3.42706	-1.60472	1166.13	T
PTPRU	0.00638694	0.000611832	0.453498	-3.42631	-1.55383	281.665	T
CD5	0.00641305	0.000615413	0.333987	-3.42473	-1.14381	222.637	T
AEBP1	0.00643215	0.00061833	0.387948	-3.42344	-1.32812	1207.5	T
BAZ1A	0.00643215	0.000618076	0.324911	3.42356	1.11235	1643.38	T
SHKBP1	0.00643215	0.000617767	0.465181	-3.42369	-1.59264	298.011	T
OXR1	0.00644781	0.000620197	0.359193	3.42262	1.22938	1478.21	T
PPM1J	0.00645016	0.000620951	0.36981	-3.42229	-1.2656	252.658	T
FAM193B	0.00653502	0.000631889	0.408454	-3.41754	-1.39591	454.279	T
ECD	0.00654495	0.000633217	0.400976	3.41697	1.37012	303.055	T
TAF1C	0.00654961	0.000634403	0.534502	-3.41646	-1.8261	231.117	T
MORC3	0.00655803	0.000635999	0.535199	3.41578	1.82812	2886.49	T
PSMA3	0.00655803	0.00063622	0.485978	3.41568	1.65995	988.756	T
PRDX1	0.00658557	0.000639735	0.39719	3.41418	1.35608	2362.37	T
SEMA5A	0.00659225	0.000641069	0.309438	-3.41362	-1.0563	392.188	T
WNT7B	0.00659225	0.000641124	0.458726	-3.41359	-1.5659	103.095	T
ZCRB1	0.006601	0.000642345	0.323266	3.41307	1.10333	182.352	T
PTDSS2	0.00662187	0.000645382	0.410162	-3.41179	-1.39939	316.098	T
DENND2A	0.00664762	0.00064932	0.343741	-3.41013	-1.1722	986.238	T
FERMT3	0.00664762	0.000649869	0.361885	-3.4099	-1.23399	832.333	T
IL17B	0.00664762	0.000648852	0.356186	-3.41033	-1.21471	215.846	T
LRRC27	0.00664762	0.000649365	0.532224	-3.41011	-1.81494	108.816	T
SAPCD1	0.00664762	0.000649687	0.436304	-3.40998	-1.48779	70.0399	T
MICAL1	0.00665797	0.000651325	0.321379	-3.40929	-1.09567	528.851	T
RTCA	0.00667294	0.000653842	0.450217	3.40824	1.53445	211.82	T
EHMT2	0.00669662	0.000657376	0.338005	-3.40677	-1.1515	674.974	T
LYSMD3	0.00669662	0.000657667	0.381795	3.40664	1.30064	751.691	T
STK25	0.00669662	0.000657252	0.467463	-3.40682	-1.59256	979.393	T
RPTOR	0.00669926	0.000658961	0.452167	-3.40611	-1.54013	657.431	T
SEMA4D	0.00669926	0.000660559	0.327694	-3.40545	-1.11595	463.28	T
ITGAM	0.00671256	0.000662247	0.369773	-3.40475	-1.25898	2148.07	T
UHRF1	0.00672193	0.000663549	0.308767	-3.40421	-1.05111	269.417	T
RFNG	0.00673716	0.000665431	0.425648	-3.40344	-1.44867	500.143	T
MED6	0.00673947	0.000666038	0.394128	3.40319	1.34129	595.141	T
TSPAN18	0.00674279	0.000667123	0.4047	-3.40275	-1.37709	197.237	T
DNAJC2	0.00675529	0.000668762	0.325037	3.40208	1.1058	337.904	T
ZNF516	0.00675529	0.000669118	0.309089	-3.40193	-1.0515	470.322	T
ARL8B	0.00680982	0.000675284	0.40139	3.39942	1.36449	826.52	T
RHBDF1	0.0068249	0.00067793	0.390052	-3.39835	-1.32553	395.178	T
RAB20	0.00688263	0.000685596	0.472573	-3.39528	-1.60451	240.949	T
PNKP	0.00690924	0.000688635	0.406843	-3.39406	-1.38085	1140.98	T
ALG6	0.00691964	0.000690837	0.414908	3.39319	1.40786	225.546	T
SBK1	0.00691964	0.000690342	0.403646	-3.39339	-1.36973	106.511	T
CROCC	0.00692673	0.000692323	0.532	-3.3926	-1.80487	292.246	T
C11orf65	0.00692927	0.000692966	0.441069	3.39235	1.49626	30.4165	T
LACTB2	0.00693761	0.00069519	0.475217	3.39147	1.61168	262.931	T
LMBRD2	0.00693761	0.000695727	0.388831	3.39126	1.31863	854.07	T
TBX2	0.00693761	0.000695748	0.462773	-3.39125	-1.56938	1922.4	T
FBXO39	0.00695305	0.000697847	0.447169	3.39042	1.51609	2301.36	T
SLC10A7	0.00695305	0.000698077	0.346829	3.39033	1.17586	330.493	T
IGSF8	0.00696949	0.000701007	0.382326	-3.38918	-1.29577	237.164	T
SCAMP4	0.00696949	0.000701293	0.310706	-3.38907	-1.053	341.193	T
TMEM94	0.00697111	0.000702239	0.395496	-3.3887	-1.34022	667.011	T
FAM151B	0.006986	0.000704131	0.35341	3.38797	1.19734	345.61	T
LIAS	0.00698698	0.000704622	0.315027	3.38777	1.06724	187.623	T
CCAR2	0.00702872	0.000709226	0.310628	-3.38599	-1.05178	1553.36	T
MED30	0.0070569	0.000712863	0.320008	3.38458	1.08309	88.976	T
C6orf132	0.00706682	0.000715055	0.459818	-3.38374	-1.55591	133.993	T
SPHK1	0.0070734	0.000716515	0.306441	-3.38318	-1.03674	187.133	T
GPR160	0.00709133	0.00071873	0.420678	3.38233	1.42287	606.949	T
CASKIN2	0.00709688	0.000720108	0.500156	-3.38181	-1.69143	973.021	T
SDK1	0.00709688	0.000720487	0.409892	-3.38166	-1.38612	170.348	T
SMARCE1	0.00710314	0.000721522	0.321983	3.38127	1.08871	610.69	T
IL10RB	0.00712014	0.000724448	0.299581	3.38016	1.01263	391.541	T
MTHFSD	0.007138	0.000727868	0.387903	-3.37886	-1.31067	319.851	T
CERK	0.00714974	0.000730053	0.339629	-3.37804	-1.14728	525.302	T
TICAM1	0.00714974	0.000730251	0.431101	-3.37796	-1.45624	114.459	T
WDTC1	0.00715254	0.000730958	0.311134	-3.3777	-1.05092	910.886	T
CORO1A	0.00718307	0.000734809	0.454293	-3.37625	-1.53381	1863	T
PMPCA	0.00718307	0.000734884	0.381899	-3.37622	-1.28938	889.941	T
LAX1	0.00720829	0.000738274	0.322682	-3.37496	-1.08904	402.881	T
KIF21B	0.00721341	0.00073925	0.579348	-3.37459	-1.95506	715.318	T
CABLES2	0.007233	0.000742024	0.34059	-3.37356	-1.149	147.942	T
ACAP1	0.00724784	0.000743953	0.406178	-3.37285	-1.36998	382.009	T
HEPH	0.00726223	0.000745838	0.390071	3.37215	1.31538	133.483	T
TMED5	0.00728345	0.000748426	0.400261	3.3712	1.34936	1427.59	T
IDI1	0.00729155	0.000749668	0.478413	3.37074	1.61261	608.807	T
DNAJC24	0.0073194	0.000753764	0.419782	3.36924	1.41434	112.759	T
SCNN1G	0.00732453	0.000755114	0.30752	-3.36874	-1.03596	188.183	T
SEMA4B	0.00732453	0.000755086	0.297284	-3.36875	-1.00148	360.999	T
PIK3R6	0.0074103	0.000765205	0.333518	-3.36508	-1.12232	79.012	T
PPP6R1	0.00750334	0.00077692	0.422703	-3.36089	-1.42066	1194.82	T
CDR2L	0.00750637	0.000778076	0.328542	-3.36048	-1.10406	244.076	T
ADCK2	0.0075283	0.000780994	0.306447	-3.35944	-1.02949	217.149	T
HOMER1	0.0075283	0.000781617	0.400522	3.35922	1.34544	266.789	T
TAOK2	0.0075283	0.000781536	0.304853	-3.35925	-1.02408	1915.7	T
DNTTIP2	0.0075461	0.00078389	0.383723	3.35842	1.2887	1145.28	T
SH2D3C	0.00757863	0.000787694	0.449412	-3.35708	-1.50871	592.58	T
LENG9	0.0075963	0.000789958	0.517612	-3.35629	-1.73726	96.7081	T
HBB	0.00761686	0.000792523	0.538131	-3.35539	-1.80564	517.145	T
POLR2K	0.00762705	0.000794481	0.412391	3.35471	1.38345	391.82	T
SRP14	0.00762705	0.000794868	0.446975	3.35458	1.49941	1020.99	T
POLM	0.00763626	0.000796256	0.355868	-3.35409	-1.19362	167.304	T
PTK2B	0.00763767	0.000796832	0.328321	-3.35389	-1.10115	801.858	T
ST6GALNAC4	0.00768899	0.000803051	0.306856	-3.35174	-1.0285	649.025	T
UGGT2	0.00768899	0.000803006	0.335162	3.35176	1.12338	393.852	T
PEAR1	0.00770554	0.000805211	0.484941	-3.351	-1.62504	923.032	T
FAM193A	0.0077192	0.000807072	0.535608	-3.35036	-1.79448	445.085	T
KPNA4	0.00773032	0.000809971	0.430069	3.34936	1.44046	1956.12	T
MZF1	0.00773032	0.000809502	0.403232	-3.34953	-1.35064	314.91	T
ZSCAN2	0.00773032	0.00080989	0.327612	-3.34939	-1.0973	282.839	T
ROM1	0.007733	0.000810686	0.376003	-3.34912	-1.25928	137.803	T
SLC16A5	0.00775092	0.000813613	0.33962	-3.34812	-1.13709	364.852	T
FGF21	0.00775392	0.000817449	0.345845	-3.34682	-1.15748	67.4714	T
NDUFAF4	0.00775392	0.000815534	0.381529	3.34747	1.27715	115.858	T
PUS7L	0.00775392	0.000816554	0.409292	3.34712	1.36995	264.395	T
SKI	0.00775392	0.000817473	0.506865	-3.34681	-1.69638	1726.86	T
MAP3K7	0.00776094	0.000818844	0.422982	3.34634	1.41545	1073.29	T
GUF1	0.00777775	0.000821055	0.469669	3.3456	1.57132	292.772	T
MNDA	0.00780959	0.000824855	0.464111	3.34432	1.55213	405.32	T
TRIQK	0.0078197	0.000827389	0.52832	3.34347	1.76642	227.219	T
DGKD	0.00783993	0.000832901	0.421921	-3.34162	-1.4099	911.077	T
PREPL	0.00783993	0.000831719	0.462031	3.34202	1.54412	723.826	T
TEDC2	0.00783993	0.000832592	0.365385	-3.34173	-1.22102	136.577	T
TXNL1	0.00783993	0.000832876	0.471091	3.34163	1.57421	1136.98	T
ZNF512B	0.00784311	0.00083368	0.308219	-3.34136	-1.02987	1198.76	T
SNED1	0.00787206	0.000839223	0.581915	-3.33952	-1.94332	1723.22	T
ZC3H18	0.00787206	0.000838802	0.621304	-3.33966	-2.07495	750.822	T
NUDT12	0.00787593	0.000840706	0.468472	3.33903	1.56424	274.425	T
ENTPD8	0.00788095	0.000841685	0.600531	-3.33871	-2.005	28.7665	T
ITPRIPL2	0.00792026	0.000847218	0.313598	-3.33689	-1.04644	521.171	T
ASNS	0.00793861	0.000850072	0.311537	3.33595	1.03927	261.383	T
DNAJC19	0.00794662	0.000851376	0.30768	3.33553	1.02628	440.369	T
RAB2B	0.00794812	0.000852429	0.416155	3.33518	1.38795	424.884	T
RIN3	0.00800095	0.000858993	0.502291	-3.33305	-1.67416	654.459	T
ADAMTSL2	0.00800436	0.000859809	0.474069	-3.33279	-1.57997	181.223	T
ACER2	0.00800854	0.000860708	0.375928	3.3325	1.25278	143.442	T
VPREB1	0.0080195	0.000862336	0.579841	3.33197	1.93201	43.3683	T
FKBP7	0.00802576	0.00086346	0.574052	3.33161	1.91252	144.909	T
GABRA4	0.00803145	0.00086625	0.533603	3.33071	1.77728	20.5103	T
NOP10	0.00803145	0.000866327	0.499448	3.33068	1.6635	269.479	T
SMIM14	0.00803145	0.000866181	0.510344	3.33073	1.69982	1230.05	T
UTP4	0.00803185	0.000866862	0.320186	3.33051	1.06639	249.327	T
KRCC1	0.00804085	0.000868948	0.340496	3.32984	1.1338	398.109	T
MYOCD	0.00804085	0.000869599	0.428134	-3.32964	-1.42553	74.4209	T
SC5D	0.00804085	0.000869317	0.547697	3.32973	1.82368	423.442	T
ZNF649	0.00804452	0.000870447	0.320962	3.32936	1.0686	150.264	T
ACSF3	0.0080455	0.000871005	0.452507	-3.32919	-1.50648	203.452	T
ASB6	0.008066	0.000873773	0.312117	-3.3283	-1.03882	242.123	T
CYHR1	0.0080818	0.000876296	0.340743	-3.3275	-1.13382	864.893	T
ATP6V1C1	0.00814814	0.000884404	0.413232	3.32493	1.37397	594.03	T
ZFHX3	0.00821148	0.00089219	0.343814	-3.32249	-1.14232	1100.55	T
VRK2	0.00823635	0.000895366	0.343143	3.3215	1.13975	442.432	T
HRH4	0.00823967	0.000896653	0.458382	3.32109	1.52233	452.465	T
MAPK12	0.00823967	0.00089646	0.347913	-3.32115	-1.15547	410.492	T
GMNN	0.00826098	0.000900363	0.393745	3.31994	1.30721	432.475	T
SPACA6	0.0082729	0.000902591	0.440026	-3.31925	-1.46056	167.388	T
SS18L2	0.00829018	0.000905546	0.391642	3.31834	1.2996	173.696	T
NOTUM	0.00832881	0.000912243	0.450853	-3.31628	-1.49515	87.1756	T
PSME2	0.00832881	0.000912433	0.349858	3.31622	1.16021	275.962	T
SPNS2	0.00833161	0.000913207	0.306955	-3.31599	-1.01786	641.298	T
UNKL	0.00834623	0.000915278	0.415274	-3.31535	-1.37678	440.816	T
HBS1L	0.0083573	0.000916961	0.396461	3.31484	1.3142	1385.39	T
IFI44	0.00835974	0.000917704	0.604902	3.31461	2.00501	2384.66	T
GYG2	0.00836627	0.000919355	0.386427	-3.31411	-1.28066	389.547	T
SLAMF6	0.0083722	0.000920476	0.370633	3.31377	1.22819	444.054	T
TNS2	0.00837577	0.00092134	0.515612	-3.31351	-1.70849	1379.3	T
LAD1	0.00837779	0.000922032	0.544012	-3.3133	-1.80247	114.259	T
C15orf39	0.00838788	0.000924084	0.463502	-3.31267	-1.53543	298.361	T
APBB1	0.00840544	0.000926963	0.386626	-3.3118	-1.28043	272.461	T
DES	0.00840544	0.000926525	0.307169	-3.31194	-1.01733	1051.71	T
BGN	0.00840793	0.000931015	0.422415	-3.31058	-1.39844	539.569	T
MICALL1	0.00840793	0.000928617	0.496338	-3.31131	-1.64353	385.699	T
MTERF1	0.00840793	0.000929006	0.436891	3.31119	1.44663	431.727	T
SNX2	0.00840793	0.000930756	0.421756	3.31066	1.39629	1829.19	T
ZBTB45	0.00840793	0.000929402	0.609439	-3.31107	-2.01789	50.3044	T
ZMPSTE24	0.00840793	0.000930275	0.414889	3.31081	1.37362	534.604	T
ZNF22	0.00840793	0.000928577	0.347242	3.31132	1.14983	689.387	T
ASPSCR1	0.00841075	0.000932272	0.367332	-3.31021	-1.21595	613.668	T
RARS1	0.00841075	0.000931806	0.368826	3.31035	1.22094	729.35	T
POLR2M	0.00842013	0.000933783	0.392177	3.30975	1.29801	743.697	T
GNE	0.00844153	0.000936631	0.318873	3.3089	1.05512	401.347	T
NUDCD1	0.00844283	0.000937249	0.376098	3.30872	1.2444	363.496	T
ANKRD11	0.00844639	0.000938119	0.688565	-3.30846	-2.27809	2517.27	T
PCYOX1L	0.00844653	0.000939019	0.475267	-3.30819	-1.57227	126.116	T
TIPIN	0.00844653	0.000939083	0.401122	3.30817	1.32698	139.359	T
PPP1CB	0.00848877	0.000944256	0.384586	3.30663	1.27169	3552.79	T
NUP54	0.00849541	0.000945472	0.440328	3.30627	1.45584	534.618	T
BPNT1	0.00854555	0.000953931	0.336785	3.30377	1.11266	308.343	T
HUNK	0.00854555	0.000953258	0.344059	-3.30397	-1.13676	133.387	T
CD34	0.00858495	0.000959775	0.30605	-3.30206	-1.01059	912.174	T
DCAF13	0.00860692	0.000963198	0.418286	3.30106	1.38079	380.565	T
SHISAL1	0.00860692	0.000962818	0.312707	-3.30117	-1.0323	143.568	T
NMUR1	0.00862968	0.000966521	0.403397	-3.30009	-1.33125	97.8526	T
THBD	0.00862968	0.000966714	0.367909	-3.30004	-1.21411	1493.85	T
DCTN6	0.00863116	0.000967849	0.482227	3.29971	1.59121	287.161	T
PPIB	0.00865955	0.000972005	0.344453	3.29851	1.13618	587.595	T
PRKAA1	0.00867943	0.000974724	0.3781	3.29772	1.24687	795.481	T
LRRC32	0.00868122	0.000975499	0.479613	-3.2975	-1.58152	261.454	T
ZNF623	0.00868122	0.000976875	0.30531	-3.2971	-1.00664	362.038	T
FAM214B	0.00871252	0.000982753	0.308289	-3.29542	-1.01594	411.501	T
P2RY14	0.00871252	0.000982458	0.52631	3.2955	1.73446	234.094	T
VWA2	0.00871252	0.000981728	0.339605	-3.29571	-1.11924	63.009	T
TTC23	0.00871462	0.000984058	0.402059	3.29505	1.3248	102.652	T
ADAMTSL4	0.00876859	0.000990646	0.479713	-3.29317	-1.57978	327.994	T
LRRC47	0.00877661	0.000992537	0.508752	-3.29263	-1.67513	414.78	T
PPP1R18	0.00878983	0.000994526	0.521685	-3.29207	-1.71742	1007.14	T
TWSG1	0.00880043	0.000996219	0.478224	3.29159	1.57412	1814.12	T
FAAH	0.00883355	0.00100119	0.482878	-3.29019	-1.58876	51.2328	T
SMO	0.00883355	0.00100195	0.32287	-3.28998	-1.06223	380.252	T
TRAF5	0.00883355	0.00100179	0.330764	-3.29002	-1.08822	204.833	T
IL17C	0.00884117	0.00100331	0.425026	-3.2896	-1.39816	136.054	T
CHODL	0.00885118	0.00100495	0.488634	3.28914	1.60718	335.593	T
EBPL	0.00886743	0.00100823	0.417831	3.28822	1.37392	63.2399	T
GRB7	0.00886743	0.00100829	0.357797	-3.2882	-1.17651	112.869	T
TGFB1	0.00886743	0.00100819	0.509424	-3.28823	-1.6751	1149.99	T
MYBBP1A	0.00888756	0.00101107	0.536784	-3.28743	-1.76464	1158.21	T
COL16A1	0.00891655	0.00101487	0.348158	-3.28637	-1.14417	1227.39	T
BRAT1	0.00891677	0.0010154	0.455091	-3.28623	-1.49553	161.32	T
CAPN8	0.0089902	0.00102674	0.472361	-3.2831	-1.55081	34.8764	T
ZC3H7B	0.0089902	0.00102679	0.321442	-3.28308	-1.05532	2152.53	T
LAMC3	0.00899997	0.00102867	0.599802	-3.28257	-1.96889	102.935	T
USP35	0.00899997	0.00102891	0.561982	-3.2825	-1.84471	105.235	T
C12orf4	0.00905475	0.00103569	0.308382	3.28065	1.01169	659.184	T
BRSK1	0.00905833	0.0010366	0.338815	-3.2804	-1.11145	83.7079	T
MGRN1	0.00906221	0.00103756	0.401768	-3.28014	-1.31785	138.299	T
TMEM201	0.00906925	0.00103938	0.439854	-3.27964	-1.44256	174.267	T
DDX3X	0.00907905	0.00104101	0.477415	3.2792	1.56554	6636.1	T
ATL1	0.00908901	0.00104267	0.395949	3.27875	1.29822	134.985	T
ANPEP	0.00912247	0.0010484	0.351329	-3.27721	-1.15138	275.802	T
PLAA	0.00912247	0.00104869	0.380522	3.27713	1.24702	778.686	T
ABCC1	0.0091386	0.00105727	0.379875	-3.27483	-1.24403	663.162	T
CDK9	0.0091386	0.00105759	0.319164	-3.27474	-1.04518	1069.52	T
CRYBG2	0.0091386	0.00105725	0.470651	-3.27483	-1.5413	60.236	T
PASK	0.0091386	0.00105714	0.449932	-3.27486	-1.47347	416.352	T
RABEP2	0.0091386	0.00105354	0.399143	-3.27582	-1.30752	349.77	T
SBK2	0.0091386	0.00105324	0.641161	-3.2759	-2.10038	91.6558	T
SH3BP2	0.0091386	0.00105711	0.479532	-3.27487	-1.5704	444.324	T
TCP1	0.0091386	0.00105405	0.313056	3.27569	1.02547	773.848	T
CHIC1	0.00915855	0.00106041	0.413554	3.27399	1.35397	288.082	T
RCBTB1	0.00916035	0.00106114	0.382679	3.27379	1.25281	550.858	T
TVP23A	0.00916827	0.0010636	0.337704	-3.27314	-1.10535	105.902	T
LAMTOR3	0.00916831	0.00106412	0.328513	3.273	1.07523	731.882	T
HDAC5	0.00917362	0.00106598	0.347238	-3.27251	-1.13634	1645.99	T
AARS1	0.00920267	0.00107083	0.345504	3.27123	1.13022	1618.34	T
ZNF335	0.00920267	0.00107121	0.362668	-3.27112	-1.18633	395.632	T
EFS	0.00920594	0.00107211	0.416989	-3.27089	-1.36393	90.7376	T
TEX22	0.00923055	0.00107653	0.474643	-3.26972	-1.55195	33.9969	T
SIGIRR	0.00926122	0.00108062	0.38885	-3.26865	-1.27101	202.172	T
NTHL1	0.00926703	0.00108182	0.378489	-3.26834	-1.23703	162.831	T
EHBP1L1	0.00927066	0.00108314	0.528855	-3.26799	-1.72829	1827.07	T
SMPDL3A	0.00928665	0.00108568	0.327574	3.26733	1.07029	1394.25	T
OSBPL7	0.00930109	0.00108841	0.39269	-3.26662	-1.28277	196.177	T
PSMA1	0.00930109	0.00108798	0.535832	3.26673	1.75042	946.193	T
APOA2	0.00931337	0.00109043	0.470873	-3.26609	-1.53791	30.834	T
NUTF2	0.00931337	0.00109089	0.339526	3.26597	1.10888	851.439	T
TSPAN4	0.00931793	0.00109195	0.455358	-3.2657	-1.48706	838.806	T
JAML	0.00934836	0.00109761	0.373267	3.26423	1.21843	324.588	T
PRR14	0.00935458	0.00110014	0.375358	-3.26358	-1.22501	219.884	T
SYNE3	0.00935458	0.00110045	0.417239	-3.2635	-1.36166	1234	T
HMGA1	0.00936351	0.00110202	0.384327	-3.2631	-1.2541	255.901	T
PRPF6	0.00936513	0.00110274	0.394654	-3.26291	-1.28772	1392.78	T
HIP1	0.00936733	0.00110458	0.384909	-3.26244	-1.25574	724.472	T
ORMDL1	0.00936856	0.00110525	0.554715	3.26227	1.80963	430.461	T
KIAA0513	0.00937949	0.00110759	0.50052	-3.26167	-1.63253	1098.29	T
UPF2	0.00939215	0.00110961	0.357775	3.26115	1.16676	933.645	T
LARP7	0.00939602	0.00111112	0.339646	3.26076	1.10751	686.441	T
PACS2	0.00939602	0.0011108	0.317692	-3.26085	-1.03595	796.368	T
PPP6R2	0.00945641	0.00111933	0.429264	-3.25868	-1.39883	1018.5	T
ASB4	0.00947631	0.00112275	0.737241	3.25781	2.40179	15.674	T
NOL6	0.00949172	0.00112564	0.338404	-3.25708	-1.10221	252.497	T
SLC7A5	0.00950168	0.00112735	0.353707	-3.25665	-1.1519	487.418	T
SCD5	0.00950647	0.0011286	0.33091	-3.25634	-1.07755	88.8049	T
ZBTB46	0.00951417	0.00113044	0.466714	-3.25587	-1.51956	291.008	T
MZT1	0.00956028	0.00113699	0.46247	3.25423	1.50499	270.492	T
MMADHC	0.00957052	0.00113982	0.471332	3.25353	1.53349	775.368	T
LRRC8E	0.00958407	0.00114197	0.32723	-3.25299	-1.06448	76.7086	T
CNKSR1	0.0095904	0.00114348	0.414422	-3.25262	-1.34796	152.226	T
ATP6V1B2	0.00963121	0.0011536	0.378274	3.25011	1.22943	1193.66	T
BICRA	0.00963121	0.00115484	0.685333	-3.24981	-2.2272	149.731	T
CPEB2	0.00963121	0.00115624	0.386971	3.24946	1.25745	706.418	T
HTATIP2	0.00963121	0.00115088	0.340299	3.25078	1.10624	371.57	T
PDCD10	0.00963121	0.00115451	0.491219	3.24989	1.59641	705.467	T
MOBKL3	0.00963348	0.00115749	0.599874	3.24915	1.94908	516.69	T
TRIM8	0.00963348	0.0011576	0.419663	-3.24913	-1.36354	1422.75	T
DEGS2	0.00964902	0.00116055	0.449481	-3.2484	-1.46009	70.1194	T
FBXL16	0.0096552	0.00116238	0.520566	-3.24796	-1.69077	60.9398	T
SLC29A4	0.0096552	0.00116187	0.59691	-3.24808	-1.93881	35.9119	T
FGFR1OP2	0.00965598	0.00116345	0.541204	3.24769	1.75766	563.403	T
THAP1	0.009658	0.00116434	0.419378	3.24747	1.36192	382.988	T
FHIP1B	0.00966023	0.00116515	0.58753	-3.24728	-1.90787	441.968	T
APC2	0.00968364	0.00116852	0.492322	-3.24646	-1.5983	117.637	T
SREBF2	0.00970396	0.00117206	0.336557	-3.24559	-1.09233	1517.73	T
TP53I13	0.00970584	0.00117283	0.316022	-3.24541	-1.02562	148.553	T
POLR3H	0.00971227	0.00117415	0.390042	-3.24509	-1.26572	155.604	T
MAN1C1	0.00972357	0.00117607	0.430883	-3.24462	-1.39805	1206.68	T
BTF3L4	0.00976346	0.00118254	0.387328	3.24306	1.25613	641.106	T
RUNDC3A	0.00976822	0.00118366	0.530617	-3.24279	-1.72068	36.8107	T
GAS2	0.00977474	0.00118524	0.459133	3.24241	1.4887	156.541	T
ETAA1	0.00978763	0.00118766	0.475128	3.24183	1.54028	511.283	T
RET	0.00979716	0.00118949	0.390216	-3.24139	-1.26484	55.8151	T
TTC34	0.00979716	0.00118992	0.444937	-3.24129	-1.44217	193.847	T
SIX5	0.00980256	0.00119112	0.524646	-3.241	-1.70037	278.467	T
ssc-mir-145	0.00980705	0.00119222	0.482131	-3.24073	-1.56246	49.268	T
ZFP82	0.00983508	0.00119728	0.323208	3.23953	1.04704	262.446	T
STK38L	0.00984768	0.00119992	0.516282	3.2389	1.67218	657.678	T
TEAD4	0.00987754	0.00120412	0.518142	-3.2379	-1.67769	350.872	T
IKZF1	0.00988237	0.00120526	0.364868	-3.23763	-1.18131	658.53	T
SEMA4C	0.00993081	0.00121284	0.366154	-3.23584	-1.18482	479.005	T
LYVE1	0.00993111	0.00121455	0.343995	3.23544	1.11297	1980.51	T
RAP2C	0.00993111	0.00121448	0.326672	3.23546	1.05693	612.863	T
SORCS2	0.00993129	0.00121513	0.56102	-3.2353	-1.81507	54.3424	T
TBKBP1	0.00994402	0.00121737	0.471018	-3.23478	-1.52364	219.72	T
MCRIP1	0.00998699	0.00122419	0.44727	-3.23318	-1.44611	524.81	T
NR4A1	0.00999514	0.0012264	0.715518	-3.23267	-2.31303	202.882	T
ZNF660	0.00999514	0.00122593	0.383989	3.23278	1.24135	64.18	T
TRRAP	0.000303922	6.77507e-06	0.21759	-4.50064	-0.979295	2112.92	F
LUC7L3	0.000548163	1.59749e-05	0.218835	4.3148	0.944229	2547.69	F
ADCY6	0.000670862	2.11616e-05	0.233529	-4.25227	-0.99303	750.744	F
TLN2	0.000764331	2.59226e-05	0.237628	-4.20661	-0.999608	712.517	F
PNN	0.00131889	5.97645e-05	0.236471	4.01374	0.949132	1233.32	F
RAB11B	0.00133435	6.07647e-05	0.244884	-4.00982	-0.981941	352.228	F
SASH1	0.00156179	7.63393e-05	0.250881	-3.95561	-0.992389	1597.33	F
RGS3	0.00223799	0.000125918	0.252777	-3.83431	-0.969225	1210.3	F
PPM1H	0.00225682	0.000127484	0.242859	3.83127	0.930457	651.955	F
UTP6	0.00246128	0.000144257	0.238	3.80075	0.904581	524.721	F
NELFCD	0.00254918	0.000153564	0.252589	-3.78523	-0.956109	750.053	F
EXOC2	0.00258217	0.000156012	0.235789	-3.7813	-0.891587	3536.69	F
PEX13	0.00258217	0.000155995	0.254523	3.78133	0.962434	304.99	F
MAN2A2	0.00264162	0.000160346	0.235468	-3.77447	-0.888767	1186.52	F
DLD	0.00271537	0.000167719	0.263809	3.76325	0.992781	1101.14	F
PPIG	0.00272507	0.000168751	0.255494	3.76172	0.961095	1098.33	F
CDAN1	0.00286524	0.000181661	0.233543	-3.74324	-0.874207	475.137	F
FAM98A	0.00296127	0.000190556	0.253278	3.73122	0.945037	568.667	F
MVB12B	0.00307872	0.00020209	0.252938	-3.71639	-0.940016	488.365	F
TRMT5	0.00315947	0.000210762	0.25011	3.70576	0.926846	367.245	F
PLXNA1	0.00327152	0.000220681	0.266756	-3.69408	-0.985417	921.38	F
PSMB2	0.00327152	0.000220808	0.243435	3.69394	0.899234	760.236	F
N4BP3	0.00331417	0.000225175	0.256209	-3.68896	-0.945145	543.041	F
ENTR1	0.0033449	0.000228886	0.26	-3.6848	-0.958048	347.403	F
FAM177A1	0.0033449	0.000228953	0.267007	3.68472	0.983845	391.13	F
PCCB	0.00352217	0.000249394	0.267489	3.66288	0.979779	367.57	F
IDUA	0.00355782	0.000253516	0.263721	-3.65868	-0.964873	332.939	F
ARRB1	0.00358032	0.000256929	0.217191	-3.65525	-0.793888	1833.44	F
TRIM28	0.00358649	0.000257573	0.256288	-3.65461	-0.936634	1718.96	F
KIFBP	0.00368997	0.000268466	0.268598	3.64397	0.978762	458.314	F
CSTB	0.00378935	0.000276762	0.274858	3.63613	0.99942	994.445	F
MTHFR	0.00419652	0.00032045	0.271638	-3.59818	-0.977401	484.459	F
TULP3	0.004201	0.000321521	0.255779	-3.59731	-0.920116	540.726	F
POLE	0.0042878	0.000331053	0.265936	-3.5897	-0.954632	237.621	F
C9orf78	0.00433582	0.000338169	0.27	3.58416	0.96772	315.409	F
EIF5B	0.00444856	0.000351261	0.23545	3.57423	0.841554	1207.18	F
NECAB3	0.00463067	0.000374946	0.27757	-3.55712	-0.98735	142.812	F
UXS1	0.00470186	0.000383834	0.243975	3.55096	0.866344	337.125	F
ZNF395	0.0047266	0.000386696	0.231939	-3.549	-0.823152	928.497	F
SSH1	0.00491299	0.000412404	0.259462	-3.53202	-0.916424	751.622	F
SHC1	0.00496262	0.000417709	0.27537	-3.52864	-0.971681	758.449	F
PARP4	0.00508205	0.000433183	0.272518	-3.519	-0.958989	988.106	F
MCM3AP	0.00513251	0.000439789	0.277845	-3.51498	-0.976619	1514.34	F
ZNF174	0.00518574	0.000446652	0.278631	-3.51086	-0.978235	296.666	F
MMP23B	0.00519976	0.000448764	0.268221	-3.50961	-0.94135	317.606	F
PHF13	0.00523654	0.000454602	0.277476	-3.50617	-0.972879	244.892	F
POLK	0.0056101	0.000497723	0.262368	3.48198	0.913559	936.36	F
BAG6	0.00565224	0.000504126	0.280641	-3.47855	-0.976226	975.875	F
CCR2	0.00565708	0.000505386	0.276634	3.47789	0.962101	615.721	F
ACTN4	0.00573307	0.000515111	0.281789	-3.47277	-0.978589	2082	F
CAVIN3	0.00583196	0.000529196	0.260299	-3.46553	-0.902074	653.426	F
PSIP1	0.00586007	0.000532404	0.283006	3.4639	0.980305	564.981	F
MMP14	0.00599683	0.000550891	0.26354	-3.45471	-0.910455	2184.75	F
RAB10	0.00608332	0.000561911	0.252586	3.44936	0.871261	2544.44	F
HTD2	0.00608453	0.000563312	0.234004	3.44869	0.807009	1158.44	F
C2orf42	0.00610773	0.000566223	0.261651	3.4473	0.901989	219.045	F
LAMB2	0.00633265	0.000603076	0.257134	-3.43023	-0.88203	3130.68	F
MYNN	0.00635295	0.000607155	0.291021	3.4284	0.997735	1280.01	F
CBR2	0.00645016	0.000621148	0.291875	-3.42221	-0.998857	7749.67	F
TGFB1I1	0.00650532	0.000627556	0.272953	-3.41942	-0.93334	223.546	F
SOCS6	0.0065163	0.000629347	0.265918	3.41864	0.909079	998.709	F
IPMK	0.00652635	0.000630684	0.281847	3.41806	0.963369	648.332	F
SCAP	0.00655803	0.000636323	0.23424	-3.41564	-0.80008	853.57	F
HNRNPM	0.00669926	0.00065986	0.233495	3.40574	0.795221	2365.42	F
BLOC1S2	0.0068249	0.000677658	0.250541	3.39846	0.851453	252.731	F
TRIP13	0.00692594	0.000691855	0.280153	-3.39279	-0.950499	206.56	F
RAD23B	0.00693761	0.000694244	0.271289	3.39184	0.920169	1070.34	F
EWSR1	0.00695753	0.000699308	0.235183	3.38985	0.797235	3204.06	F
FCSK	0.0070447	0.000711234	0.227607	-3.38521	-0.770499	703.363	F
DYNC1H1	0.00706682	0.00071496	0.277482	-3.38378	-0.938938	10373	F
KDM4A	0.00706682	0.00071482	0.281874	-3.38383	-0.953813	1045.98	F
LSM14A	0.00706874	0.000715646	0.215023	3.38351	0.727534	3184.64	F
RASSF9	0.00709688	0.000719917	0.290246	3.38188	0.981576	1119.72	F
SCNN1B	0.00712383	0.000725223	0.289637	-3.37986	-0.978934	263.323	F
ZFYVE26	0.00713685	0.00072735	0.27174	-3.37906	-0.918224	1207.47	F
ARL14EP	0.00714974	0.00073027	0.278547	3.37796	0.940921	1164.84	F
MRPS23	0.00739505	0.000763216	0.272572	3.3658	0.917425	238.825	F
CREB3L2	0.00747307	0.000772946	0.241187	-3.36231	-0.810946	1718.2	F
INSR	0.00775297	0.000814521	0.27071	-3.34781	-0.906285	1073.27	F
PIK3C2B	0.00781086	0.000825428	0.25169	-3.34412	-0.841682	582.423	F
SDE2	0.00782882	0.000829523	0.23999	3.34275	0.802226	409.498	F
ATP11A	0.00783153	0.000830251	0.26782	-3.34251	-0.895191	5703.92	F
RP2	0.00784958	0.000834808	0.28501	3.34099	0.952215	337.326	F
LTBP2	0.00790357	0.000844988	0.270156	-3.33762	-0.901677	2278.68	F
MMUT	0.00800095	0.000858558	0.258288	3.33319	0.860925	732.195	F
ILK	0.00802855	0.000864211	0.242448	-3.33137	-0.807684	1250.37	F
FGD1	0.00803185	0.000867273	0.2831	-3.33038	-0.94283	189.801	F
GPAA1	0.008066	0.00087413	0.238318	-3.32819	-0.793167	499.136	F
PCDHGA4	0.00821148	0.000892201	0.242332	-3.32248	-0.805143	1750.15	F
RAB3IL1	0.00826424	0.000901182	0.276696	-3.31969	-0.918545	216.278	F
RPS6KA4	0.00832231	0.000910785	0.285771	-3.31673	-0.947824	377.978	F
PRPF38A	0.00835974	0.000918168	0.278435	3.31447	0.922865	407.517	F
PDCD5	0.00852361	0.000949088	0.290699	3.3052	0.96082	282.082	F
EEF2K	0.00854425	0.000951867	0.24659	-3.30438	-0.814827	473.65	F
EDNRB	0.00857934	0.000958666	0.269832	3.30238	0.891089	2887.95	F
EVC	0.00863116	0.000967372	0.280762	-3.29985	-0.926472	280.077	F
MESD	0.00876984	0.000991279	0.28439	3.29299	0.936492	652.832	F
HAX1	0.00906925	0.00103904	0.297894	3.27974	0.977014	165.772	F
BANF1	0.00911566	0.00104675	0.256255	3.27765	0.839914	841.691	F
CTSH	0.00912247	0.00104907	0.27414	3.27703	0.898365	3705.96	F
UBE2K	0.0091386	0.00105537	0.246214	3.27533	0.806432	1223.14	F
TMEM127	0.00917362	0.0010668	0.280645	-3.27229	-0.918352	466.443	F
SAR1B	0.00921113	0.00107339	0.232706	3.27055	0.761077	852.447	F
PITPNM2	0.00952547	0.00113232	0.303763	-3.2554	-0.988871	524.794	F
TTLL4	0.00963121	0.0011556	0.243292	-3.24962	-0.790606	662.32	F
ZNF696	0.00963121	0.00115271	0.236506	-3.25033	-0.768721	419.714	F
DISC1	0.00973638	0.00117816	0.269228	-3.24411	-0.873407	187.155	F
EXOC7	0.00974412	0.00117965	0.306411	-3.24376	-0.993921	381.96	F
RPAP1	0.00977474	0.00118555	0.297443	-3.24233	-0.96441	477.44	F
MAPRE3	0.00983862	0.00119827	0.301719	-3.23929	-0.977357	145.725	F
STIP1	0.00991477	0.00121033	0.255154	3.23644	0.825791	1087.83	F
TGDS	0.00994402	0.00121811	0.289739	3.23461	0.937192	248.85	F
CARMIL2	0.0100096	0.00122978	0.353797	-3.23188	-1.14343	158.789	F
TMEM104	0.010018	0.00123249	0.464796	-3.23125	-1.50187	127.642	F
MAP3K10	0.0100394	0.00123569	0.440612	-3.23051	-1.4234	248.363	F
RPL23	0.0100793	0.0012423	0.379265	3.22899	1.22464	5407.26	F
IFIT2	0.0100891	0.00124407	0.455679	3.22858	1.4712	5000.75	F
NT5C3A	0.0101175	0.00124814	0.438601	3.22764	1.41565	1161.64	F
BRMS1L	0.0101218	0.00124924	0.327256	3.22739	1.05618	152.746	F
USP8	0.0101233	0.00125	0.398111	3.22722	1.28479	1743.74	F
C9orf85	0.0101501	0.00125388	0.293655	3.22633	0.947429	186.788	F
UBXN4	0.0101675	0.00125659	0.307387	3.22571	0.991543	950.696	F
HDAC4	0.0101783	0.0012585	0.52349	-3.22528	-1.6884	670.904	F
TXNL4B	0.0102041	0.00126341	0.290554	3.22416	0.936793	103.555	F
GTF2A1	0.0102133	0.00126512	0.475881	3.22378	1.53413	875.938	F
CPE	0.0102147	0.00126608	0.368602	3.22356	1.18821	502.381	F
MIER3	0.0102147	0.00126645	0.443449	3.22348	1.42945	959.77	F
TAS1R3	0.0102307	0.00126949	0.384714	-3.22279	-1.23985	235.732	F
ETV1	0.0102385	0.00127162	0.604187	3.22231	1.94688	1505.08	F
C7	0.0102779	0.00127716	0.326809	3.22106	1.05267	6461.07	F
LIN54	0.0102954	0.00127991	0.426001	3.22045	1.37191	482.816	F
UFL1	0.0103563	0.00128807	0.560047	3.21863	1.80258	874.665	F
SLC52A1	0.0103682	0.00129013	0.329957	-3.21817	-1.06186	111.103	F
CDC40	0.0103744	0.0012944	0.482454	3.21722	1.55216	454.109	F
DENND3	0.0103744	0.00129284	0.373764	-3.21756	-1.20261	1415.95	F
HEYL	0.0103744	0.00129383	0.338648	-3.21734	-1.08955	117.328	F
HTR4	0.0103744	0.00129209	0.296356	-3.21773	-0.953595	130.26	F
CUL7	0.0103859	0.00129724	0.321837	-3.21659	-1.03522	214.541	F
ING3	0.0103859	0.00129727	0.424313	3.21658	1.36484	191.56	F
CLEC7A	0.010405	0.00130056	0.678904	3.21586	2.18326	281.056	F
PRMT5	0.0104347	0.00130543	0.278878	3.21478	0.896531	708.163	F
INTS13	0.0104466	0.00130751	0.369334	3.21433	1.18716	326.027	F
B3GNT2	0.0104823	0.00131279	0.385471	3.21317	1.23858	1418.58	F
PLEKHG3	0.0105017	0.00131618	0.338821	-3.21243	-1.08844	793.988	F
NPAT	0.0105333	0.00132073	0.425837	3.21144	1.36755	717.009	F
ITGB7	0.0105573	0.00132492	0.353474	-3.21053	-1.13484	746.513	F
TOP3A	0.010562	0.00132611	0.388203	-3.21027	-1.24624	963.282	F
ZNF800	0.0106103	0.00133328	0.409715	3.20872	1.31466	966.347	F
AVPR2	0.0106326	0.00133763	0.610948	-3.20778	-1.95979	24.2023	F
NKAPD1	0.0106326	0.00133856	0.319588	3.20758	1.0251	380.729	F
PSMD10	0.0106326	0.00133734	0.459115	3.20784	1.47277	250.483	F
CSAD	0.0106371	0.00133972	0.348271	-3.20733	-1.11702	89.5548	F
SLC39A5	0.010684	0.00134683	0.402219	-3.20581	-1.28944	33.5373	F
GTF3C3	0.0107532	0.00135796	0.372519	3.20344	1.19334	671.651	F
SYVN1	0.0107619	0.00135966	0.289398	-3.20308	-0.926963	177.488	F
SETD1A	0.0107804	0.00136261	0.508022	-3.20246	-1.62692	347.909	F
ABRACL	0.0108157	0.00136819	0.363545	3.20128	1.16381	129.928	F
TOB2	0.0108205	0.0013701	0.352187	-3.20088	-1.12731	1199.7	F
VSIR	0.010829	0.00137179	0.354016	-3.20052	-1.13304	850.183	F
FCER1A	0.0108301	0.00137292	0.493889	3.20028	1.58058	131.605	F
RASAL3	0.0108301	0.00137315	0.423315	-3.20024	-1.35471	281.204	F
INTS3	0.0108342	0.0013771	0.302517	-3.19941	-0.967874	669.449	F
MED12	0.0108342	0.00137642	0.244855	-3.19955	-0.783427	1004.82	F
ZNF394	0.0108442	0.0013792	0.347041	-3.19897	-1.11017	191.748	F
GPT	0.0108952	0.00138629	0.45499	-3.19749	-1.45483	603.416	F
PEG3	0.010952	0.00139416	0.599207	-3.19586	-1.91498	353.468	F
AP1B1	0.0109648	0.00139699	0.264604	-3.19527	-0.845481	747.401	F
RAB34	0.0110545	0.00141091	0.316923	-3.19241	-1.01175	147.11	F
SNORD45A	0.0110545	0.00141014	0.468091	3.19257	1.49441	40.2914	F
DSCC1	0.0110562	0.00141175	0.429371	3.19224	1.37065	129.084	F
INPP5E	0.0110674	0.00141437	0.387318	-3.1917	-1.2362	402.809	F
ZNF566	0.011077	0.00141627	0.385104	3.19131	1.22899	110.462	F
PAPOLG	0.0110817	0.00141749	0.357125	3.19107	1.13961	709.68	F
AIMP1	0.0110878	0.00141906	0.311692	3.19075	0.994532	849.735	F
PHLDB1	0.0110878	0.00141951	0.507994	-3.19065	-1.62083	2342.89	F
RPS29	0.011088	0.00142016	0.40187	3.19052	1.28217	3762.91	F
CREB3	0.0111103	0.00142412	0.295792	3.18972	0.943492	386.256	F
NQO1	0.0111103	0.00142427	0.358314	3.18969	1.14291	239.894	F
BCAP29	0.0111137	0.00142533	0.336727	3.18947	1.07398	616.641	F
ARHGAP23	0.0111215	0.00142734	0.443817	-3.18906	-1.41536	303.161	F
QRSL1	0.0111215	0.00142758	0.418703	3.18902	1.33525	238.461	F
ARHGAP39	0.0111258	0.00143063	0.484207	-3.1884	-1.54385	188.525	F
CBLL1	0.0111258	0.00142948	0.365116	3.18863	1.16422	648.66	F
EFNB2	0.0111258	0.00142963	0.283737	-3.1886	-0.904724	622.126	F
ELMOD2	0.0111258	0.00143062	0.519196	3.1884	1.6554	296.274	F
PLXNB3	0.0111526	0.0014347	0.536935	-3.18758	-1.71152	47.7006	F
SLC22A2	0.0111835	0.00143994	0.554503	-3.18652	-1.76694	17.7163	F
MROH6	0.0112351	0.00144783	0.607873	-3.18494	-1.93604	49.7026	F
AP4B1	0.0112521	0.00145066	0.411017	3.18438	1.30883	441.231	F
PRPF40B	0.0112747	0.00145421	0.33704	-3.18367	-1.07303	234.031	F
ABCA3	0.011279	0.0014573	0.411373	-3.18305	-1.30942	2757.8	F
MED22	0.011279	0.0014565	0.37677	-3.18321	-1.19934	224.204	F
CNOT3	0.0113219	0.00146538	0.4113	-3.18145	-1.30853	394.011	F
DAB2IP	0.0113829	0.00147519	0.316708	-3.17952	-1.00698	706.728	F
HGH1	0.0114061	0.00147884	0.518662	-3.1788	-1.64873	144.252	F
JCAD	0.0114095	0.00147993	0.259535	-3.17859	-0.824957	2186.39	F
P2RX4	0.0114262	0.00148273	0.368629	3.17804	1.17152	158.484	F
WDR24	0.0114543	0.00148702	0.355214	-3.17721	-1.12859	204.876	F
CCDC102A	0.0114588	0.00148889	0.485528	-3.17684	-1.54245	247.45	F
UMPS	0.0114588	0.00148827	0.337965	3.17696	1.0737	514.472	F
PSMB7	0.0114591	0.00148957	0.464204	3.17671	1.47464	318.119	F
ZBTB7A	0.0114676	0.00149132	0.378675	-3.17637	-1.20281	1047	F
ALOX15	0.0114717	0.00149701	0.288894	-3.17526	-0.917314	217.1	F
DIS3	0.0114717	0.0014969	0.370358	3.17528	1.17599	739.04	F
IQGAP2	0.0114717	0.00149455	0.389855	3.17574	1.23808	1967.78	F
OMA1	0.0114717	0.00149582	0.389735	3.17549	1.2376	175.689	F
TMC4	0.0114813	0.00149891	0.375799	-3.1749	-1.19312	108.605	F
C11orf49	0.0114853	0.00150008	0.305686	-3.17467	-0.97045	284.904	F
SLIT3	0.0114924	0.00150165	0.380202	-3.17437	-1.2069	1339.01	F
SAMD4B	0.0115366	0.00150872	0.346099	-3.173	-1.09817	485.376	F
RNF222	0.0115418	0.00151005	0.51945	-3.17275	-1.64808	47.4314	F
POLR2I	0.0115561	0.00151321	0.287231	3.17214	0.911138	221.261	F
SBDS	0.0115561	0.0015132	0.345588	3.17214	1.09625	1816.96	F
SGPP2	0.0115618	0.0015146	0.508492	3.17187	1.61287	57.9483	F
MRPS2	0.0115655	0.00151639	0.481795	-3.17153	-1.52803	178.275	F
CALCRL	0.0115738	0.00151813	0.652709	3.1712	2.06987	16436.2	F
HAGHL	0.0115913	0.00152303	0.440903	-3.17026	-1.39778	147.947	F
IGSF3	0.0115913	0.00152291	0.30155	-3.17028	-0.955998	787.426	F
IQGAP3	0.0115913	0.00152292	0.370954	-3.17028	-1.17603	104.825	F
MYBL1	0.0115913	0.00152212	0.488446	3.17043	1.54858	60.4712	F
STAMBP	0.0116003	0.00152486	0.281467	3.16991	0.892224	331.293	F
EHMT1	0.011618	0.00152814	0.477972	-3.16929	-1.51483	1073.02	F
MRPL46	0.011618	0.00152849	0.35627	3.16922	1.1291	144.677	F
RMND5B	0.0116251	0.00153009	0.258432	-3.16892	-0.81895	587.312	F
NEDD8	0.0116471	0.00153475	0.348658	3.16803	1.10456	368.983	F
PON1	0.0116471	0.00153427	0.474109	3.16812	1.50203	202.938	F
RFTN2	0.0116471	0.00153494	0.565923	3.16799	1.79284	967.007	F
PFDN2	0.0116508	0.00153674	0.320043	3.16766	1.01379	172.568	F
TMEM38B	0.0116519	0.00153753	0.364506	3.1675	1.15457	132.369	F
SFMBT2	0.011652	0.0015382	0.281943	-3.16738	-0.89302	428.951	F
PLSCR4	0.0116522	0.00153888	0.245251	3.16725	0.776772	444.896	F
NDUFB3	0.0116642	0.00154178	0.564471	3.1667	1.78751	284.462	F
PLXNA2	0.0116642	0.00154155	0.428599	-3.16675	-1.35727	683.626	F
ADGRG5	0.0116726	0.00154354	0.394957	-3.16637	-1.25058	166.84	F
KNDC1	0.0117016	0.00154869	0.49086	-3.1654	-1.55377	208.681	F
CCN6	0.0117572	0.00155672	0.628928	3.1639	1.98986	54.5275	F
PPP4R2	0.0117739	0.00155983	0.382058	3.16332	1.20857	1710.79	F
SLC25A36	0.0117739	0.00156024	0.47036	3.16324	1.48786	2724.29	F
RPAP3	0.0118078	0.0015654	0.282145	3.16228	0.892222	699.27	F
CAMKK1	0.0118422	0.00157223	0.35645	-3.16101	-1.12674	312.441	F
CRYBG1	0.0118422	0.001573	0.391544	3.16087	1.23762	361.097	F
CWF19L2	0.0118422	0.00157595	0.414648	3.16032	1.31042	1122.41	F
ETF1	0.0118422	0.00157337	0.398405	3.1608	1.25928	1843.64	F
NPM1	0.0118422	0.00157403	0.350166	3.16068	1.10676	3422.52	F
MYBPC3	0.0118493	0.00157755	0.439296	-3.16003	-1.38819	87.1224	F
F8	0.0118828	0.00158296	0.333399	-3.15903	-1.05322	257.901	F
RAB43	0.0118828	0.00158337	0.261431	-3.15895	-0.825847	991.62	F
SLC30A5	0.0118828	0.00158401	0.455374	3.15883	1.43845	1056.41	F
QKI	0.0119025	0.00158731	0.459546	3.15823	1.45135	8302.63	F
PCED1A	0.0119138	0.00159008	0.336484	-3.15772	-1.06252	255.163	F
PCF11	0.0119138	0.00159016	0.370402	3.15771	1.16962	2884.09	F
GPR153	0.0119194	0.00159215	0.332334	-3.15734	-1.04929	252.862	F
KIF7	0.0119194	0.00159224	0.38718	-3.15732	-1.22245	696.905	F
ATP6V1A	0.0119803	0.00160105	0.446297	3.15572	1.40839	2334.76	F
ANO8	0.011985	0.00160303	0.445743	-3.15536	-1.40648	550.952	F
ETNK1	0.011985	0.00160354	0.586815	3.15526	1.85156	2314.5	F
LATS2	0.011985	0.0016037	0.337368	-3.15523	-1.06448	1472.83	F
MAN2B1	0.0119947	0.00160594	0.248333	-3.15483	-0.783447	1478.36	F
ZFR	0.0119947	0.00160702	0.405425	3.15463	1.27897	1564.83	F
AGRN	0.0119953	0.00161104	0.262176	-3.1539	-0.826877	2043.71	F
CLIC4	0.0119953	0.00161182	0.504398	3.15376	1.59075	5396.25	F
DGKZ	0.0119953	0.00160803	0.388935	-3.15445	-1.22688	1772.23	F
KCP	0.0119953	0.00161121	0.445591	-3.15387	-1.40534	30.1723	F
LZTS1	0.0119953	0.00161002	0.536062	-3.15408	-1.69079	129.287	F
MAST2	0.0119953	0.0016098	0.360547	-3.15413	-1.13721	432.153	F
TMCO4	0.0119953	0.0016103	0.301523	-3.15403	-0.951013	141.208	F
TAF4B	0.0120169	0.00161607	0.361418	3.15299	1.13955	389.311	F
PCSK6	0.0120229	0.00161755	0.260251	-3.15272	-0.820498	354.297	F
C1orf198	0.0120602	0.00162947	0.249522	-3.15058	-0.78614	544.306	F
EIF1AX	0.0120602	0.00163002	0.53878	3.15048	1.69742	2209.4	F
FAM204A	0.0120602	0.00162589	0.379188	3.15122	1.19491	1015.84	F
GTF3C6	0.0120602	0.00162791	0.460785	3.15086	1.45187	274.418	F
NME1	0.0120602	0.00162752	0.339293	3.15093	1.06909	158.227	F
PSMD6	0.0120602	0.0016298	0.257657	3.15052	0.811753	621.989	F
SLC30A6	0.0120602	0.0016277	0.505163	3.1509	1.59172	702.493	F
CD24	0.012086	0.00163504	0.476346	3.14958	1.50029	196.703	F
MBNL2	0.012086	0.00163554	0.45912	3.14949	1.446	2126.19	F
MIGA2	0.0121345	0.00164346	0.399145	-3.14808	-1.25654	426.555	F
CDC42EP4	0.0121369	0.00164606	0.396948	-3.14762	-1.24944	793.356	F
NAXD	0.0121369	0.00164652	0.262197	-3.14754	-0.825276	1330.67	F
NEMF	0.0121369	0.00164473	0.352053	3.14786	1.10821	1095.55	F
STXBP2	0.0121369	0.00164632	0.276699	-3.14757	-0.870932	812.268	F
CCDC22	0.0121576	0.00165	0.410696	-3.14692	-1.29243	268.236	F
MED16	0.0121637	0.00165151	0.332352	-3.14665	-1.0458	614.461	F
APOB	0.0121665	0.00165298	0.488856	3.14639	1.53813	34.7661	F
TMEM175	0.012185	0.00165714	0.402431	-3.14566	-1.26591	361.897	F
GALNT6	0.0122258	0.00166543	0.303922	-3.1442	-0.955589	412.453	F
PYGO1	0.0122258	0.00166525	0.383739	3.14423	1.20656	626.344	F
TUBE1	0.012233	0.00166779	0.444671	3.14378	1.39795	77.1535	F
5_8S_rRNA	0.012264	0.00167419	1.07243	-3.14266	-3.37028	33.685	F
CEBPG	0.012264	0.001675	0.384462	3.14252	1.20818	950.682	F
DNAJA4	0.012264	0.00167547	0.29419	3.14244	0.924475	491.766	F
PARP9	0.012264	0.00167543	0.447411	3.14245	1.40597	696.769	F
GPR155	0.0122749	0.00167833	0.560921	3.14194	1.76238	518.751	F
MICALL2	0.0122823	0.00168003	0.539121	-3.14164	-1.69373	305.639	F
DPH5	0.0122882	0.00168222	0.406412	3.14126	1.27665	248.636	F
SAC3D1	0.0122882	0.00168179	0.384796	-3.14134	-1.20877	84.2777	F
FAM83G	0.0122977	0.0016849	0.534081	-3.14079	-1.67744	91.1158	F
PRR33	0.012313	0.00168769	0.705338	-3.14031	-2.21498	59.7274	F
GPX8	0.0123266	0.00169094	0.554589	3.13975	1.74127	304.014	F
PRKCI	0.0123428	0.00169524	0.454246	3.139	1.42588	681.131	F
PHC1	0.0123802	0.00170107	0.269661	-3.138	-0.846195	259.565	F
ACTN1	0.0123819	0.00170933	0.222849	-3.13658	-0.698981	1462.3	F
AP3S1	0.0123819	0.00171243	0.504274	3.13605	1.58143	572.211	F
COL23A1	0.0123819	0.00170259	0.440392	-3.13773	-1.38183	452.136	F
DYNC1I2	0.0123819	0.00171017	0.379613	3.13643	1.19063	1295.36	F
FEM1B	0.0123819	0.00171134	0.473603	3.13623	1.48533	1337.08	F
FMNL1	0.0123819	0.00171224	0.429879	-3.13608	-1.34813	1000.52	F
GRK2	0.0123819	0.00170897	0.438901	-3.13664	-1.37667	1726.6	F
MIER1	0.0123819	0.00170976	0.478514	3.1365	1.50086	2102.63	F
MTMR9	0.0123819	0.00170838	0.497946	3.13674	1.56193	576.254	F
POLD1	0.0123819	0.00171157	0.338185	-3.13619	-1.06061	225.034	F
PREX1	0.0123819	0.00170542	0.314577	-3.13725	-0.986905	2068.76	F
U2SURP	0.0123819	0.00170863	0.440991	3.1367	1.38326	2642.76	F
CCDC38	0.0124095	0.00171903	0.374936	3.13492	1.17539	70.0584	F
EIF2S1	0.0124095	0.00171869	0.396751	3.13498	1.2438	593.672	F
NFATC1	0.0124303	0.00172261	0.347213	-3.13431	-1.08827	542.444	F
CNEP1R1	0.0124408	0.00172476	0.42288	3.13394	1.32528	259.394	F
USP19	0.0124425	0.0017257	0.259397	-3.13378	-0.812894	1268.47	F
FBXL19	0.012457	0.00172842	0.471104	-3.13332	-1.47612	482.994	F
NTN5	0.012494	0.0017348	0.323295	-3.13224	-1.01264	83.1917	F
ZNF467	0.012494	0.00173494	0.359546	-3.13221	-1.12618	191.872	F
NAA25	0.0125116	0.00173809	0.436805	3.13168	1.36794	914.968	F
GNG10	0.0125721	0.00174721	0.409976	3.13014	1.28328	2261.27	F
KLHL28	0.0126024	0.00175278	0.515669	3.12921	1.61364	1210.37	F
XIAP	0.0126024	0.00175283	0.43749	3.1292	1.36899	1972.03	F
EPSTI1	0.0126154	0.00175676	0.389183	3.12854	1.21757	946.834	F
TTC39C	0.0126154	0.00175589	0.366726	-3.12869	-1.14737	53.9716	F
MTHFD2	0.0126919	0.00176885	0.330523	3.12653	1.03339	314.461	F
MYO5A	0.0126919	0.00176885	0.422133	3.12653	1.31981	2573.48	F
SPCS1	0.0126973	0.00177174	0.451454	3.12605	1.41127	251.942	F
TERF2IP	0.0126973	0.00177158	0.382569	3.12607	1.19594	605.016	F
PDE12	0.0127067	0.00177376	0.289554	3.12571	0.905062	722.819	F
GJC2	0.0127145	0.00177556	0.373717	-3.12541	-1.16802	47.3679	F
IDH2	0.0127382	0.0017797	0.267136	-3.12473	-0.834726	1544.76	F
RXYLT1	0.0127382	0.0017803	0.366347	3.12463	1.1447	120.649	F
C7H6orf125	0.0127546	0.0017833	0.308761	3.12413	0.964609	237.643	F
LAPTM4A	0.0127556	0.0017846	0.492078	3.12392	1.53721	2448.47	F
UGDH	0.0127556	0.00178489	0.297683	3.12387	0.929923	685.776	F
CCDC82	0.0127636	0.00178677	0.348441	3.12356	1.08838	530.016	F
OGN	0.0127636	0.00178744	0.599814	3.12345	1.87349	3550.68	F
ASF1A	0.0128363	0.00179905	0.406032	3.12154	1.26745	326.779	F
SSBP1	0.012842	0.00180058	0.262701	3.12129	0.819968	258.121	F
ZBTB10	0.0128447	0.00180168	0.394734	3.12112	1.23201	810.563	F
GRK5	0.0128456	0.00180252	0.287155	-3.12098	-0.896204	860.197	F
SUV39H2	0.0128494	0.00180378	0.35002	3.12077	1.09233	216.173	F
COPS7A	0.0128627	0.00180786	0.288119	-3.12011	-0.898962	398.977	F
GCA	0.0128627	0.00180709	0.523986	3.12023	1.63496	400.957	F
MAPT	0.0128627	0.00180811	0.301096	-3.12007	-0.939438	214.644	F
C4orf19	0.0128905	0.0018132	0.286507	3.11924	0.893682	169.951	F
GRB10	0.0128905	0.00181389	0.306442	-3.11912	-0.95583	449.133	F
DBN1	0.0129047	0.00181734	0.335178	-3.11857	-1.04527	197.073	F
KIFC3	0.0129092	0.00181869	0.312215	-3.11835	-0.973594	429.685	F
ZNF654	0.0129156	0.00182033	0.516966	3.11808	1.61194	811.851	F
PRPF40A	0.0129268	0.00182336	0.450571	3.11759	1.40469	2771.29	F
UPF1	0.0129268	0.00182269	0.223689	-3.1177	-0.697394	1904.12	F
SLC25A23	0.012927	0.00182411	0.3211	-3.11747	-1.00102	157.282	F
CLCN7	0.0129625	0.0018313	0.416892	-3.11631	-1.29917	619.16	F
PPP2CA	0.0129954	0.00183725	0.355633	3.11535	1.10792	1912.96	F
PAX5	0.0130117	0.00184117	0.351338	-3.11472	-1.09432	73.1413	F
PER1	0.0130117	0.00184084	0.580468	-3.11478	-1.80803	1142.6	F
HNF1B	0.0130172	0.00184415	0.29684	-3.11425	-0.924433	147.75	F
RPF1	0.0130172	0.00184367	0.325607	3.11432	1.01405	948.781	F
SERP1	0.0130172	0.00184406	0.267784	3.11426	0.833948	835.253	F
TDG	0.013019	0.00184513	0.45645	3.11409	1.42143	438.784	F
TCF4	0.0130582	0.00185216	0.289393	3.11297	0.900871	1764.17	F
ERAP2	0.0130902	0.00185802	0.392232	3.11204	1.22064	1615.89	F
BMF	0.0131282	0.00186651	0.326284	-3.11069	-1.01497	1239.13	F
PAPOLA	0.0131458	0.00187096	0.392606	3.10999	1.221	2461.73	F
SHOC2	0.0131458	0.00187097	0.362	3.10999	1.12582	1643.69	F
PBDC1	0.0131898	0.00187822	0.307093	3.10884	0.954703	305.072	F
NEURL3	0.013196	0.00188059	0.600304	3.10847	1.86603	15.7547	F
SYNGAP1	0.0132357	0.00188699	0.457092	-3.10747	-1.4204	204.538	F
TICRR	0.0132363	0.00188782	0.301466	-3.10734	-0.936755	113.146	F
FBXO45	0.0132712	0.00189355	0.456664	3.10644	1.4186	237.808	F
CCSER2	0.0132779	0.00189656	0.398922	3.10597	1.23904	1377.91	F
KLHL35	0.0132779	0.00189674	0.41012	-3.10594	-1.27381	51.4542	F
RXFP4	0.0132779	0.00189544	0.408009	-3.10614	-1.26733	193.897	F
TTC38	0.0132887	0.00189903	0.270697	-3.10559	-0.840672	293.508	F
ATXN2L	0.013312	0.00190351	0.407749	-3.10489	-1.26602	812.34	F
RASSF7	0.0133283	0.00190692	0.349166	-3.10436	-1.08394	277.467	F
PHF5A	0.0133984	0.00192147	0.338764	3.10211	1.05088	442.388	F
TMEM243	0.0133984	0.00192106	0.305858	3.10217	0.948825	904.368	F
DYNC2I1	0.0134085	0.00192367	0.38771	-3.10177	-1.20259	200.028	F
CCDC186	0.0134424	0.00192929	0.45893	3.10091	1.4231	1732.55	F
CYP1B1	0.0134568	0.00193211	0.435473	3.10047	1.35017	261.547	F
FNIP1	0.0135255	0.0019435	0.361227	3.09873	1.11935	1726.22	F
FLII	0.0135294	0.00194558	0.377475	-3.09842	-1.16957	2279.59	F
MARS2	0.0135818	0.00195387	0.345495	3.09716	1.07005	270.45	F
SUCO	0.0135841	0.00195496	0.425414	3.09699	1.3175	1649.32	F
SSR3	0.0136365	0.00196635	0.319969	3.09527	0.99039	744.507	F
CD164	0.0136913	0.00197547	0.560491	3.0939	1.7341	2860.5	F
KCNH2	0.0136913	0.00197577	0.462765	-3.09385	-1.43173	84.0611	F
DIP2C	0.0137085	0.00197948	0.249054	-3.09329	-0.770399	714.22	F
HDAC2	0.0137201	0.00198225	0.438177	3.09288	1.35523	799.582	F
AP3M1	0.013724	0.00198416	0.448323	3.09259	1.38648	1329.12	F
GNAI3	0.013724	0.00198513	0.369656	3.09245	1.14314	2097.73	F
SEPTIN10	0.013724	0.00198474	0.312036	3.09251	0.964974	605.358	F
GPR107	0.0137255	0.00198611	0.228771	-3.0923	-0.707429	1265	F
STK36	0.0137694	0.00199324	0.301958	-3.09124	-0.933425	426.724	F
AP5M1	0.0137979	0.00199813	0.267439	3.09051	0.826523	1070.25	F
CCDC97	0.013826	0.00200298	0.456701	-3.08979	-1.41111	384.803	F
ANXA9	0.0138577	0.00200913	0.280363	-3.08888	-0.866007	159.783	F
GPSM1	0.0138577	0.00200868	0.464508	-3.08895	-1.43484	249.529	F
YES1	0.0138787	0.00201295	0.452878	3.08831	1.39863	1055.79	F
NFYB	0.0138846	0.00201459	0.415428	3.08807	1.28287	487.278	F
ANGPTL1	0.013897	0.00201789	0.472077	3.08759	1.45758	295.537	F
SLC7A2	0.0139011	0.00202088	0.38328	3.08715	1.18324	810.824	F
ZNF263	0.0139202	0.00202444	0.420483	-3.08662	-1.29787	178.479	F
ELMO2	0.0139364	0.00202758	0.261719	-3.08616	-0.807707	1151.63	F
UBB	0.0139381	0.00202861	0.300815	3.08601	0.928318	11067.5	F
CHMP1A	0.0139404	0.0020303	0.377942	-3.08576	-1.16624	538.33	F
INTS2	0.0139404	0.00203051	0.36876	3.08573	1.13789	225.287	F
CRBN	0.0139764	0.00203733	0.494585	3.08474	1.52566	511.412	F
DVL2	0.0139861	0.00203952	0.252572	-3.08442	-0.779036	257.232	F
FLCN	0.0139876	0.00204053	0.485162	-3.08427	-1.49637	171.505	F
COPS2	0.0140019	0.0020434	0.452187	3.08385	1.39448	1839.64	F
DIPK2A	0.0140182	0.00205205	0.353311	3.08259	1.08911	1437.26	F
HEATR3	0.0140182	0.00205208	0.255052	3.08259	0.786222	1337.46	F
LGALS8	0.0140182	0.00205001	0.441129	3.08289	1.35995	1631.14	F
SEC23B	0.0140182	0.00205183	0.296614	3.08263	0.914351	952.235	F
SRSF11	0.0140182	0.00204949	0.292002	3.08297	0.900234	1791.74	F
TTC24	0.0140362	0.0020555	0.623058	-3.08209	-1.92032	19.015	F
RAB1B	0.0140452	0.0020584	0.303094	-3.08167	-0.934038	965.541	F
USP22	0.0140452	0.00205763	0.241926	-3.08179	-0.745566	1149.33	F
ALKBH5	0.014048	0.00206029	0.28186	-3.0814	-0.868523	841.642	F
CAPZA2	0.014048	0.00206039	0.424505	3.08139	1.30807	1934.67	F
BST2	0.0140561	0.00206429	0.289992	3.08082	0.893413	1605.23	F
CHMP2B	0.0140561	0.00206788	0.454952	3.08031	1.40139	496.661	F
FABP4	0.0140561	0.00206765	0.577431	3.08034	1.77868	30.7502	F
KRBA1	0.0140561	0.00206665	0.410511	-3.08048	-1.26457	101.825	F
NIPSNAP3A	0.0140561	0.00206674	0.449827	3.08047	1.38568	641.874	F
QSOX1	0.0140561	0.0020665	0.248247	-3.08051	-0.764727	402.299	F
STAM2	0.0140561	0.00206882	0.462504	3.08017	1.42459	762.025	F
TRAM2	0.0140561	0.00206306	0.254886	-3.081	-0.785305	427.754	F
THOC7	0.0140692	0.00207297	0.449314	3.07957	1.3837	568.601	F
OGFR	0.014124	0.00208343	0.555391	-3.07807	-1.70954	723.369	F
MINK1	0.0141281	0.00208483	0.397713	-3.07787	-1.22411	1172.86	F
ARCN1	0.0141292	0.00208578	0.325576	3.07774	1.00204	3079.55	F
GTF2H1	0.0141544	0.00209105	0.466237	3.07699	1.4346	908.341	F
GABPB2	0.014156	0.00209212	0.360065	3.07683	1.10786	437.249	F
JRKL	0.0141626	0.00209389	0.449209	3.07658	1.38203	346.664	F
LGALS1	0.0141828	0.00209767	0.44379	3.07604	1.36512	1620.09	F
ADSS1	0.0141893	0.00210022	0.315885	-3.07568	-0.97156	205.985	F
DNAJA2	0.0142026	0.002103	0.331237	3.07529	1.01865	899.873	F
NUP214	0.0142072	0.00210448	0.32283	-3.07508	-0.992726	736.483	F
CKAP4	0.0142293	0.00211014	0.361181	-3.07428	-1.11037	511.433	F
CNN3	0.0142307	0.00211236	0.42335	3.07396	1.30136	2896.69	F
MEF2D	0.0142505	0.00211649	0.433607	-3.07338	-1.33264	1081.73	F
SIK2	0.0142568	0.00211982	0.228534	-3.07291	-0.702265	892.029	F
SUPT20H	0.0142568	0.0021186	0.474841	3.07308	1.45923	1534.65	F
TXNIP	0.0142965	0.00212733	0.467798	3.07186	1.43701	12581.6	F
CHCHD5	0.0143003	0.0021287	0.3977	3.07166	1.2216	105.714	F
NFE2L2	0.0143194	0.00213316	0.342475	3.07104	1.05175	2482.8	F
NACC2	0.0143397	0.00213726	0.476708	-3.07046	-1.46371	102.168	F
TNIP2	0.0143569	0.00214196	0.464422	-3.06981	-1.42569	186.018	F
BRF1	0.0143983	0.00215056	0.423681	-3.06861	-1.30011	832.279	F
SREK1IP1	0.0144195	0.00215536	0.576157	3.06795	1.76762	794.803	F
C1D	0.0144538	0.00216129	0.586003	3.06712	1.79734	444.062	F
WDR75	0.01449	0.00216752	0.500908	3.06626	1.53592	749.124	F
SGSM3	0.014494	0.00216894	0.309981	-3.06607	-0.950423	273.246	F
MTDH	0.0145364	0.0021761	0.226352	3.06508	0.693788	2360.16	F
GATD1	0.0145562	0.00218061	0.448442	-3.06446	-1.37424	485.534	F
PELO	0.0145562	0.00218069	0.302156	3.06445	0.925942	891.269	F
ARHGEF2	0.0145711	0.00218374	0.269468	-3.06403	-0.825658	4036.16	F
TADA1	0.0145739	0.00218497	0.390052	3.06387	1.19507	376.619	F
UTP20	0.0145874	0.00218782	0.34933	3.06348	1.07016	1013.24	F
MTHFD1L	0.0145914	0.00218925	0.265613	3.06328	0.813648	188.284	F
ADGRF4	0.0145967	0.00219086	0.47507	3.06306	1.45517	50.6496	F
POLR2H	0.0146263	0.00219612	0.372091	3.06234	1.13947	346.855	F
COPS3	0.0146391	0.00220199	0.37487	-3.06154	-1.14768	73.2034	F
THRA	0.0146391	0.00219992	0.39028	-3.06183	-1.19497	1082.84	F
MRC1	0.0146588	0.00220676	0.437371	3.0609	1.33875	6829.36	F
BCLAF3	0.0146598	0.00220773	0.31775	3.06076	0.972557	443.085	F
ERF	0.0146636	0.00220996	0.33615	-3.06046	-1.02877	350.563	F
FAM83B	0.0147038	0.00221685	0.46914	3.05953	1.43535	96.331	F
[truncated: 11,544 more rows]

## Sheet: High_vs_Negative
GENE	padj	pvalue	lfcSE	stat	log2FoldChange	baseMean	Diff
RN18S	6.02261e-165	2.56456e-169	0.241873	-27.7361	-6.7086	16579.9	T
ssc-mir-10390	1.48026e-102	1.26066e-106	0.240298	21.9329	5.27044	2335.49	T
IFITM3	3.56154e-70	4.54974e-74	0.233508	18.2069	4.25146	3949.52	T
COX1	2.44552e-69	4.16543e-73	0.232897	18.0852	4.212	34481.8	T
IFIT5	2.05173e-66	4.36835e-70	0.261531	17.6977	4.6285	3186.67	T
DDX60	5.74053e-60	1.71111e-63	0.264817	16.821	4.4545	2193.18	T
IFI44L	8.8788e-57	3.02463e-60	0.28885	16.3721	4.72909	3172.05	T
SDC3	2.43908e-56	9.3475e-60	0.239632	-16.3033	-3.9068	2888.98	T
COL4A2	4.07885e-54	1.73686e-57	0.213754	-15.9809	-3.41598	16200	T
CXCL10	1.49043e-53	6.98125e-57	0.372541	15.8939	5.92115	3024.74	T
MANEA	2.1938e-51	1.121e-54	0.263612	15.5724	4.10508	638.657	T
IFIT1	3.61303e-51	2.00006e-54	0.309448	15.5353	4.80738	9284.56	T
EIF2AK2	1.32001e-50	7.86923e-54	0.222036	15.4473	3.42985	5361.88	T
ACKR4	5.60075e-50	3.81587e-53	0.271946	15.3452	4.17306	624.444	T
HNMT	4.92987e-49	3.56872e-52	0.242543	15.1994	3.6865	727.224	T
LAMP2	3.05176e-46	2.68745e-49	0.220758	14.7591	3.2582	5515.58	T
STT3B	3.05176e-46	2.72896e-49	0.250303	14.7581	3.69399	2001.11	T
MORC3	3.44812e-46	3.23022e-49	0.271186	14.7467	3.9991	2134.18	T
FUNDC1	2.69001e-45	2.74912e-48	0.280647	14.6015	4.09786	1080.31	T
CNOT7	3.3313e-45	3.57876e-48	0.248074	14.5835	3.61778	1097.87	T
F13A1	3.3313e-45	3.6882e-48	0.242333	14.5814	3.53355	1240.89	T
MFSD1	4.52971e-45	5.40078e-48	0.251396	14.5554	3.65915	913.849	T
RSAD2	5.54816e-45	6.85133e-48	0.351002	14.5391	5.10324	9325.67	T
RAI1	1.22358e-44	1.56308e-47	0.252013	-14.4825	-3.64978	935.431	T
LIN7C	4.98878e-44	6.58543e-47	0.257948	14.3833	3.71015	1544.93	T
GPR82	6.96786e-44	9.49461e-47	0.27083	14.358	3.88858	437.76	T
TNRC18	5.65281e-43	7.94339e-46	0.262231	-14.21	-3.7263	3912.7	T
SCAMP1	1.34238e-42	1.94349e-45	0.265711	14.1472	3.75907	528.616	T
C21orf91	1.53308e-42	2.28487e-45	0.251814	14.1358	3.55959	1501.54	T
CP	1.75572e-42	2.69145e-45	0.252633	14.1243	3.56825	542.262	T
NAMPT	9.12762e-42	1.47696e-44	0.231203	14.0038	3.23772	1054.8	T
F2RL2	2.74451e-41	4.55783e-44	0.287067	13.9235	3.99698	361.979	T
CHORDC1	2.79413e-41	4.75921e-44	0.29534	13.9204	4.11127	1713.87	T
SREK1IP1	1.10061e-40	1.92152e-43	0.243668	13.8203	3.36758	600.836	T
SS18	5.65613e-40	1.01157e-42	0.253029	13.7003	3.46657	1003.74	T
PSMA3	5.78376e-40	1.05903e-42	0.256904	13.6969	3.5188	728.34	T
SLC25A36	7.00945e-40	1.3133e-42	0.232306	13.6813	3.17825	1988.37	T
PGAP1	1.07092e-39	2.05209e-42	0.243219	13.6488	3.31965	1227.52	T
PI15	2.06138e-39	4.0378e-42	0.284434	13.5994	3.86812	1607.39	T
ARL5B	2.19925e-39	4.40149e-42	0.309094	13.5931	4.20155	1513.38	T
UFL1	2.52909e-39	5.16932e-42	0.241622	13.5813	3.28154	668.457	T
TMEM33	4.60708e-39	9.6128e-42	0.317219	13.5358	4.29382	1781.22	T
PLK4	1.03634e-38	2.20648e-41	0.246698	13.4746	3.32416	1034.07	T
COL6A1	2.16682e-38	4.70566e-41	0.230693	-13.4186	-3.09558	9130.75	T
FGFR1OP2	3.15601e-38	6.98828e-41	0.254224	13.3893	3.40387	424.743	T
P4HA1	3.6614e-38	8.26324e-41	0.255725	13.3768	3.42079	1398.02	T
HSPA13	2.71533e-37	6.24817e-40	0.251519	13.2255	3.32647	513.664	T
TMEM123	2.71533e-37	6.35935e-40	0.282543	13.2242	3.73641	1372.71	T
TIPRL	4.77456e-37	1.13854e-39	0.243895	13.1804	3.21462	476.954	T
USP15	5.06023e-37	1.22821e-39	0.245915	13.1746	3.23984	1758.48	T
FAM135A	5.42989e-37	1.34106e-39	0.248746	13.168	3.27548	775.416	T
CD200R1	5.67945e-37	1.42687e-39	0.312378	13.1633	4.11193	243.907	T
CHPT1	1.23069e-36	3.14433e-39	0.24228	13.1035	3.17471	705.624	T
COL6A2	2.25663e-36	5.95773e-39	0.244695	-13.0549	-3.19447	7158.68	T
SLC30A6	2.36864e-36	6.35429e-39	0.246224	13.05	3.21322	521.206	T
GOLT1B	2.85551e-36	7.78201e-39	0.263814	13.0346	3.4387	411.174	T
PRR12	3.35482e-36	9.28561e-39	0.266927	-13.0211	-3.47567	647.793	T
WDR75	6.61404e-36	1.91515e-38	0.241486	12.9657	3.13103	553.788	T
COL5A1	6.71213e-36	1.97214e-38	0.24433	-12.9634	-3.16736	5394.67	T
CHM	7.20933e-36	2.14892e-38	0.252314	12.9568	3.2692	466.741	T
CCNT2	8.62639e-36	2.60805e-38	0.287072	12.942	3.71528	1456.42	T
SAMD9	2.12767e-35	6.52326e-38	0.318074	12.8714	4.09405	5985.79	T
TMEM106B	2.30143e-35	7.25198e-38	0.226708	12.8632	2.91618	2011.91	T
SLC30A7	2.3769e-35	7.59102e-38	0.254822	12.8597	3.27692	734.161	T
MOBKL3	2.73734e-35	9.09183e-38	0.278885	12.8457	3.58247	396.612	T
TBC1D23	2.73734e-35	9.02084e-38	0.243668	12.8463	3.13023	1051.17	T
PSMA1	5.67607e-35	1.90942e-37	0.288713	12.7882	3.69211	700.915	T
CLK1	6.08934e-35	2.07438e-37	0.213549	12.7817	2.72952	1695.31	T
ORMDL1	6.59019e-35	2.29141e-37	0.262103	12.774	3.3481	328.117	T
TM2D1	6.59019e-35	2.30112e-37	0.241692	12.7736	3.08729	541.473	T
SMCHD1	8.85752e-35	3.16825e-37	0.261808	12.7487	3.33772	3184.07	T
THAP5	8.85752e-35	3.1525e-37	0.250203	12.7491	3.18986	412.322	T
TC2N	1.00029e-34	3.66313e-37	0.263958	12.7374	3.36215	791.533	T
PREPL	1.30077e-34	4.81889e-37	0.232642	12.716	2.95828	542.717	T
COX3	1.51637e-34	5.6822e-37	0.231097	12.7031	2.93565	8178.85	T
UGP2	1.72481e-34	6.61017e-37	0.226426	12.6913	2.87363	1035.16	T
DTX3L	1.95806e-34	7.58746e-37	0.254467	12.6805	3.22676	1666.97	T
SLC5A3	2.95181e-34	1.15639e-36	0.279674	12.6474	3.53715	1905.07	T
GPR160	5.69273e-34	2.2544e-36	0.250432	12.5948	3.15415	438.877	T
SNORA73	7.4459e-34	2.98039e-36	0.329985	12.5728	4.14883	499.944	T
FBXO39	8.84486e-34	3.57802e-36	0.242823	12.5583	3.04946	1704.14	T
ATP8B4	1.14977e-33	4.70012e-36	0.278787	12.5367	3.49508	847.479	T
ABHD15	1.35868e-33	5.61199e-36	0.258366	12.5227	3.23543	805.873	T
RAB1A	1.56085e-33	6.51352e-36	0.297348	12.5108	3.72007	1383.19	T
FBXO30	1.63787e-33	6.90467e-36	0.267015	12.5062	3.33934	1541.21	T
IFI44	2.62386e-33	1.12847e-35	0.339513	12.4671	4.23274	1794.04	T
PPWD1	2.62901e-33	1.14188e-35	0.289954	12.4662	3.61461	424.808	T
ATAD1	3.35442e-33	1.47123e-35	0.295022	12.4459	3.67183	1817.73	T
HSPE1	3.42687e-33	1.5176e-35	0.292213	12.4435	3.63614	646.107	T
VTA1	6.06901e-33	2.73938e-35	0.260729	12.3962	3.23205	491.935	T
RPS17	7.01299e-33	3.19532e-35	0.254705	12.3839	3.15423	2460.87	T
TFRC	8.38403e-33	3.85571e-35	0.272602	12.3688	3.37176	920.095	T
COL1A1	8.4339e-33	3.91456e-35	0.222806	-12.3676	-2.75557	9816.39	T
SMIM14	1.04397e-32	4.89001e-35	0.302669	12.3497	3.73787	901.341	T
TRPM7	1.21247e-32	5.78251e-35	0.279854	12.3362	3.45234	2129.36	T
TMX3	1.66367e-32	8.00522e-35	0.26155	12.31	3.21968	713.217	T
FOXN2	2.26488e-32	1.10892e-34	0.286838	12.2836	3.52342	862.568	T
KPNA5	2.26488e-32	1.1091e-34	0.260368	12.2836	3.19826	309.191	T
CD164	2.55047e-32	1.27068e-34	0.293155	12.2726	3.59779	2122.96	T
NABP1	2.68177e-32	1.34751e-34	0.230151	12.2679	2.82346	712.556	T
NAA50	3.56728e-32	1.80764e-34	0.243498	12.2441	2.9814	1304.76	T
EEA1	4.42786e-32	2.28143e-34	0.210939	12.2252	2.57876	1248.24	T
PAFAH1B2	4.42786e-32	2.27308e-34	0.24119	12.2255	2.94865	956.856	T
ZNF654	5.55937e-32	2.88811e-34	0.245764	12.206	2.9998	613.781	T
MYH14	8.10786e-32	4.2811e-34	0.227896	-12.1739	-2.77438	4497.97	T
CAV2	9.18785e-32	4.92961e-34	0.27316	12.1624	3.32227	2746.93	T
MAL2	9.2265e-32	4.98963e-34	0.253983	12.1614	3.08879	1135.88	T
CLPX	1.06615e-31	5.90185e-34	0.2676	12.1477	3.25072	795.938	T
PSMA6	1.06615e-31	5.88952e-34	0.273112	12.1478	3.31772	1257.4	T
NUP54	1.66472e-31	9.35713e-34	0.251311	12.1099	3.04335	391.948	T
TIAL1	1.76162e-31	1.00518e-33	0.25115	12.1041	3.03993	995.195	T
NT5C3A	2.13171e-31	1.22543e-33	0.227702	12.0878	2.75241	865.463	T
GTF2A1	2.31097e-31	1.34199e-33	0.221062	12.0803	2.6705	672.159	T
PLS1	2.65998e-31	1.56309e-33	0.278952	12.0678	3.36633	505.927	T
ATN1	2.70647e-31	1.60194e-33	0.21242	-12.0658	-2.56301	844.165	T
TMX1	3.11101e-31	1.85463e-33	0.241597	12.0537	2.91213	589.97	T
TMEM156	3.30739e-31	1.98578e-33	0.287221	12.0481	3.46046	427.219	T
CTDSPL2	3.49215e-31	2.11158e-33	0.275571	12.043	3.3187	876.727	T
PDCD10	4.46269e-31	2.71745e-33	0.278058	12.0222	3.34287	519.393	T
ISG12(A)	4.53489e-31	2.78072e-33	0.26664	12.0203	3.20509	4786.37	T
G2E3	5.92502e-31	3.68359e-33	0.271149	11.997	3.25298	437.156	T
VPS54	6.57153e-31	4.14149e-33	0.231303	11.9873	2.7727	1055.8	T
PPP6C	7.96768e-31	5.05529e-33	0.277606	11.9708	3.32316	564.736	T
EIF4E	8.58366e-31	5.51922e-33	0.281894	11.9635	3.37244	694.066	T
MARCHF5	1.06338e-30	6.88273e-33	0.252526	11.9451	3.01646	798.886	T
VPS13A	1.59104e-30	1.03657e-32	0.243315	11.9111	2.89814	1658.56	T
PCGF5	1.69649e-30	1.1125e-32	0.2944	11.9052	3.50488	1387.83	T
OSTC	1.7816e-30	1.1759e-32	0.286573	11.9005	3.41037	307.831	T
RAB18	1.85073e-30	1.22941e-32	0.235866	11.8968	2.80605	1398.43	T
CHURC1	2.00337e-30	1.35597e-32	0.261659	11.8886	3.11077	544.713	T
IL1RAP	2.00337e-30	1.36493e-32	0.329696	11.8881	3.91945	444.168	T
TRAPPC13	2.00337e-30	1.36172e-32	0.239586	11.8883	2.84826	424.277	T
ETNK1	2.14115e-30	1.46791e-32	0.309064	11.882	3.6723	1742.36	T
ZNF207	2.36558e-30	1.63185e-32	0.216779	11.8732	2.57385	1920.94	T
S100A12	2.59899e-30	1.80393e-32	0.345992	11.8648	4.10512	799.972	T
CHMP5	3.13194e-30	2.20052e-32	0.32369	11.8481	3.83512	953.831	T
LAPTM4A	3.67807e-30	2.5999e-32	0.272074	11.8341	3.21977	1798.25	T
ODR4	3.71414e-30	2.64121e-32	0.239565	11.8328	2.83473	500.904	T
MAP3K7	3.78233e-30	2.7058e-32	0.239281	11.8308	2.83089	793.923	T
KRAS	4.21874e-30	3.03597e-32	0.302663	11.8211	3.57782	1323.94	T
STYX	4.52673e-30	3.29616e-32	0.289936	11.8142	3.42536	324.555	T
ITFG1	5.24652e-30	3.86497e-32	0.227534	11.8008	2.68509	907.127	T
RIC1	5.51661e-30	4.08742e-32	0.22824	11.7961	2.69234	708.372	T
SRP14	5.82867e-30	4.34345e-32	0.246943	11.791	2.91171	762.08	T
GPR34	6.2766e-30	4.7307e-32	0.288975	11.7838	3.40523	443.735	T
BMPR1A	6.30091e-30	4.77586e-32	0.243842	11.783	2.87319	762.715	T
MMRN1	6.83986e-30	5.21348e-32	0.257476	11.7756	3.03194	641.992	T
RNF13	7.31663e-30	5.60805e-32	0.214296	11.7695	2.52215	1050.18	T
OGN	8.10967e-30	6.28496e-32	0.279291	11.7598	3.28442	2740.49	T
DNAJB4	8.51835e-30	6.63796e-32	0.307075	11.7552	3.60973	754.845	T
SEC22B	8.5795e-30	6.72215e-32	0.249524	11.7542	2.93294	732.43	T
DHX40	9.17449e-30	7.22739e-32	0.261487	11.748	3.07196	517.393	T
LGALS8	9.60834e-30	7.61008e-32	0.25665	11.7437	3.01402	1176.11	T
FUCA2	9.77841e-30	7.78642e-32	0.280193	11.7417	3.28996	962.479	T
RFX3	1.06357e-29	8.51438e-32	0.251333	11.7342	2.94918	814.684	T
ARL1	1.07059e-29	8.61612e-32	0.258505	11.7332	3.03309	857.78	T
FSD1L	1.30286e-29	1.05409e-31	0.248593	11.7161	2.91255	689.349	T
ABCA5	1.33632e-29	1.08757e-31	0.255183	11.7135	2.98908	334.082	T
BNIP3L	1.33632e-29	1.09255e-31	0.215628	11.7131	2.52567	1395.61	T
SAMD8	1.39347e-29	1.1452e-31	0.252361	11.7091	2.95491	714.613	T
SCAF1	1.4363e-29	1.18652e-31	0.241751	-11.7061	-2.82995	677.751	T
PANK3	1.6989e-29	1.41069e-31	0.209781	11.6914	2.45263	1693.91	T
CASD1	1.76791e-29	1.47551e-31	0.252938	11.6876	2.95624	508.211	T
MBNL1	1.95877e-29	1.64315e-31	0.296487	11.6784	3.4625	4893.36	T
SLC44A1	1.9674e-29	1.65877e-31	0.259771	11.6776	3.0335	1571.15	T
CNOT2	2.12204e-29	1.79819e-31	0.244009	11.6708	2.84777	945.75	T
KYNU	2.14167e-29	1.82394e-31	0.246993	11.6695	2.8823	525.279	T
CDC27	2.22395e-29	1.90349e-31	0.275672	11.6659	3.21596	833.281	T
LMBRD1	2.3001e-29	1.97845e-31	0.243541	11.6626	2.84032	419.302	T
ANKRD11	2.68407e-29	2.32016e-31	0.260394	-11.6491	-3.03334	3528.03	T
XIAP	2.75685e-29	2.39481e-31	0.262167	11.6464	3.05329	1420.14	T
MMADHC	2.77914e-29	2.42601e-31	0.233336	11.6453	2.71726	592.231	T
COL18A1	2.95145e-29	2.58899e-31	0.225022	-11.6397	-2.61919	1807.51	T
UBE2B	2.96569e-29	2.61412e-31	0.23973	11.6389	2.79019	517.784	T
TRIM22	3.53253e-29	3.12879e-31	0.255165	11.6235	2.96592	3050.88	T
BCAM	3.54341e-29	3.15352e-31	0.248002	-11.6229	-2.88249	2799.01	T
METAP2	3.5546e-29	3.17862e-31	0.232826	11.6222	2.70595	725.46	T
TWF1	4.43291e-29	3.9829e-31	0.329292	11.6029	3.82075	615.592	T
ARFIP1	4.95506e-29	4.49869e-31	0.250139	11.5925	2.89973	825.51	T
HSPH1	4.99059e-29	4.56897e-31	0.310791	11.5912	3.60242	1750.61	T
CCT8	5.55029e-29	5.10502e-31	0.281542	11.5817	3.26072	1329.79	T
CRBN	6.10857e-29	5.64452e-31	0.26272	11.573	3.04047	379.659	T
ZNF770	6.91601e-29	6.42008e-31	0.305344	11.562	3.53039	337.66	T
UBA6	7.90639e-29	7.3731e-31	0.270304	11.5501	3.12204	573.606	T
INTS1	8.00631e-29	7.50037e-31	0.225606	-11.5486	-2.60544	1110.59	T
MAD1L1	9.0453e-29	8.51223e-31	0.260889	-11.5378	-3.01007	450.6	T
HMCN2	9.12151e-29	8.62279e-31	0.267185	-11.5366	-3.08242	240.952	T
MET	9.41777e-29	8.94295e-31	0.259192	11.5335	2.9894	1510.65	T
IFI6	9.88499e-29	9.42871e-31	0.303801	11.5289	3.50251	7947.77	T
SPOPL	1.13898e-28	1.09611e-30	0.239323	11.516	2.75604	543.476	T
IMPA1	1.20118e-28	1.16619e-30	0.257812	11.5106	2.96758	365.982	T
CAPZA2	1.41647e-28	1.38699e-30	0.215814	11.4957	2.48092	1449.21	T
FAR1	1.41647e-28	1.38728e-30	0.232556	11.4957	2.67338	772.068	T
ATP2C1	1.42523e-28	1.40193e-30	0.228986	11.4947	2.63214	1584.6	T
CACNA2D1	1.42718e-28	1.40993e-30	0.2282	11.4943	2.62299	986.651	T
SERINC1	1.48889e-28	1.47722e-30	0.32409	11.4902	3.72386	2712.18	T
ZNF469	1.91561e-28	1.91692e-30	0.353524	-11.4677	-4.05411	149.564	T
PPM1K	2.15383e-28	2.16446e-30	0.227526	11.4572	2.6068	892.639	T
ETAA1	2.19235e-28	2.21251e-30	0.257372	11.4553	2.94826	383.331	T
IFIT2	2.28564e-28	2.31767e-30	0.325434	11.4513	3.72663	3526.14	T
KLHL28	2.28564e-28	2.32613e-30	0.315998	11.4509	3.61847	879.351	T
HCFC2	2.47609e-28	2.5305e-30	0.27642	11.4436	3.16325	789.209	T
FMR1	2.62707e-28	2.69598e-30	0.276044	11.4381	3.15743	957.966	T
RICTOR	2.8264e-28	2.91257e-30	0.290698	11.4314	3.3231	1748.62	T
AP3S1	3.1337e-28	3.25593e-30	0.270513	11.4218	3.08973	427.479	T
C1D	3.22561e-28	3.36516e-30	0.281409	11.4189	3.21338	341.07	T
ACADM	3.60092e-28	3.77204e-30	0.309271	11.409	3.52846	594.978	T
FXR1	3.67466e-28	3.87188e-30	0.230097	11.4067	2.62464	1892.23	T
FASN	3.9485e-28	4.18658e-30	0.269911	-11.3999	-3.07696	6593.82	T
JKAMP	4.18328e-28	4.47115e-30	0.301436	11.3942	3.43461	255.91	T
CEPT1	4.40185e-28	4.74224e-30	0.279612	11.389	3.18452	554.435	T
EPHA3	4.61342e-28	5.00947e-30	0.274141	11.3843	3.12089	351.127	T
GHITM	4.61342e-28	5.00587e-30	0.275681	11.3843	3.13844	704.444	T
TSPAN13	4.68261e-28	5.10453e-30	0.266866	11.3826	3.03764	1061.09	T
SLC31A1	5.27959e-28	5.80026e-30	0.252816	11.3715	2.87489	724.535	T
CHI3L2	5.8701e-28	6.47401e-30	0.382452	11.3619	4.34537	514.971	T
EHF	6.24008e-28	6.90863e-30	0.234745	11.3562	2.66581	1559	T
EMCN	7.05779e-28	7.84399e-30	0.308667	11.3451	3.50185	1391.79	T
SCFD1	7.13814e-28	7.96369e-30	0.242343	11.3438	2.74908	480.823	T
C5orf24	8.1398e-28	9.11585e-30	0.2501	11.3319	2.83411	1075.5	T
WDR48	8.43139e-28	9.51421e-30	0.282391	11.3282	3.19898	995.258	T
COX6A1	9.34253e-28	1.05822e-29	0.288168	11.3189	3.26174	728.375	T
CMTR2	9.85615e-28	1.12059e-29	0.251914	11.3139	2.85012	339.74	T
SMC2	9.98548e-28	1.13955e-29	0.226503	11.3124	2.56229	915.266	T
CLIC2	1.25807e-27	1.44643e-29	0.314053	11.2914	3.54611	518.682	T
CFL2	1.29306e-27	1.49216e-29	0.277069	11.2887	3.12775	457.696	T
AHR	1.41047e-27	1.63366e-29	0.235592	11.2807	2.65765	1707.92	T
CCNC	1.5124e-27	1.7646e-29	0.253273	11.274	2.85539	430.494	T
HERC6	1.52584e-27	1.78678e-29	0.271871	11.2729	3.06477	4267.89	T
DYNLT3	1.66949e-27	1.9621e-29	0.363306	11.2646	4.0925	484.676	T
LYPLA1	1.68789e-27	1.99091e-29	0.27955	11.2633	3.14866	578.123	T
ETV1	1.70547e-27	2.01891e-29	0.262444	11.2621	2.95567	1202.25	T
SLC35A3	1.77017e-27	2.11058e-29	0.237191	11.2582	2.67035	706.196	T
PPM1A	1.94979e-27	2.33304e-29	0.223519	11.2494	2.51444	1451.83	T
IL6ST	2.01591e-27	2.42074e-29	0.286753	11.2461	3.22486	5691.65	T
RANBP6	2.06496e-27	2.48843e-29	0.245635	11.2437	2.76184	549.114	T
ZFYVE16	2.36778e-27	2.86343e-29	0.318308	11.2313	3.575	1745.15	T
RB1	2.62831e-27	3.1897e-29	0.235067	11.2217	2.63786	619.617	T
FER	2.67729e-27	3.26054e-29	0.271609	11.2198	3.0474	796.07	T
TMEM30A	2.729e-27	3.33513e-29	0.289938	11.2178	3.25246	2056.34	T
REEP3	2.84298e-27	3.48653e-29	0.303484	11.2139	3.40323	998.173	T
DNAL1	2.94433e-27	3.62337e-29	0.243637	11.2105	2.73128	383.364	T
ANKMY2	3.0256e-27	3.74915e-29	0.253336	11.2074	2.83925	775.991	T
DCHS1	3.0256e-27	3.74095e-29	0.223031	-11.2076	-2.49965	912.933	T
DYNC2H1	3.02825e-27	3.76532e-29	0.236731	11.2071	2.65306	995.106	T
UAP1	3.34551e-27	4.17405e-29	0.218024	11.1979	2.44141	981.264	T
UBA3	3.5e-27	4.38171e-29	0.256062	11.1936	2.86627	560.633	T
SP3	3.50211e-27	4.39925e-29	0.259427	11.1933	2.90383	1754.4	T
LACTB2	3.58309e-27	4.51624e-29	0.294816	11.1909	3.29927	194.893	T
ARRDC3	3.70836e-27	4.68993e-29	0.315779	11.1876	3.53281	2911.68	T
EBAG9	3.79101e-27	4.8106e-29	0.263678	11.1853	2.94932	278.197	T
CFTR	4.10266e-27	5.22354e-29	0.251452	11.178	2.81074	1175.84	T
CNIH1	4.14438e-27	5.2943e-29	0.265514	11.1768	2.96761	984.737	T
CCDC39	4.16235e-27	5.33498e-29	0.262562	11.1762	2.93444	555.049	T
SLC30A5	4.27837e-27	5.50526e-29	0.281308	11.1734	3.14316	765.974	T
TRA2B	4.27837e-27	5.52013e-29	0.24777	11.1731	2.76836	2366.99	T
COX7C	4.2924e-27	5.5565e-29	0.294899	11.1725	3.29477	859.789	T
PNRC2	4.38787e-27	5.69878e-29	0.289134	11.1703	3.22971	2363.03	T
PJA2	4.54274e-27	5.91926e-29	0.284448	11.1669	3.17641	2698.7	T
PIAS1	4.85167e-27	6.34246e-29	0.245494	11.1608	2.73991	1826.7	T
THOC7	5.26993e-27	6.91168e-29	0.243668	11.1531	2.71766	422.655	T
TNPO1	5.31059e-27	6.98761e-29	0.241848	11.1522	2.69713	2774.73	T
ZNF518A	5.32341e-27	7.02716e-29	0.279419	11.1517	3.11598	913.304	T
RC3H2	5.63793e-27	7.46634e-29	0.265448	11.1463	2.95876	1746.53	T
SETX	5.66306e-27	7.52373e-29	0.251308	11.1456	2.80098	4332.19	T
AP4B1	5.85194e-27	7.79959e-29	0.267662	11.1424	2.98239	315.927	T
HLTF	6.04319e-27	8.10597e-29	0.267506	11.139	2.97974	1034.09	T
NPL	6.22524e-27	8.37666e-29	0.282713	11.136	3.1483	434.033	T
C3orf38	6.22915e-27	8.40845e-29	0.209965	11.1357	2.3381	2267.28	T
GALK2	6.62464e-27	8.97051e-29	0.227634	11.1299	2.53355	930.471	T
GTDC1	6.87772e-27	9.34249e-29	0.233846	11.1263	2.60185	449.528	T
SENP7	6.89216e-27	9.39146e-29	0.259404	11.1258	2.88609	649.249	T
LGALS3	7.49492e-27	1.02447e-28	0.257582	11.1181	2.86381	1971.52	T
BCLAF1	8.36843e-27	1.14743e-28	0.221103	11.108	2.45601	3433.78	T
ZRANB2	9.41322e-27	1.29871e-28	0.313146	11.0969	3.47495	1606.12	T
FUBP1	9.6093e-27	1.32985e-28	0.236539	11.0948	2.62435	1869.46	T
YIPF6	9.72419e-27	1.34989e-28	0.269246	11.0934	2.98687	718.013	T
TCN1	9.84081e-27	1.37027e-28	0.384087	11.0921	4.26033	373.785	T
MMGT1	9.97088e-27	1.39263e-28	0.291404	11.0907	3.23186	314.478	T
IFIH1	1.02342e-26	1.43376e-28	0.342322	11.0881	3.79568	2698.56	T
CCSER2	1.06805e-26	1.50084e-28	0.217568	11.084	2.41152	1025.4	T
ACSL3	1.2869e-26	1.81804e-28	0.283967	11.0668	3.1426	601.298	T
RGS4	1.2869e-26	1.81932e-28	0.328317	11.0667	3.63339	524.947	T
AGFG1	1.30461e-26	1.84992e-28	0.263116	11.0652	2.91144	888.798	T
USP53	1.34276e-26	1.90974e-28	0.24753	11.0624	2.73827	448.301	T
INPP5F	1.37378e-26	1.96555e-28	0.26552	11.0598	2.9366	785.677	T
UBLCP1	1.55886e-26	2.23699e-28	0.301122	11.0482	3.32686	728.662	T
DDX3X	1.70815e-26	2.4585e-28	0.323373	11.0397	3.56994	4796.01	T
SMAD5	1.72708e-26	2.4931e-28	0.263211	11.0384	2.90544	1400.58	T
CAND1	1.93457e-26	2.80909e-28	0.249025	11.0277	2.74618	1517.31	T
ERI1	1.98952e-26	2.89736e-28	0.2654	11.0249	2.92602	308.638	T
RPS27L	2.04034e-26	2.98006e-28	0.258362	11.0224	2.84777	484.384	T
ZMPSTE24	2.17398e-26	3.18451e-28	0.239419	11.0164	2.63754	399.833	T
ATF2	2.2132e-26	3.25138e-28	0.222739	11.0146	2.45337	1073.21	T
NSA2	2.29288e-26	3.38797e-28	0.247306	11.0108	2.72305	679.348	T
PCDH1	2.32994e-26	3.45264e-28	0.218396	-11.0091	-2.40436	1634.34	T
DPY30	2.34216e-26	3.4861e-28	0.370474	11.0083	4.07828	322.522	T
MSH4	2.34216e-26	3.4907e-28	0.228693	11.0082	2.51749	473.82	T
GCA	2.38711e-26	3.56786e-28	0.289308	11.0062	3.18418	300.247	T
ABCE1	2.47634e-26	3.72232e-28	0.259445	11.0024	2.85451	933.027	T
FMO2	2.47634e-26	3.71709e-28	0.296069	11.0025	3.2575	3992.41	T
VAMP7	2.56095e-26	3.8604e-28	0.295505	10.9991	3.25028	315.574	T
YTHDF3	2.61952e-26	3.95984e-28	0.210079	10.9968	2.31019	1512.38	T
TES	2.63192e-26	3.98979e-28	0.264985	10.9961	2.91381	569.129	T
THAP2	2.63797e-26	4.0102e-28	0.303095	10.9956	3.33273	403.317	T
PPP2R2A	2.72932e-26	4.16069e-28	0.262793	10.9923	2.88871	668.597	T
KLHL24	2.94135e-26	4.49644e-28	0.297061	10.9853	3.26331	1948.13	T
SNORA12	3.01864e-26	4.62746e-28	0.379542	10.9827	4.16841	161.205	T
ZC2HC1A	3.03316e-26	4.66263e-28	0.258615	10.982	2.84012	321.931	T
DYSF	3.10914e-26	4.79267e-28	0.223117	-10.9796	-2.44972	1490.03	T
NDUFB3	3.11469e-26	4.81448e-28	0.30997	10.9791	3.40321	215.284	T
RIOK3	3.1775e-26	4.9251e-28	0.249539	10.9771	2.73921	1370.78	T
PTP4A1	3.24667e-26	5.04614e-28	0.313271	10.9749	3.43812	789.929	T
TMEM67	3.3181e-26	5.17129e-28	0.258711	10.9727	2.83875	338.8	T
SKIL	3.48251e-26	5.44235e-28	0.320693	10.9681	3.51738	2158.92	T
NCKAP1	3.7786e-26	5.92115e-28	0.247021	10.9604	2.70746	2068.81	T
PARP9	3.79815e-26	5.96797e-28	0.320295	10.9597	3.51034	490.791	T
C2CD5	3.94295e-26	6.22907e-28	0.241816	10.9559	2.6493	902.695	T
TMTC3	3.9886e-26	6.31817e-28	0.243971	10.9546	2.6726	673.943	T
TCOF1	4.05515e-26	6.44085e-28	0.232933	-10.9528	-2.55128	736.81	T
PLEC	4.13647e-26	6.58764e-28	0.241627	-10.9508	-2.646	10247.2	T
SYNPO	4.61842e-26	7.37483e-28	0.266932	-10.9406	-2.92039	662.263	T
HSF2	4.73302e-26	7.57799e-28	0.287281	10.9381	3.14231	216.976	T
PIK3CA	4.78089e-26	7.67499e-28	0.289551	10.9369	3.1668	1318.6	T
DENND2B	5.52067e-26	8.90962e-28	0.23542	-10.9234	-2.57159	778.42	T
NMI	5.73087e-26	9.27324e-28	0.255829	10.9198	2.79359	645.805	T
NCKAP5L	5.8622e-26	9.51072e-28	0.231176	-10.9175	-2.52386	467.455	T
SUPT20H	6.36352e-26	1.03512e-27	0.283233	10.9098	3.09001	1120.95	T
CPSF6	6.37395e-26	1.03953e-27	0.369463	10.9094	4.03061	1687.83	T
TMED7	6.99073e-26	1.14309e-27	0.249892	10.9008	2.72401	1134.48	T
GMFB	7.35346e-26	1.20867e-27	0.358244	10.8957	3.90331	874.733	T
HGF	8.18645e-26	1.35604e-27	0.27646	10.8852	3.00932	565.03	T
UBE2D3	8.18645e-26	1.35474e-27	0.286933	10.8853	3.12334	3004.38	T
JAK2	9.15884e-26	1.52101e-27	0.239493	10.8747	2.60442	1289.16	T
UVSSA	9.41915e-26	1.57226e-27	0.233012	-10.8717	-2.53323	675.868	T
PTPN4	9.5506e-26	1.59827e-27	0.276188	10.8702	3.00222	582.961	T
ORC3	1.0264e-25	1.72204e-27	0.255614	10.8634	2.77684	400.031	T
TRAPPC8	1.03034e-25	1.73302e-27	0.245342	10.8628	2.6651	1309.32	T
GLA	1.07855e-25	1.8233e-27	0.289422	10.8582	3.1426	343.758	T
TRIQK	1.07996e-25	1.83029e-27	0.32092	10.8578	3.4845	170.73	T
CNOT6L	1.09959e-25	1.86823e-27	0.231864	10.856	2.51711	969.421	T
SOCS4	1.10027e-25	1.87408e-27	0.294514	10.8557	3.19715	790.157	T
SUZ12	1.11278e-25	1.90012e-27	0.261986	10.8544	2.84371	808.69	T
RBM18	1.13154e-25	1.93698e-27	0.288574	10.8527	3.1318	399.31	T
PTPN12	1.13315e-25	1.94455e-27	0.272089	10.8523	2.95279	1451.1	T
TTC14	1.15121e-25	1.98045e-27	0.292986	10.8506	3.17909	1469.06	T
SHANK3	1.2117e-25	2.08967e-27	0.217637	-10.8457	-2.36044	1496.51	T
ATP6V1A	1.21598e-25	2.10222e-27	0.293364	10.8452	3.18159	1679.05	T
HAT1	1.25673e-25	2.18339e-27	0.268344	10.8417	2.90931	358.379	T
ZNRF2	1.25673e-25	2.18211e-27	0.307929	10.8418	3.3385	630.661	T
PRPF39	1.26065e-25	2.19556e-27	0.261741	10.8412	2.83759	732.935	T
LY96	1.34377e-25	2.35177e-27	0.315049	10.8349	3.41353	224.17	T
CUL4B	1.45545e-25	2.55962e-27	0.289506	10.8272	3.13453	1038.1	T
PLVAP	1.61561e-25	2.84816e-27	0.330939	-10.8174	-3.57989	3588.46	T
LRPPRC	1.67526e-25	2.96045e-27	0.282645	10.8138	3.05647	1500.96	T
MRC1	1.70179e-25	3.01458e-27	0.274681	10.8122	2.9699	4916.87	T
RAP1B	1.71569e-25	3.04652e-27	0.249129	10.8112	2.69338	1995.59	T
GPBP1	1.80947e-25	3.22844e-27	0.278549	10.8059	3.00997	2049.37	T
B3GNT5	1.82717e-25	3.2678e-27	0.243735	10.8048	2.63349	601.591	T
HERC5	1.83384e-25	3.28755e-27	0.326507	10.8042	3.52765	2243.77	T
TTC21B	2.05197e-25	3.68732e-27	0.260968	10.7937	2.81681	439.144	T
VPS29	2.11355e-25	3.80699e-27	0.280405	10.7907	3.02578	488.978	T
SERPINB8	2.21326e-25	3.996e-27	0.285953	10.7863	3.08437	228.736	T
GFPT1	2.22438e-25	4.02555e-27	0.283356	10.7856	3.05617	2248.74	T
COL27A1	2.35588e-25	4.27356e-27	0.225271	-10.7801	-2.42845	845.248	T
HSD17B11	2.38225e-25	4.33156e-27	0.25383	10.7789	2.736	1127.46	T
ADGRL4	2.44873e-25	4.47189e-27	0.31782	10.7759	3.42481	406.64	T
SC5D	2.44873e-25	4.47327e-27	0.313285	10.7759	3.37593	322.841	T
WASHC4	2.52692e-25	4.62688e-27	0.218745	10.7728	2.3565	1842.14	T
ETFA	2.63107e-25	4.82879e-27	0.241879	10.7689	2.60476	436.858	T
EXOC5	2.6704e-25	4.91234e-27	0.285462	10.7673	3.07365	1149.87	T
STPG4	2.91497e-25	5.37464e-27	0.294937	10.759	3.17323	2377.34	T
ZNF260	2.92783e-25	5.41083e-27	0.318219	10.7584	3.42352	552.542	T
DNAJA1	2.94562e-25	5.46879e-27	0.350682	10.7574	3.77243	2720.79	T
PPIP5K2	2.97883e-25	5.54314e-27	0.310725	10.7562	3.34221	933.811	T
GNB4	2.99178e-25	5.57998e-27	0.216779	10.7556	2.33158	969.638	T
RAB8B	2.99828e-25	5.60486e-27	0.288949	10.7551	3.10769	1367.44	T
FMO3	3.28103e-25	6.14739e-27	0.353101	10.7466	3.79464	126.262	T
SERINC3	3.32214e-25	6.23856e-27	0.250452	10.7453	2.69117	1331.56	T
TMEM209	3.37256e-25	6.3476e-27	0.260711	10.7437	2.801	282.195	T
PAIP2	3.40318e-25	6.41972e-27	0.293696	10.7426	3.15507	826.482	T
FNDC3A	3.43073e-25	6.48631e-27	0.269051	10.7417	2.89005	1908.91	T
SNAP23	3.59274e-25	6.8079e-27	0.213809	10.7372	2.29571	949.425	T
CDC42BPG	3.72858e-25	7.08119e-27	0.256617	-10.7336	-2.75442	1075.18	T
DRAM2	3.74681e-25	7.13176e-27	0.314825	10.7329	3.37898	605.709	T
LANCL1	3.86449e-25	7.37222e-27	0.265316	10.7298	2.8468	526.153	T
REEP5	3.90052e-25	7.45756e-27	0.251369	10.7288	2.69688	2200.89	T
ZC3H12C	3.95717e-25	7.58271e-27	0.233214	10.7272	2.50174	627.495	T
EIF3M	4.02211e-25	7.72428e-27	0.301304	10.7255	3.23164	633.681	T
SREBF1	4.17806e-25	8.04158e-27	0.294534	-10.7218	-3.15793	550.989	T
RAB27B	4.20897e-25	8.119e-27	0.290308	10.7209	3.11237	349.477	T
XPO1	4.37698e-25	8.46172e-27	0.305053	10.7171	3.26928	3699.15	T
MTMR9	4.54332e-25	8.80263e-27	0.281254	10.7134	3.0132	431.301	T
IQGAP2	4.55049e-25	8.8359e-27	0.236434	10.7131	2.53294	1445.38	T
CCNH	4.66903e-25	9.08596e-27	0.241177	10.7105	2.58313	619.082	T
JAG2	4.77695e-25	9.31632e-27	0.250606	-10.7082	-2.68353	439.971	T
SUCO	5.43779e-25	1.06283e-26	0.245044	10.696	2.62099	1220.28	T
GPR155	5.65002e-25	1.10672e-26	0.292347	10.6922	3.12584	397.901	T
TBC1D32	5.81903e-25	1.1423e-26	0.257087	10.6893	2.74808	363.902	T
GHSR	6.52299e-25	1.28604e-26	0.215751	10.6783	2.30385	4728.55	T
ZC3H14	6.92783e-25	1.36881e-26	0.253681	10.6725	2.70742	1092.22	T
NEK7	6.93878e-25	1.37688e-26	0.25299	10.672	2.69989	973.482	T
RASA2	6.93878e-25	1.3756e-26	0.287894	10.672	3.07242	789.418	T
C7	7.22976e-25	1.4377e-26	0.276651	10.6679	2.9513	4391.99	T
HSPA4	7.35238e-25	1.46835e-26	0.253342	10.666	2.70214	1746.63	T
UFM1	7.68418e-25	1.53788e-26	0.271721	10.6617	2.897	396.105	T
SACM1L	7.91487e-25	1.58742e-26	0.259077	10.6587	2.76144	1044.76	T
NIPSNAP3A	8.6047e-25	1.72944e-26	0.265193	10.6508	2.8245	472.389	T
TAB2	8.66144e-25	1.74453e-26	0.256499	10.65	2.7317	874.372	T
GLS	8.72743e-25	1.76154e-26	0.267973	10.649	2.85365	2563.84	T
BMT2	8.88094e-25	1.79631e-26	0.269181	10.6472	2.86604	327.585	T
LCORL	9.1181e-25	1.84816e-26	0.281718	10.6446	2.99877	874.049	T
MSMO1	9.27847e-25	1.88462e-26	0.307493	10.6428	3.27258	662.995	T
DPY19L3	9.47728e-25	1.92903e-26	0.241473	10.6406	2.56942	489.126	T
ERP44	9.8495e-25	2.00899e-26	0.29611	10.6368	3.14966	822.456	T
SHOC2	1.05174e-24	2.15417e-26	0.212481	10.6303	2.25873	1215.46	T
SRSF10	1.10798e-24	2.27409e-26	0.281376	10.6252	2.98969	2316.85	T
ERAP2	1.17618e-24	2.41907e-26	0.260177	10.6195	2.76295	1156.59	T
PLSCR1	1.3381e-24	2.75779e-26	0.328024	10.6072	3.47943	925.633	T
TRAM1	1.44487e-24	2.98399e-26	0.286541	10.5999	3.0373	1697.4	T
RASSF8	1.47285e-24	3.04806e-26	0.306608	10.5979	3.24939	784.436	T
SETDB2	1.48893e-24	3.08768e-26	0.246583	10.5967	2.61296	544.096	T
MUC15	1.48952e-24	3.09524e-26	0.314104	10.5964	3.32838	220.881	T
RFTN2	1.53551e-24	3.19735e-26	0.31179	10.5934	3.30291	736.305	T
ARHGAP5	1.61662e-24	3.37312e-26	0.32036	10.5884	3.3921	2176.82	T
ARRDC4	1.656e-24	3.46233e-26	0.278933	10.586	2.95277	883.345	T
SAR1A	1.83437e-24	3.84309e-26	0.29004	10.5762	3.06751	623.131	T
STX7	1.93114e-24	4.05405e-26	0.228697	10.5712	2.4176	568.339	T
POLR2M	2.08547e-24	4.40468e-26	0.232829	10.5634	2.45946	557.548	T
MAGT1	2.10464e-24	4.46309e-26	0.320717	10.5622	3.38746	1067.9	T
POT1	2.10464e-24	4.4568e-26	0.293698	10.5623	3.10213	420.965	T
NXT2	2.20486e-24	4.68499e-26	0.310319	10.5576	3.27622	315.42	T
ACAP2	2.297e-24	4.89057e-26	0.270993	10.5536	2.85994	1730.71	T
MOB1A	2.46341e-24	5.25536e-26	0.323737	10.5468	3.4144	2967.57	T
IL33	2.61284e-24	5.58527e-26	0.326213	10.5411	3.43863	470.258	T
STK17B	2.63364e-24	5.64394e-26	0.289895	10.5401	3.05552	1735.94	T
TTC37	2.63364e-24	5.65216e-26	0.268717	10.54	2.83227	595.614	T
PRRC2B	2.71551e-24	5.83942e-26	0.206327	-10.5369	-2.17405	3638.57	T
NDUFA5	2.72189e-24	5.86474e-26	0.302391	10.5365	3.18614	233.817	T
ITCH	2.76137e-24	5.96156e-26	0.294691	10.5349	3.10456	1201.46	T
PLEKHF2	2.82873e-24	6.11904e-26	0.251098	10.5325	2.64469	590.448	T
SLC16A7	2.94662e-24	6.3866e-26	0.237941	10.5285	2.50515	1279.55	T
APPL1	2.9695e-24	6.46149e-26	0.282199	10.5274	2.97081	1070.03	T
TRIM23	3.026e-24	6.59732e-26	0.300923	10.5254	3.16733	373.976	T
SNX13	3.0655e-24	6.69649e-26	0.289293	10.524	3.04452	1261.8	T
5_8S_rRNA	3.20222e-24	7.00878e-26	0.281198	-10.5197	-2.95812	230.085	T
PHC3	3.32365e-24	7.28871e-26	0.279378	10.516	2.93795	1433.62	T
UTP15	3.33111e-24	7.31925e-26	0.256793	10.5156	2.70034	333.248	T
ASCC3	3.59704e-24	7.91889e-26	0.257725	10.5082	2.70822	1206.51	T
DCAF10	3.68303e-24	8.13955e-26	0.2399	10.5056	2.52029	806.473	T
ANXA1	3.72282e-24	8.24333e-26	0.254837	10.5044	2.67691	6470.58	T
STK38L	4.03407e-24	8.94971e-26	0.290189	10.4967	3.04601	500.289	T
TOPORS	4.14335e-24	9.20979e-26	0.284867	10.4939	2.98938	640.747	T
CD84	4.64786e-24	1.0351e-25	0.226304	10.4829	2.37233	813.503	T
PTPRO	4.68826e-24	1.0461e-25	0.277635	10.4819	2.91015	217.694	T
CREB1	4.8272e-24	1.07915e-25	0.263435	10.479	2.76053	1154.74	T
IPO8	5.22892e-24	1.17119e-25	0.248559	10.4712	2.60271	825.726	T
PSMC6	5.71706e-24	1.28295e-25	0.264317	10.4626	2.76545	846.449	T
PCYOX1	5.7485e-24	1.29491e-25	0.281247	10.4617	2.94232	648.098	T
ATP5PB	5.79164e-24	1.30709e-25	0.28532	10.4608	2.98468	1001.56	T
SMARCAD1	5.80468e-24	1.3125e-25	0.287619	10.4604	3.00862	653.898	T
EIF1AX	5.96569e-24	1.35145e-25	0.336872	10.4577	3.52289	1636.66	T
TMEM126A	6.06275e-24	1.37602e-25	0.302444	10.456	3.16234	185.707	T
LEPROTL1	6.06377e-24	1.37883e-25	0.257724	10.4558	2.6947	671.037	T
TM9SF3	6.38473e-24	1.45454e-25	0.272332	10.4507	2.84606	2415.27	T
CLEC2B	6.58535e-24	1.50304e-25	0.310449	10.4476	3.24344	454.528	T
ITGB8	6.89292e-24	1.57911e-25	0.251819	10.4429	2.62972	408.139	T
DHX15	7.19755e-24	1.65197e-25	0.283524	10.4386	2.9596	1720.04	T
PUM3	7.51939e-24	1.72904e-25	0.241772	10.4343	2.52272	440.768	T
SIPA1	7.5839e-24	1.7471e-25	0.253695	-10.4333	-2.64687	998.163	T
UQCR10	7.63807e-24	1.76283e-25	0.291892	10.4325	3.04515	345.484	T
NUP155	7.94668e-24	1.83744e-25	0.260702	10.4285	2.71873	469.947	T
SZT2	8.07024e-24	1.86945e-25	0.225615	-10.4269	-2.35246	814.792	T
MCMBP	8.23015e-24	1.91e-25	0.254607	10.4248	2.65424	759.491	T
CEP85L	8.23454e-24	1.91452e-25	0.242453	10.4246	2.52747	862.396	T
TWSG1	8.29361e-24	1.93178e-25	0.285984	10.4238	2.98103	1364.18	T
GABPA	9.20085e-24	2.14702e-25	0.230886	10.4137	2.40438	673.15	T
MED23	9.27944e-24	2.16931e-25	0.264724	10.4127	2.7565	767.679	T
FCGR1A	9.8375e-24	2.30396e-25	0.23503	10.407	2.44596	490.077	T
HSD17B4	9.87917e-24	2.31793e-25	0.27369	10.4064	2.84813	667.238	T
TFEC	9.93265e-24	2.33471e-25	0.363446	10.4057	3.78192	1154.95	T
CEP170B	9.96719e-24	2.34707e-25	0.220147	-10.4052	-2.29068	1425.95	T
PPARGC1B	1.01553e-23	2.39569e-25	0.25665	-10.4033	-2.67	314.831	T
USP47	1.0951e-23	2.59738e-25	0.216641	10.3956	2.25211	2167.86	T
UOX	1.13296e-23	2.692e-25	0.277353	10.3922	2.88229	381.269	T
ZFC3H1	1.1452e-23	2.72598e-25	0.248852	10.391	2.58582	1678.44	T
AZIN1	1.16192e-23	2.77071e-25	0.272884	10.3894	2.8351	1676.67	T
S100A8	1.16552e-23	2.78426e-25	0.341899	10.3889	3.55197	302.107	T
UBE2NL	1.17852e-23	2.82033e-25	0.301691	10.3877	3.13388	706.483	T
GABPB1	1.20826e-23	2.89666e-25	0.25432	10.3852	2.64115	337.692	T
ZMYM6	1.23989e-23	2.98305e-25	0.255791	10.3824	2.65571	316.994	T
UHMK1	1.32764e-23	3.19982e-25	0.299274	10.3757	3.10516	2091.92	T
TFAM	1.37965e-23	3.33105e-25	0.290638	10.3718	3.01445	427.398	T
RALGAPA1	1.40811e-23	3.40574e-25	0.267643	10.3697	2.77538	1243.91	T
RNF2	1.48542e-23	3.60539e-25	0.239815	10.3643	2.4855	596.704	T
ZBTB44	1.48542e-23	3.60078e-25	0.266071	10.3644	2.75766	1628.89	T
MIER3	1.52135e-23	3.69906e-25	0.272256	10.3618	2.82106	712.448	T
EHBP1L1	1.54884e-23	3.77911e-25	0.217471	-10.3598	-2.25295	2178.46	T
BTAF1	1.57404e-23	3.8473e-25	0.254109	10.358	2.63208	1304.86	T
PITPNB	1.61475e-23	3.95369e-25	0.265553	10.3554	2.74991	699.78	T
KPNA4	1.67041e-23	4.09707e-25	0.277667	10.352	2.87442	1448.32	T
FABP5	1.72575e-23	4.24016e-25	0.285354	10.3487	2.95305	923.537	T
TOM1L2	1.75604e-23	4.32206e-25	0.236533	-10.3469	-2.44738	581.08	T
MORF4L2	1.81251e-23	4.46877e-25	0.262597	10.3437	2.71623	1356.33	T
ACTR3	1.88693e-23	4.66027e-25	0.288917	10.3397	2.98732	2905.42	T
BCL9L	1.88813e-23	4.67129e-25	0.211977	-10.3395	-2.19173	1386.89	T
NMD3	1.94794e-23	4.82756e-25	0.269167	10.3363	2.7822	665.982	T
PRKAA1	2.21836e-23	5.51662e-25	0.223481	10.3235	2.30711	600.599	T
RARS1	2.29976e-23	5.72883e-25	0.269097	10.3199	2.77706	521.432	T
ENKUR	2.35178e-23	5.86843e-25	0.251272	10.3176	2.59252	403.31	T
HBP1	2.49749e-23	6.24266e-25	0.272354	10.3116	2.80842	695.501	T
RNASEL	2.53995e-23	6.3596e-25	0.24256	10.3099	2.50076	677.717	T
OTUD6B	2.56047e-23	6.42189e-25	0.280163	10.3089	2.88818	448.44	T
MAPK8	2.59549e-23	6.52078e-25	0.26529	10.3075	2.73446	485.155	T
B2M	2.64069e-23	6.64558e-25	0.234131	10.3056	2.41286	10949.8	T
SOX13	2.78957e-23	7.03213e-25	0.223773	-10.3002	-2.3049	656.384	T
MRC2	2.84705e-23	7.18917e-25	0.208323	-10.2981	-2.14533	2651.58	T
PLBD1	2.87598e-23	7.27446e-25	0.278239	10.2969	2.865	337.096	T
ARL4A	2.92062e-23	7.39981e-25	0.238649	10.2953	2.45696	640.568	T
PSMC2	3.20571e-23	8.17672e-25	0.236739	10.2857	2.43502	939.35	T
DPM1	3.26118e-23	8.3321e-25	0.325241	10.2839	3.34474	561.621	T
MCCC1	3.31229e-23	8.47678e-25	0.24703	10.2822	2.54002	2753.24	T
PSMD14	3.33421e-23	8.54706e-25	0.282876	10.2814	2.90837	343.966	T
ZNF189	3.50526e-23	9.00048e-25	0.284135	10.2764	2.91989	266.225	T
ATR	3.74267e-23	9.62602e-25	0.27439	10.2699	2.81797	702.746	T
QKI	3.74521e-23	9.64848e-25	0.273619	10.2697	2.80999	6194.6	T
CALCRL	3.84315e-23	9.93353e-25	0.367905	10.2669	3.77725	12696.6	T
RAB33B	3.93668e-23	1.01921e-24	0.264978	10.2644	2.71985	272.154	T
PRRG4	3.97341e-23	1.03041e-24	0.278689	10.2634	2.86029	317.117	T
KBTBD3	3.9816e-23	1.03423e-24	0.289561	10.263	2.97177	226.954	T
CSF1R	4.24087e-23	1.10338e-24	0.238821	-10.2568	-2.44953	3464.98	T
LLPH	4.33529e-23	1.12979e-24	0.256438	10.2545	2.62964	308.185	T
PDS5A	4.36464e-23	1.1393e-24	0.263541	10.2537	2.70226	2115.76	T
PIEZO1	4.56166e-23	1.19267e-24	0.229562	-10.2492	-2.35284	2260.23	T
FGL2	4.65274e-23	1.21846e-24	0.219442	10.2472	2.24867	1590.15	T
ESCO1	4.74459e-23	1.24648e-24	0.308717	10.245	3.1628	1130.82	T
LARP4	4.74459e-23	1.24656e-24	0.291371	10.245	2.98509	1127.42	T
MAPK6	4.79393e-23	1.26156e-24	0.308839	10.2438	3.16369	880.025	T
TGFBR1	4.79847e-23	1.2648e-24	0.265078	10.2436	2.71534	1564.18	T
TBL1XR1	5.01712e-23	1.32457e-24	0.303216	10.2391	3.10466	865.876	T
PHKB	5.1391e-23	1.36115e-24	0.251293	10.2365	2.57236	994.096	T
PUM2	5.18866e-23	1.37648e-24	0.287181	10.2354	2.93941	2743.32	T
VMP1	5.49939e-23	1.46126e-24	0.301123	10.2296	3.08036	1643.16	T
STRN3	5.52271e-23	1.46981e-24	0.244918	10.229	2.50528	859.379	T
RNF146	5.7656e-23	1.53691e-24	0.230038	10.2247	2.35208	689.633	T
NHLRC2	5.81877e-23	1.55355e-24	0.301065	10.2237	3.07799	1153.64	T
PTBP3	5.93243e-23	1.58643e-24	0.309596	10.2216	3.16458	2596.79	T
KBTBD8	6.1291e-23	1.64163e-24	0.272235	10.2183	2.78178	250.494	T
PKIA	6.17583e-23	1.65678e-24	0.290254	10.2174	2.96565	371.598	T
SSBP2	6.20247e-23	1.66656e-24	0.259282	10.2169	2.64905	339.742	T
TXNL1	6.32474e-23	1.70211e-24	0.305988	10.2148	3.12561	845.844	T
RAB3GAP1	6.48241e-23	1.7473e-24	0.23076	10.2123	2.35658	895.037	T
UBQLN1	6.60757e-23	1.78385e-24	0.271713	10.2103	2.77426	1417.04	T
PPA1	6.63857e-23	1.79788e-24	0.315014	10.2095	3.21613	584.923	T
RASSF6	6.63857e-23	1.79528e-24	0.302142	10.2096	3.08476	231.894	T
ABI1	7.31083e-23	1.98928e-24	0.282238	10.1997	2.87874	994.149	T
TMEM19	7.56489e-23	2.06163e-24	0.253889	10.1962	2.5887	1189.75	T
CCT6A	8.08668e-23	2.20727e-24	0.319604	10.1896	3.25663	1258.85	T
DHX58	8.1206e-23	2.21999e-24	0.261673	10.189	2.66619	927.81	T
CYCS	8.48974e-23	2.32452e-24	0.25946	10.1845	2.64248	440.632	T
LMBRD2	8.56591e-23	2.34902e-24	0.232397	10.1835	2.36662	649.156	T
HIGD1A	8.71455e-23	2.39349e-24	0.357727	10.1817	3.64227	319.793	T
PON2	9.31008e-23	2.56102e-24	0.294982	10.1751	3.00147	486.147	T
CUL2	9.48443e-23	2.61302e-24	0.250685	10.1732	2.55026	563.75	T
TM6SF1	9.70618e-23	2.68238e-24	0.277102	10.1706	2.8183	263.542	T
ACBD3	9.75182e-23	2.69915e-24	0.219108	10.17	2.22832	778.063	T
TCF12	1.01915e-22	2.8252e-24	0.272661	10.1656	2.77175	2708.34	T
GPX8	1.02976e-22	2.85897e-24	0.302061	10.1644	3.07027	233.543	T
LUM	1.20622e-22	3.36431e-24	0.290361	10.1485	2.94673	515.541	T
GRSF1	1.22639e-22	3.42579e-24	0.271186	10.1468	2.75166	698.611	T
PPP4R2	1.25678e-22	3.51602e-24	0.207608	10.1442	2.10601	1312.31	T
MX1	1.26129e-22	3.53401e-24	0.308044	10.1437	3.12471	4892.69	T
NCOA7	1.48199e-22	4.16501e-24	0.233465	10.1277	2.36445	971.132	T
SLC35A1	1.48408e-22	4.17722e-24	0.289407	10.1274	2.93093	383.829	T
MGST3	1.52086e-22	4.29368e-24	0.316093	10.1247	3.20034	354.436	T
UQCRC2	1.52086e-22	4.2893e-24	0.290825	10.1248	2.94454	493.524	T
PAPOLA	1.53441e-22	4.33847e-24	0.291469	10.1237	2.95074	1734.85	T
KPNA3	1.55183e-22	4.39434e-24	0.27689	10.1224	2.8028	776.691	T
RNF115	1.55531e-22	4.41082e-24	0.240221	10.122	2.43153	602.661	T
MAP4K5	1.58751e-22	4.50891e-24	0.243004	10.1199	2.45917	611.178	T
PDS5B	1.67219e-22	4.75654e-24	0.252797	10.1147	2.55696	1226.46	T
FAM3C	1.78726e-22	5.09147e-24	0.210963	10.108	2.13241	982.904	T
IVNS1ABP	1.80452e-22	5.1483e-24	0.283807	10.1069	2.86841	1481.12	T
GSE1	1.81309e-22	5.18048e-24	0.252066	-10.1063	-2.54746	1165.75	T
HIF1A	1.8363e-22	5.2546e-24	0.273638	10.1049	2.76509	1615.35	T
TSPAN3	1.83682e-22	5.26391e-24	0.266537	10.1047	2.69329	1135.68	T
OMD	2.04703e-22	5.88376e-24	0.239922	10.0938	2.42173	596.549	T
USO1	2.26118e-22	6.50893e-24	0.274844	10.0839	2.7715	1315.76	T
FAM126B	2.39569e-22	6.90634e-24	0.301971	10.0781	3.04328	1051.54	T
NAA15	2.39674e-22	6.91957e-24	0.276823	10.0779	2.78979	1182.13	T
VPS50	2.41354e-22	6.97834e-24	0.263151	10.0771	2.65179	613.193	T
CROCC2	2.50432e-22	7.25148e-24	0.307769	-10.0733	-3.10024	244.29	T
VPS35	2.55861e-22	7.41959e-24	0.26215	10.071	2.64012	1390.99	T
SLC12A2	2.60795e-22	7.58488e-24	0.225926	10.0689	2.27482	916.689	T
SPCS3	2.64976e-22	7.71776e-24	0.295121	10.0672	2.97103	736.194	T
UHRF1BP1L	2.68711e-22	7.83798e-24	0.271511	10.0656	2.73293	1148.59	T
ZC3H18	2.75814e-22	8.0569e-24	0.226521	-10.0629	-2.27947	751.618	T
VEPH1	2.79799e-22	8.18523e-24	0.241761	10.0614	2.43245	1094.82	T
MON2	2.88162e-22	8.44215e-24	0.242365	10.0583	2.43779	1064.56	T
CLIC4	2.91285e-22	8.55846e-24	0.286805	10.057	2.88439	4100.47	T
LCOR	3.00207e-22	8.83336e-24	0.252047	10.0539	2.53405	1539.67	T
PIGN	3.1144e-22	9.17716e-24	0.237418	10.0501	2.38608	517.946	T
COPS2	3.29412e-22	9.72078e-24	0.281608	10.0444	2.8286	1355.22	T
ARL5A	3.30799e-22	9.77578e-24	0.271572	10.0439	2.72763	1740.29	T
CPEB4	3.35472e-22	9.92817e-24	0.230815	10.0423	2.31792	1613.45	T
ISG15	3.37294e-22	9.99644e-24	0.382037	10.0417	3.83629	2003.75	T
RAB2B	3.37463e-22	1.00158e-23	0.254254	10.0415	2.55308	321.005	T
SEC23A	3.4583e-22	1.02936e-23	0.272745	10.0388	2.73803	443.823	T
TLR3	3.63853e-22	1.08456e-23	0.265602	10.0336	2.66495	735.072	T
AKTIP	3.64812e-22	1.08897e-23	0.28561	10.0332	2.86559	250.992	T
SRGN	3.77484e-22	1.1284e-23	0.342951	10.0297	3.4397	4795.86	T
ZNFX1	3.91213e-22	1.17111e-23	0.278455	10.026	2.7918	5996.68	T
PAPOLG	4.07049e-22	1.22024e-23	0.228848	10.022	2.29351	524.669	T
KIF26A	4.09152e-22	1.22829e-23	0.27865	-10.0213	-2.79245	419.086	T
CD36	4.13872e-22	1.24599e-23	0.273193	10.0199	2.73737	970.247	T
HSD17B12	4.13872e-22	1.24485e-23	0.253539	10.02	2.54047	723.032	T
SEPSECS	4.17225e-22	1.2594e-23	0.279002	10.0189	2.79528	217.794	T
YIPF5	4.17225e-22	1.25963e-23	0.312741	10.0188	3.13331	556.609	T
MAP3K2	4.2073e-22	1.27201e-23	0.312192	10.0179	3.12751	1004.28	T
ADAM10	4.49887e-22	1.36208e-23	0.270041	10.0111	2.70341	2341.38	T
ST13	4.51111e-22	1.36962e-23	0.287975	10.0106	2.88279	2389.45	T
SYF2	4.5275e-22	1.37653e-23	0.29994	10.0101	3.00242	521.708	T
UHRF2	4.57904e-22	1.39415e-23	0.258097	10.0088	2.58324	749.472	T
CAMK2D	4.68007e-22	1.4269e-23	0.265088	10.0065	2.65261	1785.96	T
LSG1	4.68128e-22	1.42993e-23	0.290394	10.0063	2.90577	190.719	T
ATP13A3	4.77651e-22	1.4624e-23	0.273048	10.0041	2.73159	1629.71	T
GJA1	4.99801e-22	1.53235e-23	0.29479	9.99946	2.94774	1100.78	T
SLF1	5.63311e-22	1.72946e-23	0.250318	9.98747	2.50004	307.096	T
UBR1	5.75468e-22	1.76924e-23	0.276977	9.98521	2.76567	1235.01	T
ZW10	5.83656e-22	1.7969e-23	0.238742	9.98367	2.38353	418.569	T
ELAPOR2	6.01588e-22	1.85467e-23	0.282354	9.98053	2.81805	384.626	T
LRRC9	6.39273e-22	1.97357e-23	0.278441	9.97437	2.77727	195.514	T
U2SURP	6.49653e-22	2.00838e-23	0.276575	9.97263	2.75818	1955.05	T
GNAI3	6.95473e-22	2.15299e-23	0.242246	9.96572	2.41416	1529.21	T
SLC7A2	7.01162e-22	2.17359e-23	0.26307	9.96478	2.62144	583.845	T
CFAP97	7.16722e-22	2.22488e-23	0.263951	9.96246	2.6296	257.872	T
GPM6A	7.53215e-22	2.34137e-23	0.270631	9.95739	2.69478	361.774	T
VPS26A	7.76271e-22	2.41634e-23	0.21271	9.95425	2.11737	851.576	T
SEMA3C	7.80254e-22	2.43207e-23	0.2969	9.95361	2.95522	942.416	T
SENP6	7.95742e-22	2.48373e-23	0.258329	9.95151	2.57076	1701.23	T
FBXO11	8.075e-22	2.52387e-23	0.224192	9.94992	2.23069	910.498	T
CARD10	8.30626e-22	2.59969e-23	0.240584	-9.94697	-2.39308	583.278	T
TMEM263	8.71849e-22	2.73242e-23	0.311349	9.94202	3.09544	653.182	T
SEMA3D	8.87865e-22	2.78639e-23	0.279221	9.94007	2.77548	484.024	T
SRP9	8.97809e-22	2.82142e-23	0.323527	9.93882	3.21548	428.902	T
COPB2	9.2379e-22	2.907e-23	0.293159	9.93585	2.91279	994.617	T
ZBTB33	9.319e-22	2.93649e-23	0.317591	9.93484	3.15521	293.399	T
USP1	9.42067e-22	2.97254e-23	0.275722	9.93362	2.73892	1221.33	T
ANGPT1	9.75356e-22	3.08173e-23	0.274025	9.93003	2.72108	682.035	T
ATP1B1	9.82311e-22	3.10789e-23	0.247324	9.92918	2.45573	873.347	T
THOC1	9.93781e-22	3.14841e-23	0.243213	9.92789	2.41459	580.739	T
SOCS5	1.01108e-21	3.21183e-23	0.275314	9.9259	2.73274	637.969	T
FCHO2	1.01653e-21	3.23347e-23	0.272415	9.92523	2.70378	1066.85	T
FAM111B	1.01986e-21	3.25273e-23	0.33597	9.92464	3.33438	589.69	T
RNGTT	1.0208e-21	3.26008e-23	0.248139	9.92442	2.46263	476.517	T
PCNX4	1.03636e-21	3.31421e-23	0.223482	9.92277	2.21756	915.699	T
RLF	1.04349e-21	3.34143e-23	0.322305	9.92196	3.1979	706.426	T
ROCK2	1.06593e-21	3.41783e-23	0.21108	9.9197	2.09385	2109.16	T
NSD2	1.08483e-21	3.48307e-23	0.222262	-9.91781	-2.20436	1411.64	T
PPL	1.11111e-21	3.57218e-23	0.248713	-9.91529	-2.46606	1061.95	T
PIGC	1.15245e-21	3.70997e-23	0.297367	9.91151	2.94736	463.943	T
MINDY2	1.16542e-21	3.75668e-23	0.220017	9.91026	2.18043	961.352	T
SNX10	1.18431e-21	3.82263e-23	0.355455	9.90852	3.52204	1385.74	T
CLTC	1.18709e-21	3.83667e-23	0.310138	9.90815	3.07289	5915.11	T
DCTN6	1.34363e-21	4.35403e-23	0.272459	9.89551	2.69612	222.275	T
TMEM116	1.42196e-21	4.61391e-23	0.263354	9.8897	2.6045	910.109	T
GOSR1	1.43385e-21	4.65861e-23	0.270788	9.88874	2.67775	746.653	T
ACVR2A	1.48388e-21	4.82748e-23	0.243181	9.88517	2.40389	566.122	T
PIGF	1.60666e-21	5.23375e-23	0.294626	9.87708	2.91004	200.86	T
CCDC186	1.63828e-21	5.34375e-23	0.292785	9.87499	2.89125	1276.89	T
FLRT3	1.64206e-21	5.36306e-23	0.287484	9.87463	2.8388	520.69	T
IFT80	1.66656e-21	5.45018e-23	0.232756	9.87301	2.298	465.667	T
GBE1	1.71182e-21	5.60546e-23	0.245015	9.8702	2.41835	823.241	T
PICALM	1.72686e-21	5.66208e-23	0.30905	9.86919	3.05008	3844.39	T
ACTR10	1.76537e-21	5.79586e-23	0.266741	9.86685	2.63189	603.261	T
ERMP1	1.77153e-21	5.82363e-23	0.22968	9.86637	2.26611	658.446	T
TNFSF13B	1.80531e-21	5.95004e-23	0.3053	9.86421	3.01155	344.298	T
COMMD10	1.82793e-21	6.03238e-23	0.252364	9.86283	2.48903	465.714	T
GLIPR1	1.90348e-21	6.28983e-23	0.251532	9.85864	2.47977	498.225	T
MRPL50	2.02544e-21	6.70795e-23	0.29748	9.85217	2.93082	162.866	T
PPIL3	2.02544e-21	6.71008e-23	0.335389	9.85214	3.30429	227.664	T
ZBED5	2.08917e-21	6.939e-23	0.290533	9.84877	2.86139	695.854	T
TMED10	2.09412e-21	6.96435e-23	0.299894	9.8484	2.95347	3284.65	T
CGGBP1	2.105e-21	7.00948e-23	0.265748	9.84775	2.61702	1853.78	T
USP33	2.12136e-21	7.073e-23	0.300567	9.84684	2.95963	713.474	T
TSPAN6	2.21131e-21	7.38233e-23	0.340664	9.84254	3.353	309.045	T
AQP4	2.25854e-21	7.55925e-23	0.300065	9.84016	2.95269	400.533	T
ANKRD28	2.29168e-21	7.67992e-23	0.267865	9.83856	2.6354	585.898	T
ATG5	2.3161e-21	7.77161e-23	0.265066	9.83737	2.60755	543.313	T
EFCAB7	2.37382e-21	7.97542e-23	0.294753	9.83476	2.89882	249.012	T
TSEN15	2.42554e-21	8.1595e-23	0.265798	9.83247	2.61345	223.429	T
ALDH1A1	2.51532e-21	8.47222e-23	0.311428	9.82868	3.06093	2050.93	T
TARDBP	2.52335e-21	8.51001e-23	0.268843	9.82823	2.64225	1559.32	T
MTREX	2.64957e-21	8.94698e-23	0.281473	9.82319	2.76496	1127.8	T
LRIF1	2.66128e-21	8.99786e-23	0.289023	9.82262	2.83896	195.973	T
MBNL2	2.70299e-21	9.15039e-23	0.297087	9.82092	2.91767	1569.85	T
SLC39A6	2.70723e-21	9.17626e-23	0.236662	9.82064	2.32417	508.697	T
CXCL9	2.73826e-21	9.2931e-23	0.342069	9.81936	3.3589	772.982	T
ADD3	2.74257e-21	9.31941e-23	0.270636	9.81908	2.65739	1158.77	T
ELL2	2.8537e-21	9.70918e-23	0.277351	9.81494	2.72219	496.051	T
RNF141	2.95448e-21	1.00647e-22	0.303869	9.81132	2.98135	389.076	T
SEC63	3.08935e-21	1.05372e-22	0.261178	9.80669	2.56129	1024.85	T
PAFAH1B1	3.17945e-21	1.08581e-22	0.233361	9.80366	2.28779	1317.06	T
CCNL1	3.2905e-21	1.12514e-22	0.284771	9.80006	2.79077	2344.76	T
CFAP418	3.29397e-21	1.12772e-22	0.295069	9.79983	2.89163	288.458	T
NCOA1	3.33524e-21	1.14328e-22	0.241732	9.79845	2.3686	1279.77	T
LDHA	3.51332e-21	1.20581e-22	0.305298	9.79307	2.98981	2137.1	T
DCAF13	3.7012e-21	1.27187e-22	0.294387	9.78767	2.88137	278.661	T
ARMC8	3.7236e-21	1.28116e-22	0.277665	9.78694	2.71749	596.451	T
MED13	3.7289e-21	1.28457e-22	0.280744	9.78667	2.74754	3323.23	T
HIC1	3.75353e-21	1.29465e-22	0.289005	-9.78588	-2.82817	311.381	T
LEO1	3.83933e-21	1.32588e-22	0.263686	9.78347	2.57977	512.93	T
CREG1	3.96285e-21	1.37023e-22	0.302571	9.78014	2.95918	1021.55	T
LNPK	4.0926e-21	1.41683e-22	0.289181	9.77675	2.82725	468.613	T
SNAPC4	4.22373e-21	1.46582e-22	0.264808	-9.77331	-2.58805	618.328	T
LTBP3	4.31034e-21	1.50139e-22	0.248375	-9.77088	-2.42684	424.094	T
ORC5	4.33251e-21	1.51095e-22	0.296229	9.77024	2.89423	256.566	T
RRAGC	4.39142e-21	1.53337e-22	0.270669	9.76875	2.6441	928.356	T
SUCLG2	4.41202e-21	1.54244e-22	0.219586	9.76815	2.14495	794.484	T
KIF21A	4.44616e-21	1.55715e-22	0.251862	9.76719	2.45998	397.926	T
WDR36	4.44616e-21	1.55816e-22	0.281362	9.76712	2.7481	646.475	T
CEP120	4.63072e-21	1.62481e-22	0.239817	9.76288	2.3413	985.801	T
PTGES3	4.72781e-21	1.66089e-22	0.305066	9.76065	2.97764	1351.87	T
PLSCR4	4.81225e-21	1.69261e-22	0.263758	9.75873	2.57394	292.328	T
PARP14	4.90803e-21	1.72838e-22	0.340105	9.75661	3.31827	3526.37	T
CDC73	5.06301e-21	1.78512e-22	0.26115	9.75333	2.54708	751.482	T
SORBS2	5.18144e-21	1.83129e-22	0.260763	9.75074	2.54263	735.034	T
CDC42	5.34162e-21	1.89017e-22	0.316921	9.74753	3.0892	3056.3	T
MED6	5.39496e-21	1.91135e-22	0.232724	9.7464	2.26822	459.678	T
RRM2B	5.45306e-21	1.93425e-22	0.28583	9.74519	2.78547	229.975	T
ZZZ3	5.50417e-21	1.95472e-22	0.274382	9.74412	2.67361	934.004	T
ZDHHC17	5.51208e-21	1.95988e-22	0.322402	9.74385	3.14144	787.426	T
RAD21	5.55404e-21	1.97717e-22	0.273162	9.74296	2.66141	2019.54	T
EPN1	5.90387e-21	2.10422e-22	0.223984	-9.73663	-2.18085	769.979	T
TENT5A	5.91536e-21	2.11083e-22	0.237099	9.73631	2.30847	1494.34	T
NPAT	5.94737e-21	2.12478e-22	0.257447	9.73564	2.50641	541.987	T
CSE1L	6.01508e-21	2.15154e-22	0.296487	9.73437	2.88612	1205.93	T
CUL5	6.05255e-21	2.16752e-22	0.263194	9.73361	2.56183	906.975	T
EMP1	6.06175e-21	2.17339e-22	0.276779	9.73334	2.69399	2193.77	T
SLC30A9	6.19521e-21	2.22388e-22	0.286879	9.731	2.79162	687.174	T
EIF2A	6.23069e-21	2.24193e-22	0.28522	9.73018	2.77525	771.279	T
FEM1B	6.23069e-21	2.23999e-22	0.305445	9.73027	2.97206	990.085	T
MEF2A	6.33808e-21	2.28326e-22	0.278097	9.72832	2.70541	1174.85	T
DHX36	6.34301e-21	2.28774e-22	0.271069	9.72812	2.63699	908.199	T
CD2	6.41966e-21	2.32085e-22	0.243291	9.72666	2.36641	1133.99	T
USPL1	6.51197e-21	2.357e-22	0.265585	9.72509	2.58284	309.274	T
SUGT1	6.95214e-21	2.52224e-22	0.248739	9.71819	2.41729	559.563	T
ETFRF1	6.9973e-21	2.54458e-22	0.365413	9.71729	3.55082	109.883	T
VCAN	7.00143e-21	2.54907e-22	0.234942	9.71711	2.28296	2845.74	T
IFNGR1	7.1271e-21	2.59785e-22	0.24114	9.71518	2.34272	1054.24	T
USP8	7.15593e-21	2.61141e-22	0.245543	9.71465	2.38536	1313.32	T
DDX1	7.34285e-21	2.68275e-22	0.255958	9.71191	2.48584	1008.4	T
KIAA1109	7.35294e-21	2.68957e-22	0.282483	9.71165	2.74337	2829.24	T
ZNF24	7.36346e-21	2.69655e-22	0.286235	9.71138	2.77974	1440.83	T
ABHD3	7.44928e-21	2.73115e-22	0.288576	9.71008	2.80209	654.248	T
JRKL	7.46196e-21	2.73898e-22	0.277135	9.70979	2.69092	258.193	T
RAB11FIP2	7.62538e-21	2.80545e-22	0.279305	9.70735	2.71131	655.331	T
RORA	7.66082e-21	2.82175e-22	0.251843	9.70676	2.44458	753.84	T
ENPP1	7.77157e-21	2.86586e-22	0.257389	9.70517	2.498	1936.42	T
GNPNAT1	7.85816e-21	2.90114e-22	0.25233	9.70393	2.44859	288.54	T
COX7A2	7.98893e-21	2.95388e-22	0.314395	9.70209	3.05029	292.19	T
STAM2	7.98893e-21	2.95622e-22	0.288183	9.70201	2.79595	566.425	T
MFN1	8.00958e-21	2.96727e-22	0.234167	9.70163	2.2718	878.105	T
PLEKHB2	8.07263e-21	2.99406e-22	0.276986	9.70071	2.68696	1649.5	T
SUMO2	8.08503e-21	3.0021e-22	0.287097	9.70044	2.78497	958.689	T
TFPI2	8.44569e-21	3.14322e-22	0.243344	9.69575	2.3594	424.593	T
LINS1	8.48771e-21	3.16247e-22	0.299204	9.69513	2.90082	182.4	T
FAM76B	8.56323e-21	3.19425e-22	0.255274	9.69411	2.47465	268.454	T
NUP107	9.21719e-21	3.44997e-22	0.242161	9.68624	2.34563	370.104	T
PMS1	9.5931e-21	3.59884e-22	0.28193	9.68192	2.72962	245.798	T
NOSTRIN	9.79502e-21	3.67876e-22	0.317396	9.67968	3.07229	377.424	T
LXN	9.95548e-21	3.74327e-22	0.280384	9.6779	2.71353	233.695	T
PIGR	1.03122e-20	3.88178e-22	0.234519	9.67418	2.26878	6173.22	T
IKZF2	1.065e-20	4.01348e-22	0.311874	9.67077	3.01606	1000.17	T
MKLN1	1.07405e-20	4.05217e-22	0.248558	9.66979	2.4035	910.657	T
SSB	1.09855e-20	4.14925e-22	0.232935	9.66736	2.25187	887.015	T
ZMYM1	1.09892e-20	4.15535e-22	0.225271	9.66721	2.17774	569.005	T
DCN	1.10301e-20	4.18021e-22	0.266016	9.6666	2.57147	3661.24	T
MRS2	1.10301e-20	4.17826e-22	0.294216	9.66665	2.84408	742.067	T
EIF3E	1.12354e-20	4.26279e-22	0.31458	9.6646	3.04029	2325.51	T
PTAR1	1.12661e-20	4.27922e-22	0.319766	9.66421	3.09029	841.072	T
RNF19A	1.13703e-20	4.32365e-22	0.290443	9.66315	2.80659	1471.61	T
DMXL2	1.14046e-20	4.34155e-22	0.266057	9.66273	2.57084	643.932	T
ERH	1.14509e-20	4.36407e-22	0.294924	9.6622	2.84961	270.283	T
PSMD10	1.14569e-20	4.37122e-22	0.307725	9.66203	2.97325	185.196	T
COMMD8	1.14823e-20	4.38579e-22	0.268099	9.66169	2.59029	317.745	T
BUB3	1.16676e-20	4.46156e-22	0.241401	9.65993	2.33192	613.54	T
PIN4	1.19278e-20	4.5712e-22	0.294941	9.65745	2.84837	184.628	T
PCF11	1.2614e-20	4.83956e-22	0.265798	9.6516	2.56538	2081.28	T
PKD1	1.30384e-20	5.00793e-22	0.227582	-9.64809	-2.19573	2881.79	T
SERPINB10	1.32307e-20	5.08741e-22	0.316247	9.64648	3.05067	201.932	T
TMEM168	1.33093e-20	5.12331e-22	0.312602	9.64575	3.01529	366.899	T
COX7A2L	1.33323e-20	5.13783e-22	0.254842	9.64546	2.45806	837.167	T
CTSC	1.33906e-20	5.16603e-22	0.304183	9.6449	2.93381	2969.9	T
SCOC	1.34258e-20	5.18531e-22	0.282208	9.64452	2.72176	278.59	T
PNPLA8	1.36695e-20	5.29107e-22	0.256118	9.64245	2.46961	610.743	T
TMEM128	1.38709e-20	5.37493e-22	0.289158	9.64083	2.78772	193.549	T
EFR3A	1.40334e-20	5.4439e-22	0.300463	9.63953	2.89632	1439.75	T
ABHD5	1.42432e-20	5.53136e-22	0.313224	9.63789	3.01882	241.893	T
MYO5A	1.53012e-20	5.95561e-22	0.265162	9.6303	2.55358	1917.12	T
CTSV	1.53868e-20	6.00168e-22	0.299414	9.62951	2.88321	1039.96	T
CCDC9	1.55544e-20	6.07366e-22	0.231775	-9.62828	-2.2316	476.976	T
PHIP	1.6077e-20	6.28456e-22	0.26005	9.62477	2.50292	1793.41	T
KIF3A	1.65625e-20	6.49552e-22	0.249003	9.62138	2.39575	534.864	T
RBM41	1.65625e-20	6.48915e-22	0.221404	9.62148	2.13024	614.673	T
WAC	1.6635e-20	6.53103e-22	0.291993	9.62082	2.80921	1298.17	T
OGT	1.68011e-20	6.60339e-22	0.314173	9.61968	3.02225	2745.05	T
SEPTIN7	1.73312e-20	6.81911e-22	0.241517	9.61638	2.32252	2282.19	T
FNDC7	1.77753e-20	7.00144e-22	0.294227	9.61366	2.8286	177.897	T
HNRNPH1	1.82288e-20	7.18782e-22	0.295635	9.61096	2.84133	3674.83	T
OGFRL1	1.8426e-20	7.27344e-22	0.234537	9.60974	2.25384	1896.14	T
C5	1.87745e-20	7.42697e-22	0.31017	9.60759	2.97999	6631.51	T
ENPEP	1.88908e-20	7.48104e-22	0.321886	9.60684	3.09231	342.375	T
UBR3	1.89788e-20	7.52394e-22	0.266226	9.60625	2.55743	1789.98	T
NFIC	1.93919e-20	7.69599e-22	0.213087	-9.60392	-2.04647	1492.09	T
AK3	1.95391e-20	7.77936e-22	0.280262	9.60281	2.6913	742.157	T
RMDN1	1.98754e-20	7.93018e-22	0.26281	9.60083	2.5232	366.63	T
MMD	1.99346e-20	7.96231e-22	0.268192	9.60042	2.57476	319.287	T
CLK4	1.99614e-20	7.98151e-22	0.241708	9.60017	2.32044	746.425	T
GPM6B	1.99843e-20	7.99917e-22	0.27169	9.59994	2.60821	679.997	T
GTF3C3	2.00818e-20	8.04675e-22	0.23645	9.59933	2.26977	503.399	T
SELL	2.024e-20	8.11875e-22	0.316731	9.59841	3.04012	760.813	T
YOD1	2.06037e-20	8.27343e-22	0.250742	9.59646	2.40624	312.972	T
ZNF292	2.07801e-20	8.35309e-22	0.286985	9.59548	2.75376	1532.39	T
AGPS	2.09894e-20	8.45509e-22	0.305683	9.59422	2.93279	1193.62	T
RIDA	2.09894e-20	8.44858e-22	0.251562	9.5943	2.41356	362.666	T
RBM26	2.15734e-20	8.69955e-22	0.270907	9.59128	2.59834	1353.99	T
LRBA	2.21778e-20	8.95273e-22	0.242942	9.58832	2.3294	2258.05	T
PRPF40A	2.22542e-20	8.99303e-22	0.293446	9.58786	2.81352	2048.53	T
SNX2	2.29616e-20	9.28867e-22	0.262331	9.58452	2.51431	1389.05	T
ATP6AP2	2.3809e-20	9.65177e-22	0.352243	9.58056	3.37469	1152.08	T
SBNO1	2.45138e-20	9.94789e-22	0.316901	9.57744	3.0351	1485.86	T
YTHDC2	2.59883e-20	1.05684e-21	0.258808	9.57119	2.4771	736.591	T
EXOC1	2.9558e-20	1.20326e-21	0.250289	9.55777	2.3922	1041.68	T
NOTCH3	2.95618e-20	1.20468e-21	0.233428	-9.55764	-2.23102	1027.98	T
EMB	3.06706e-20	1.25247e-21	0.231705	9.55362	2.21362	914.992	T
MBTD1	3.07338e-20	1.25636e-21	0.272727	9.55329	2.60544	664.237	T
LRRC45	3.09668e-20	1.26721e-21	0.229664	-9.5524	-2.19384	1053.99	T
B3GNT2	3.15944e-20	1.29423e-21	0.241177	9.55022	2.3033	1068.96	T
RPS6KA3	3.23443e-20	1.32633e-21	0.320903	9.54768	3.06388	1905.18	T
RNF39	3.3071e-20	1.35754e-21	0.309413	-9.54527	-2.95343	119.217	T
GINM1	3.34761e-20	1.37702e-21	0.266437	9.54379	2.54282	762.694	T
PPP2R3A	3.37726e-20	1.39065e-21	0.243842	9.54277	2.32693	759.818	T
SPTBN2	3.46211e-20	1.42707e-21	0.30882	-9.54009	-2.94617	443.362	T
DLD	3.61136e-20	1.49166e-21	0.213378	9.5355	2.03466	813.416	T
PRKCI	3.6116e-20	1.4933e-21	0.270736	9.53539	2.58157	516.435	T
CRAMP1	3.68514e-20	1.52528e-21	0.24187	-9.53319	-2.30579	732.022	T
SLC39A10	3.72924e-20	1.5467e-21	0.304148	9.53174	2.89906	634.766	T
ESD	3.74338e-20	1.55416e-21	0.223989	9.53124	2.13489	929.508	T
SEMA3E	3.78475e-20	1.57295e-21	0.280332	9.52999	2.67157	1533.07	T
ZKSCAN8	3.87615e-20	1.61259e-21	0.275639	9.52741	2.62613	292.366	T
MED28	3.92546e-20	1.63477e-21	0.287866	9.52599	2.74221	691.256	T
BAZ2B	4.09328e-20	1.70641e-21	0.26634	9.52153	2.53597	2283.66	T
STAG2	4.30428e-20	1.7962e-21	0.263658	9.5162	2.50902	2660.27	T
CCDC14	4.3676e-20	1.82634e-21	0.252569	9.51447	2.40306	362.023	T
EPCAM	4.43178e-20	1.85695e-21	0.25707	9.51275	2.44544	783.471	T
PDHX	4.51487e-20	1.89369e-21	0.27202	9.51071	2.58711	275.898	T
SLC38A10	4.75282e-20	1.99552e-21	0.216377	-9.50526	-2.05672	1102.82	T
NECTIN3	4.7991e-20	2.017e-21	0.280432	9.50414	2.66527	873.701	T
SOD1	5.2255e-20	2.19843e-21	0.283137	9.49517	2.68844	662.278	T
SNAPC3	5.59299e-20	2.35542e-21	0.237418	9.48799	2.25262	443.612	T
CAMSAP1	5.61114e-20	2.36545e-21	0.228129	-9.48754	-2.16438	1104.12	T
RAP1A	5.62914e-20	2.37544e-21	0.272227	9.4871	2.58265	1060.27	T
RAB11FIP3	5.88064e-20	2.48658e-21	0.248862	-9.48233	-2.35979	315.301	T
SLC30A1	5.9021e-20	2.49816e-21	0.357752	9.48185	3.39215	792.39	T
AP3M1	5.92149e-20	2.50889e-21	0.314416	9.4814	2.9811	965.632	T
PPHLN1	6.02803e-20	2.5566e-21	0.271158	9.47944	2.57043	606.023	T
TNKS	6.06296e-20	2.57399e-21	0.235022	9.47873	2.22771	1009.05	T
KLHL9	6.14225e-20	2.61027e-21	0.249736	9.47727	2.36682	1090.19	T
SP4	6.44942e-20	2.74356e-21	0.29252	9.47207	2.77077	403.749	T
GGH	6.49736e-20	2.76672e-21	0.247999	9.47119	2.34885	771.153	T
RBMS3	6.61321e-20	2.81886e-21	0.255534	9.46924	2.41972	1248.26	T
SNX3	6.76454e-20	2.88625e-21	0.235239	9.46677	2.22695	713.099	T
XPO7	6.77841e-20	2.89505e-21	0.256534	9.46645	2.42846	1199.36	T
CHTOP	6.80726e-20	2.91027e-21	0.250599	9.46591	2.37215	1103.59	T
ZNF277	6.91974e-20	2.96426e-21	0.229469	9.46399	2.17169	746.457	T
SHPRH	6.93321e-20	2.97298e-21	0.257402	9.46368	2.43597	745.657	T
SRP54	6.9927e-20	3.00146e-21	0.272082	9.46268	2.57462	444.644	T
DDX52	7.22843e-20	3.10573e-21	0.29319	9.45911	2.77332	237.381	T
CCDC190	7.23263e-20	3.11318e-21	0.304179	9.45886	2.87718	362.818	T
PTBP2	7.23263e-20	3.11369e-21	0.327056	9.45884	3.09358	370.662	T
CCDC181	7.3408e-20	3.16339e-21	0.27256	9.45719	2.57765	218.993	T
CENPC	7.35323e-20	3.17187e-21	0.272275	9.45691	2.57488	646.08	T
DMTF1	7.52028e-20	3.25033e-21	0.291599	9.45435	2.75688	826.881	T
RAD17	7.77218e-20	3.36913e-21	0.275942	9.45059	2.60781	244.428	T
ZNF322	7.79863e-20	3.38392e-21	0.299415	9.45014	2.82951	736.087	T
C14orf28	8.06864e-20	3.5085e-21	0.325781	9.44635	3.07744	140.367	T
HEATR5B	8.06864e-20	3.51139e-21	0.278242	9.44626	2.62835	850.634	T
SLAIN2	8.19826e-20	3.57129e-21	0.231441	9.44449	2.18584	658.851	T
ELMOD2	8.3946e-20	3.66039e-21	0.300002	9.44191	2.83259	228.798	T
RXRA	8.53874e-20	3.72688e-21	0.243223	-9.44003	-2.29603	2438.76	T
GTF2H1	8.93388e-20	3.90315e-21	0.316867	9.43518	2.9897	665.625	T
OCIAD2	9.26643e-20	4.05239e-21	0.242713	9.43125	2.28909	641.105	T
BLZF1	9.34523e-20	4.09082e-21	0.336975	9.43026	3.17776	442.128	T
SNRPE	9.67136e-20	4.2377e-21	0.342892	9.42656	3.23229	249.018	T
HADHB	1.00309e-19	4.39952e-21	0.266679	9.42262	2.51282	847.017	T
COMMD2	1.01107e-19	4.43884e-21	0.289839	9.42169	2.73077	239.096	T
RABGAP1L	1.01307e-19	4.4519e-21	0.248397	9.42138	2.34025	1599.88	T
ZMYND11	1.03294e-19	4.54364e-21	0.281886	9.41924	2.65516	1629.38	T
ZFP62	1.07735e-19	4.74358e-21	0.276914	9.41472	2.60706	370.087	T
KLRK1	1.09538e-19	4.82764e-21	0.34942	9.41287	3.28905	215.091	T
LIN54	1.14022e-19	5.0301e-21	0.292713	9.40855	2.75401	357.017	T
ALMS1	1.14084e-19	5.0377e-21	0.273831	9.4084	2.57631	1186.49	T
ORC4	1.14174e-19	5.04652e-21	0.336082	9.40821	3.16193	585.147	T
IGF2BP3	1.15856e-19	5.1258e-21	0.245551	9.40657	2.30979	512.524	T
VPS13B	1.20325e-19	5.32864e-21	0.259364	9.40249	2.43867	2165.18	T
TMEM254	1.2148e-19	5.38499e-21	0.298642	9.40138	2.80765	201.37	T
FUCA1	1.29276e-19	5.74156e-21	0.239781	9.39464	2.25266	490.553	T
AQR	1.30108e-19	5.7896e-21	0.267358	9.39376	2.51149	788.308	T
PEX3	1.30612e-19	5.81757e-21	0.315981	9.39325	2.96809	228.566	T
HELZ	1.32048e-19	5.89278e-21	0.27665	9.3919	2.59826	1293.72	T
SF3B1	1.39595e-19	6.23554e-21	0.319195	9.38594	2.99594	7618.11	T
PHRF1	1.43571e-19	6.41925e-21	0.23527	-9.38288	-2.20751	1122.43	T
SLC39A9	1.50088e-19	6.717e-21	0.241353	9.3781	2.26343	738.65	T
DNTTIP2	1.5258e-19	6.83504e-21	0.283291	9.37627	2.65622	839.639	T
SEC24A	1.53617e-19	6.88804e-21	0.267914	9.37545	2.51181	843.175	T
CLU	1.55153e-19	6.97675e-21	0.271103	9.3741	2.54135	2635.74	T
CPLANE1	1.55153e-19	6.96883e-21	0.258678	9.37422	2.4249	683.353	T
SMPDL3A	1.55153e-19	6.97475e-21	0.256937	9.37413	2.40856	1000.54	T
IRAK4	1.58303e-19	7.13185e-21	0.279796	9.37178	2.62219	415.215	T
HAUS3	1.61618e-19	7.28807e-21	0.266337	9.36949	2.49544	293.046	T
GIN1	1.61879e-19	7.30676e-21	0.297182	9.36922	2.78437	158.532	T
MAP4K3	1.62621e-19	7.34717e-21	0.231346	9.36864	2.1674	784.517	T
VCPIP1	1.7329e-19	7.83656e-21	0.24625	9.36183	2.30535	1898.71	T
ADAMTS7	1.74173e-19	7.88392e-21	0.237416	-9.3612	-2.2225	640.589	T
RPS29	1.863e-19	8.44077e-21	0.303133	9.35398	2.8355	2711.5	T
ZNF12	1.88965e-19	8.56958e-21	0.219729	9.35238	2.05499	868.62	T
CBX5	1.92752e-19	8.74952e-21	0.251657	9.35018	2.35304	792.482	T
SUCLA2	1.93068e-19	8.7721e-21	0.263708	9.34991	2.46565	359.038	T
KITLG	1.95097e-19	8.87256e-21	0.329262	9.34871	3.07817	2972.54	T
FBXO33	1.96001e-19	8.92217e-21	0.248177	9.34812	2.31999	352.011	T
XPR1	1.96001e-19	8.9304e-21	0.257406	9.34802	2.40624	510.531	T
BLNK	1.9725e-19	8.99629e-21	0.275343	9.34724	2.5737	462.405	T
CHMP2B	1.9725e-19	9.00407e-21	0.268713	9.34715	2.5117	377.572	T
UFSP2	2.04235e-19	9.33162e-21	0.307875	9.34337	2.87659	224.624	T
ZNF865	2.05461e-19	9.39639e-21	0.314643	-9.34264	-2.93959	119.281	T
FAM91A1	2.14884e-19	9.84563e-21	0.28673	9.33769	2.6774	1031.32	T
TMEM50B	2.15781e-19	9.89593e-21	0.281692	9.33715	2.6302	829.221	T
CRYBG1	2.19228e-19	1.00634e-20	0.271253	9.33538	2.53225	265.503	T
SCAF11	2.20193e-19	1.0117e-20	0.254083	9.33481	2.37182	2595.95	T
DYNC1LI1	2.21793e-19	1.02e-20	0.258726	9.33395	2.41494	448.884	T
ARMC10	2.22751e-19	1.02535e-20	0.303119	9.33339	2.82913	694.989	T
NUFIP2	2.29428e-19	1.05706e-20	0.31354	9.33016	2.92538	2123.84	T
ELP2	2.31503e-19	1.06761e-20	0.276684	9.32911	2.58121	365.241	T
PPP1CB	2.33497e-19	1.0778e-20	0.254294	9.32811	2.37208	2672.92	T
CREBRF	2.3398e-19	1.08103e-20	0.267609	9.32779	2.4962	801.959	T
ITGA1	2.35781e-19	1.09035e-20	0.258588	9.32688	2.41182	2162.95	T
DMXL1	2.37828e-19	1.10083e-20	0.268743	9.32586	2.50626	2129.47	T
CSTF3	2.38961e-19	1.10709e-20	0.289002	9.32526	2.69502	398.639	T
PDIK1L	2.45477e-19	1.13832e-20	0.303193	9.32231	2.82646	313.211	T
CLDN18	2.4918e-19	1.15656e-20	0.283104	9.32063	2.63871	1954.37	T
SFT2D1	2.58792e-19	1.20227e-20	0.264131	9.31651	2.46078	516.923	T
MFAP1	2.68472e-19	1.24854e-20	0.259995	9.3125	2.4212	403.326	T
SAT1	2.68472e-19	1.24953e-20	0.315313	9.31242	2.93633	3677.58	T
APPBP2	2.74133e-19	1.27705e-20	0.304826	9.31011	2.83796	1312.46	T
SGPL1	2.76201e-19	1.28786e-20	0.263689	9.30921	2.45474	900.813	T
SELENOI	2.77004e-19	1.29278e-20	0.34172	9.30881	3.18101	619.121	T
CEP290	2.81143e-19	1.31329e-20	0.277018	9.30713	2.57825	810.22	T
BRAF	2.86405e-19	1.33909e-20	0.254081	9.30507	2.36424	1006.3	T
SH3PXD2A	2.87831e-19	1.34699e-20	0.207377	-9.30444	-1.92953	1057.45	T
SAMHD1	2.91775e-19	1.36669e-20	0.339489	9.3029	3.15823	812.835	T
ASF1A	2.95631e-19	1.386e-20	0.271036	9.30141	2.52102	241.851	T
REV3L	2.98188e-19	1.39926e-20	0.309786	9.30039	2.88113	2211.52	T
MX2	2.98761e-19	1.40323e-20	0.29015	9.30009	2.69842	7527.42	T
EML4	3.11129e-19	1.46264e-20	0.285896	9.29568	2.6576	1788.85	T
MAPK1IP1L	3.15126e-19	1.48277e-20	0.284118	9.29423	2.64066	907.451	T
ARHGAP12	3.21674e-19	1.51495e-20	0.279343	9.29194	2.59564	787.412	T
CAV1	3.24039e-19	1.52747e-20	0.276015	9.29107	2.56447	2160.95	T
C6orf120	3.3502e-19	1.58209e-20	0.311845	9.28733	2.8962	266.656	T
PHF6	3.38204e-19	1.59856e-20	0.270818	9.28623	2.51488	404.713	T
CALCOCO2	3.42031e-19	1.61871e-20	0.24295	9.28489	2.25577	2015.37	T
DSTN	3.42031e-19	1.62102e-20	0.308538	9.28474	2.8647	1750.96	T
EIF3H	3.42031e-19	1.61961e-20	0.25886	9.28483	2.40347	1733.68	T
RHOT1	3.47187e-19	1.64694e-20	0.267509	9.28305	2.4833	704.304	T
RARS2	3.48257e-19	1.65349e-20	0.262439	9.28263	2.43612	258.612	T
RBIS	3.48452e-19	1.6559e-20	0.338781	9.28247	3.14473	141.821	T
PAICS	3.54191e-19	1.68468e-20	0.260366	9.28064	2.41636	376.871	T
NDFIP2	3.54349e-19	1.68694e-20	0.229035	9.28049	2.12556	853.838	T
CBFA2T3	3.61663e-19	1.72597e-20	0.362304	-9.27806	-3.36148	110.259	T
STAT1	3.61663e-19	1.72638e-20	0.281004	9.27803	2.60717	9646.44	T
HSPD1	3.763e-19	1.79786e-20	0.269222	9.27371	2.49669	1423.87	T
NRAS	3.7951e-19	1.81481e-20	0.319353	9.27271	2.96127	1159.18	T
NOP10	3.85369e-19	1.84447e-20	0.336762	9.27098	3.12211	203.616	T
KTN1	3.86909e-19	1.85349e-20	0.250063	9.27046	2.3182	3029.98	T
USP25	3.94243e-19	1.89198e-20	0.291704	9.26827	2.70359	1736.54	T
RAVER2	3.95039e-19	1.89748e-20	0.281455	9.26796	2.60851	186.508	T
RAB11A	3.97443e-19	1.91072e-20	0.309745	9.26721	2.87047	925.289	T
SH3TC1	4.01935e-19	1.93403e-20	0.27915	-9.26592	-2.58658	535.505	T
RSL24D1	4.10593e-19	1.97744e-20	0.241458	9.26355	2.23676	461.03	T
RNPEPL1	4.15927e-19	2.0049e-20	0.24724	-9.26208	-2.28996	724.633	T
MTX2	4.17651e-19	2.01498e-20	0.326051	9.26154	3.01974	155.131	T
GALNT1	4.18388e-19	2.02032e-20	0.30654	9.26126	2.83895	1531.88	T
MYO1B	4.21796e-19	2.03857e-20	0.259095	9.2603	2.3993	2361.58	T
ARF4	4.22584e-19	2.04418e-20	0.284624	9.26001	2.63562	1254.87	T
VPS4B	4.25514e-19	2.06017e-20	0.289147	9.25918	2.67726	966.551	T
MIOS	4.32992e-19	2.09822e-20	0.257607	9.25722	2.38472	445.509	T
CIC	4.36875e-19	2.11889e-20	0.228022	-9.25617	-2.11062	1128.84	T
TOGARAM1	4.58776e-19	2.22707e-20	0.246954	9.25085	2.28454	939.88	T
MAD2L1	4.73553e-19	2.30082e-20	0.305875	9.24737	2.82854	183.275	T
LSM3	4.73777e-19	2.30392e-20	0.312632	9.24723	2.89098	197.339	T
HMGCS1	4.74554e-19	2.31377e-20	0.33069	9.24677	3.05781	1135.37	T
P2RY14	4.74554e-19	2.31313e-20	0.297243	9.2468	2.74855	184.512	T
ZHX1	4.74554e-19	2.31278e-20	0.231609	9.24682	2.14164	1207.56	T
UCHL5	4.82358e-19	2.35387e-20	0.254097	9.24493	2.34911	447.128	T
C9orf72	4.94767e-19	2.41653e-20	0.270179	9.24212	2.49703	345.718	T
SRP19	4.97379e-19	2.43141e-20	0.239015	9.24147	2.20885	397.647	T
SMNDC1	5.20457e-19	2.54643e-20	0.247247	9.23652	2.2837	696.565	T
ACAD11	5.26302e-19	2.57727e-20	0.261488	9.23523	2.4149	225.914	T
TMEM260	5.33713e-19	2.61811e-20	0.266295	9.23355	2.45885	571.478	T
TRMT1L	5.53766e-19	2.71884e-20	0.219589	9.22951	2.02669	783.332	T
ITSN2	5.53939e-19	2.72205e-20	0.223262	9.22938	2.06057	1571.32	T
RAB27A	5.55815e-19	2.73363e-20	0.274883	9.22892	2.53687	960.81	T
DENND4C	5.57586e-19	2.74472e-20	0.281592	9.22849	2.59867	1059.09	T
MARCHF7	5.60007e-19	2.75902e-20	0.296265	9.22793	2.73391	1059.11	T
ATP11C	5.70077e-19	2.81106e-20	0.329144	9.22593	3.03666	663.941	T
PLS3	5.81521e-19	2.86997e-20	0.283415	9.22371	2.61414	3435.1	T
SLC16A1	5.86309e-19	2.89609e-20	0.247585	9.22274	2.28341	482.202	T
NUDT21	5.87383e-19	2.9039e-20	0.286787	9.22245	2.64488	808.785	T
CYP20A1	6.07841e-19	3.00763e-20	0.251583	9.21869	2.31927	3519.33	T
IPO7	6.23521e-19	3.08787e-20	0.297569	9.21586	2.74235	1969.48	T
TRIM66	6.30564e-19	3.12543e-20	0.312437	-9.21456	-2.87897	210.661	T
FNIP1	6.38708e-19	3.16852e-20	0.249508	9.2131	2.29874	1268.47	T
DIS3	6.42996e-19	3.19527e-20	0.270574	9.21219	2.49258	538.08	T
METTL14	6.42996e-19	3.19466e-20	0.226035	9.21221	2.08228	714.059	T
RPL23	6.44199e-19	3.20399e-20	0.282893	9.2119	2.60598	3931.84	T
CISD2	6.65447e-19	3.3125e-20	0.315683	9.20833	2.90691	134.708	T
PSMA4	6.92333e-19	3.44928e-20	0.239559	9.20398	2.2049	573.621	T
FBXL5	6.96559e-19	3.47384e-20	0.289696	9.20322	2.66614	1366.72	T
SRPK1	6.96559e-19	3.47627e-20	0.262663	9.20314	2.41733	888.84	T
DIDO1	6.97942e-19	3.48614e-20	0.23187	-9.20284	-2.13386	1502.61	T
IDE	7.00268e-19	3.50074e-20	0.29353	9.20239	2.70117	789.299	T
SNX6	7.09955e-19	3.55219e-20	0.280987	9.20082	2.58532	1708.88	T
CFAP74	7.10693e-19	3.55891e-20	0.29272	-9.20062	-2.6932	277.973	T
HRH4	7.36527e-19	3.69142e-20	0.287284	9.19669	2.64206	347.297	T
ZNF624	7.3664e-19	3.69512e-20	0.249649	9.19658	2.29591	370.007	T
WWP1	7.42136e-19	3.72585e-20	0.256904	9.19569	2.36241	1090.34	T
SPPL2A	7.46297e-19	3.74992e-20	0.274526	9.195	2.52427	1495.12	T
VPS37A	7.49656e-19	3.76998e-20	0.282195	9.19443	2.59462	177.93	T
MGST1	7.53791e-19	3.79399e-20	0.320762	9.19374	2.949	1224.65	T
VIRMA	7.55169e-19	3.80414e-20	0.283116	9.19346	2.60282	1290.54	T
VPS13C	7.58743e-19	3.82538e-20	0.26385	9.19286	2.42554	2567.97	T
WASHC5	7.78735e-19	3.92949e-20	0.284959	9.18997	2.61877	821.097	T
C5orf15	7.90545e-19	3.99245e-20	0.265519	9.18826	2.43966	480.835	T
PCM1	8.20562e-19	4.15103e-20	0.283409	9.18407	2.60285	2853.22	T
SOX18	8.20562e-19	4.15064e-20	0.284429	-9.18408	-2.61222	197.903	T
SCYL2	8.43696e-19	4.27165e-20	0.277505	9.18099	2.54777	864.062	T
CHD9	8.65775e-19	4.38712e-20	0.280864	9.17811	2.5778	2573.33	T
ZNF800	8.6591e-19	4.3915e-20	0.290918	9.17801	2.67005	711.178	T
SAMD12	9.15204e-19	4.64929e-20	0.249396	9.17186	2.28742	933.662	T
OXR1	9.1636e-19	4.65906e-20	0.256344	9.17163	2.35109	1105.1	T
TMPO	9.31436e-19	4.73968e-20	0.262913	9.16978	2.41086	342.976	T
COQ10B	9.43708e-19	4.80614e-20	0.307352	9.16828	2.81789	237.839	T
AP3B1	9.82549e-19	5.00814e-20	0.283147	9.16384	2.59471	1245.51	T
LEPROT	9.83628e-19	5.01782e-20	0.283048	9.16363	2.59375	917.685	T
ANKRD50	9.94347e-19	5.08098e-20	0.2699	9.16229	2.4729	2160.18	T
IL1R1	9.94347e-19	5.08084e-20	0.300294	9.16229	2.75138	531.129	T
TM9SF2	1.02801e-18	5.26173e-20	0.294318	9.15851	2.69551	1754.59	T
MLLT10	1.03225e-18	5.29224e-20	0.293281	9.15789	2.68583	669.496	T
STRAP	1.03225e-18	5.29037e-20	0.264275	9.15793	2.42021	717.508	T
AEBP2	1.05348e-18	5.40558e-20	0.225982	9.1556	2.069	669.864	T
ATL2	1.06143e-18	5.45087e-20	0.287165	9.1547	2.62891	1158.78	T
EFEMP1	1.0699e-18	5.50219e-20	0.260214	9.15369	2.38192	1119.54	T
WDR76	1.0699e-18	5.5035e-20	0.278874	9.15366	2.55271	252.197	T
H3-3A	1.08464e-18	5.58392e-20	0.287268	9.1521	2.6291	1110.23	T
GTPBP10	1.08731e-18	5.60232e-20	0.285115	9.15174	2.60929	241.991	T
MRPS10	1.09912e-18	5.66786e-20	0.27661	9.15048	2.53112	300.116	T
ABI2	1.10015e-18	5.67785e-20	0.257887	9.15029	2.35974	440.391	T
RIF1	1.12596e-18	5.81582e-20	0.282889	9.1477	2.58778	1700	T
SSC5D	1.13527e-18	5.86877e-20	0.298663	-9.14672	-2.73179	156.96	T
TTC3	1.17797e-18	6.09951e-20	0.240099	9.14255	2.19511	1680.75	T
SPTLC1	1.17863e-18	6.10798e-20	0.306657	9.1424	2.80358	513.943	T
ACTL6A	1.20345e-18	6.24168e-20	0.289286	9.14006	2.64409	206.879	T
PLAA	1.23716e-18	6.42182e-20	0.24018	9.13698	2.19452	595.264	T
NAA16	1.27493e-18	6.62331e-20	0.228275	9.13364	2.08499	484.261	T
DLG1	1.34532e-18	6.99473e-20	0.281507	9.12774	2.56952	1234.12	T
TTC27	1.35212e-18	7.0358e-20	0.301216	9.1271	2.74923	257.215	T
NKTR	1.37086e-18	7.13917e-20	0.203973	9.12552	1.86136	1793.81	T
PIGA	1.44468e-18	7.52974e-20	0.314388	9.11975	2.86714	269.314	T
SNW1	1.44895e-18	7.55819e-20	0.258915	9.11934	2.36114	681.299	T
MYNN	1.47473e-18	7.69896e-20	0.214434	9.11734	1.95507	956.761	T
MAN1A2	1.49685e-18	7.82078e-20	0.24468	9.11564	2.23042	1215.82	T
STXBP5	1.5093e-18	7.89226e-20	0.229601	9.11465	2.09273	1129.14	T
MTERF1	1.54828e-18	8.10269e-20	0.262459	9.1118	2.39147	335.809	T
SECISBP2L	1.5707e-18	8.22889e-20	0.281637	9.11012	2.56575	3745.92	T
AGL	1.62394e-18	8.5194e-20	0.231215	9.10636	2.10552	473.183	T
ARMC1	1.65706e-18	8.7143e-20	0.281994	9.1039	2.56724	400.53	T
INTS8	1.66533e-18	8.76487e-20	0.272097	9.10327	2.47698	494.338	T
EIF5A2	1.70337e-18	8.97236e-20	0.304251	9.10073	2.76891	180.244	T
ABCB7	1.72385e-18	9.08756e-20	0.286151	9.09935	2.60379	449.373	T
ERO1B	1.72778e-18	9.11565e-20	0.23695	9.09901	2.15601	484.137	T
PCMT1	1.7291e-18	9.12997e-20	0.246073	9.09884	2.23898	524.197	T
RSRC2	1.81609e-18	9.59705e-20	0.317839	9.09342	2.89024	1434.58	T
H2AC20	1.88382e-18	9.97099e-20	0.282791	9.08927	2.57036	667.781	T
SLC10A7	1.9016e-18	1.00732e-19	0.260678	9.08816	2.36908	244.17	T
CCRL2	1.91382e-18	1.01461e-19	0.339015	9.08737	3.08076	227.265	T
STK3	1.99241e-18	1.05712e-19	0.271115	9.08291	2.46251	407.612	T
CPEB2	2.07452e-18	1.10157e-19	0.274436	9.07843	2.49145	523.272	T
ANXA7	2.1295e-18	1.13167e-19	0.270586	9.07549	2.4557	748.737	T
STRBP	2.17211e-18	1.15524e-19	0.247948	9.07325	2.2497	490.873	T
LIPA	2.1762e-18	1.15834e-19	0.324638	9.07295	2.94543	2812.68	T
CASP3	2.18479e-18	1.16384e-19	0.322278	9.07244	2.92385	539.725	T
LTN1	2.2699e-18	1.21015e-19	0.26491	9.06819	2.40226	1112.56	T
ERO1A	2.30336e-18	1.22897e-19	0.247815	9.0665	2.24682	849.702	T
RPGRIP1L	2.39382e-18	1.27928e-19	0.279438	9.06213	2.5323	373.807	T
CCP110	2.41786e-18	1.29315e-19	0.275117	9.06095	2.49282	620.001	T
ARHGAP15	2.45423e-18	1.31365e-19	0.280973	9.05924	2.5454	408.02	T
ZMYM4	2.50467e-18	1.34171e-19	0.262263	9.05693	2.3753	788.38	T
TMEM59	2.52944e-18	1.35605e-19	0.261014	9.05577	2.36368	3356.16	T
PPID	2.53494e-18	1.36008e-19	0.285027	9.05545	2.58105	379.616	T
SREK1	2.57316e-18	1.38278e-19	0.266242	9.05364	2.41046	1211.19	T
ROBO4	2.58019e-18	1.38766e-19	0.254466	-9.05326	-2.30375	528.483	T
CBX6	2.58293e-18	1.39023e-19	0.246959	-9.05305	-2.23574	455.641	T
RAP1GDS1	2.58357e-18	1.39168e-19	0.247571	9.05294	2.24125	430.357	T
SPCS1	2.60613e-18	1.40494e-19	0.286168	9.05191	2.59037	190.655	T
N4BP2	2.65603e-18	1.43297e-19	0.287461	9.04975	2.60145	1133.99	T
AKIRIN1	2.68627e-18	1.45043e-19	0.262313	9.04843	2.37352	647.579	T
MACC1	2.73317e-18	1.47692e-19	0.298949	9.04645	2.70443	193.775	T
ELN	2.75053e-18	1.48747e-19	0.211912	-9.04567	-1.91688	5946.79	T
ATF1	2.75093e-18	1.48886e-19	0.315613	9.04557	2.8549	443.527	T
NDUFA4	2.80808e-18	1.52099e-19	0.319857	9.04324	2.89254	482.623	T
RGS12	2.82425e-18	1.53095e-19	0.229198	-9.04252	-2.07253	651.913	T
ATL3	2.85155e-18	1.54696e-19	0.28843	9.04139	2.60781	1727.48	T
PLOD2	2.87177e-18	1.56037e-19	0.31715	9.04044	2.86718	367.315	T
CRK	2.88077e-18	1.56649e-19	0.234204	9.04002	2.11721	3542.66	T
CD47	3.00468e-18	1.63515e-19	0.231598	9.03533	2.09256	3306.96	T
ST8SIA4	3.11406e-18	1.696e-19	0.295514	9.03133	2.66889	646.774	T
FEM1C	3.13132e-18	1.70673e-19	0.319071	9.03064	2.88142	774.91	T
QSER1	3.13737e-18	1.71137e-19	0.312229	9.03034	2.81954	1534.71	T
USP34	3.15411e-18	1.72184e-19	0.329416	9.02967	2.97452	2129.52	T
ZFR	3.18633e-18	1.74079e-19	0.296452	9.02848	2.67651	1142.38	T
SGCE	3.2645e-18	1.78581e-19	0.260476	9.02568	2.35097	273.704	T
SMAD2	3.2645e-18	1.78627e-19	0.283147	9.02565	2.55559	1080.92	T
PCNP	3.57666e-18	1.96012e-19	0.21193	9.01548	1.91065	1019.9	T
GPD2	3.61024e-18	1.98007e-19	0.274252	9.01437	2.47221	975.159	T
USP16	3.61232e-18	1.98274e-19	0.287432	9.01422	2.59098	562.56	T
RTKN2	3.68097e-18	2.02199e-19	0.207702	9.01207	1.87183	2849.16	T
TPR	3.78211e-18	2.07916e-19	0.273876	9.00901	2.46736	3127.9	T
RPL37	3.82411e-18	2.10388e-19	0.296226	9.00772	2.66832	2344.07	T
ECD	3.87038e-18	2.13099e-19	0.270622	9.00631	2.4373	230.996	T
DENND4A	4.0525e-18	2.23298e-19	0.323036	9.00118	2.9077	1052.36	T
SNX14	4.09473e-18	2.258e-19	0.301637	8.99996	2.71472	1007.72	T
API5	4.28198e-18	2.36307e-19	0.334031	8.99497	3.0046	1179.31	T
ZBTB41	4.30801e-18	2.37927e-19	0.273113	8.99421	2.45644	718.532	T
SLC38A2	4.35218e-18	2.40552e-19	0.348316	8.99301	3.13241	3340.07	T
ZDHHC21	4.4613e-18	2.46963e-19	0.249635	8.99012	2.24425	319.308	T
CEBPG	4.56136e-18	2.52697e-19	0.304106	8.9876	2.73318	680.887	T
PLEKHA3	4.57479e-18	2.53636e-19	0.250604	8.98719	2.25223	486.857	T
BTF3L4	4.59746e-18	2.55088e-19	0.259515	8.98656	2.33214	483.07	T
YAP1	4.61346e-18	2.56172e-19	0.214288	8.98609	1.92561	1936.89	T
CPD	4.66677e-18	2.5953e-19	0.279308	8.98466	2.50949	2932.61	T
NT5C2	4.66677e-18	2.59472e-19	0.26725	8.98469	2.40115	1320.73	T
INIP	4.76446e-18	2.65165e-19	0.26534	8.9823	2.38337	315.205	T
UBE2V1	4.82071e-18	2.68502e-19	0.286005	8.98092	2.56859	594.188	T
RBM39	4.82466e-18	2.68927e-19	0.335734	8.98075	3.01514	3432.1	T
TEX30	5.06265e-18	2.82408e-19	0.298782	8.97537	2.68168	153.691	T
MRE11	5.13381e-18	2.87033e-19	0.236034	8.97358	2.11807	451.588	T
FAM172A	5.3973e-18	3.01995e-19	0.262488	8.96798	2.35399	756.158	T
ANXA4	5.45417e-18	3.05409e-19	0.260938	8.96674	2.33977	944.592	T
EPC2	5.50381e-18	3.08474e-19	0.271857	8.96564	2.43738	597.344	T
SLC38A6	5.62169e-18	3.15508e-19	0.249467	8.96316	2.23601	292.973	T
OSMR	5.63954e-18	3.1675e-19	0.234158	8.96273	2.09869	536.765	T
PALS1	5.67543e-18	3.19249e-19	0.247038	8.96186	2.21392	859.494	T
SLC35A5	5.73464e-18	3.22824e-19	0.229308	8.96063	2.05474	804.968	T
PROS1	5.87202e-18	3.30808e-19	0.261675	8.95794	2.34406	674.985	T
XRN1	5.96916e-18	3.36534e-19	0.272752	8.95604	2.44278	1299.3	T
CAB39	6.4216e-18	3.62315e-19	0.223646	8.9479	2.00116	1523.75	T
PYGO1	6.45772e-18	3.64628e-19	0.253987	8.9472	2.27247	470.246	T
MOCS2	6.52331e-18	3.6861e-19	0.252101	8.946	2.2553	505.699	T
DENND2C	6.6078e-18	3.73665e-19	0.278253	8.94449	2.48883	367.861	T
HNRNPH2	6.72623e-18	3.80649e-19	0.312141	8.94245	2.79131	474.945	T
TMEM39A	6.73409e-18	3.81381e-19	0.279022	8.94223	2.49508	204.172	T
UBE2O	6.84553e-18	3.87983e-19	0.239568	-8.94034	-2.14182	478.032	T
TLK1	6.92324e-18	3.92683e-19	0.215461	8.93901	1.92601	1096.14	T
DCUN1D4	6.94133e-18	3.94004e-19	0.27198	8.93864	2.43113	248.857	T
ZNF280C	7.03846e-18	3.99817e-19	0.299475	8.93702	2.67641	236.249	T
SDCBP	7.06228e-18	4.01471e-19	0.259111	8.93656	2.31556	1068.03	T
PPP4R3B	7.08682e-18	4.03168e-19	0.316884	8.93609	2.8317	2584.55	T
ALCAM	7.13721e-18	4.06338e-19	0.290436	8.93523	2.59512	2436.89	T
ZDHHC6	7.30747e-18	4.16343e-19	0.287519	8.93254	2.56827	418.606	T
ACTR2	7.33324e-18	4.18123e-19	0.326846	8.93207	2.91941	2943.14	T
COPB1	7.41453e-18	4.23074e-19	0.291719	8.93076	2.60527	1439.36	T
CAT	7.69012e-18	4.39127e-19	0.26736	8.92664	2.38663	3032.37	T
RBPJ	7.72837e-18	4.4164e-19	0.227764	8.92601	2.03302	1304.14	T
SOD3	7.72943e-18	4.4203e-19	0.286726	-8.92592	-2.55929	391.558	T
C1orf43	7.78431e-18	4.45681e-19	0.281311	8.925	2.5107	390.13	T
IL13RA1	7.78431e-18	4.45831e-19	0.261312	8.92497	2.3322	1811.45	T
ARAP1	8.03414e-18	4.60482e-19	0.219852	-8.92139	-1.96138	1980.88	T
MZT1	8.04795e-18	4.61616e-19	0.290094	8.92112	2.58796	208.187	T
SLC25A24	8.126e-18	4.66439e-19	0.248804	8.91996	2.21932	592.479	T
ARPC3	8.13393e-18	4.6724e-19	0.271268	8.91977	2.41965	842.649	T
TOMM20	8.23266e-18	4.73262e-19	0.288267	8.91836	2.57087	798.324	T
QPCT	8.2587e-18	4.75111e-19	0.30153	8.91792	2.68902	176.107	T
CCL2	8.38529e-18	4.83238e-19	0.396466	8.91604	3.53491	453.348	T
HERPUD2	8.38529e-18	4.83465e-19	0.23588	8.91599	2.1031	483.935	T
NF1	8.38529e-18	4.82806e-19	0.276639	8.91614	2.46655	1782.49	T
HSP90B1	8.40448e-18	4.84934e-19	0.288034	8.91566	2.56802	8676.3	T
NBEA	8.40448e-18	4.85287e-19	0.241328	8.91558	2.15158	1303.51	T
ADH5	8.66886e-18	5.00921e-19	0.242185	8.91206	2.15837	548.762	T
KATNBL1	8.76904e-18	5.07084e-19	0.253729	8.91071	2.26091	346.728	T
ARCN1	8.8612e-18	5.1279e-19	0.220529	8.90947	1.96479	2300.92	T
DNAH12	8.91135e-18	5.16452e-19	0.306948	8.90868	2.7345	725.696	T
PHF3	8.95511e-18	5.19369e-19	0.284073	8.90805	2.53054	1801.84	T
KIF5B	9.07608e-18	5.26771e-19	0.244454	8.90648	2.17722	2835.87	T
DNAH7	9.30193e-18	5.40276e-19	0.270917	8.90367	2.41216	487.67	T
DNAJB14	9.32279e-18	5.42186e-19	0.218281	8.90328	1.94342	807.83	T
DTWD1	9.32279e-18	5.42281e-19	0.265969	8.90326	2.368	224.59	T
CNEP1R1	9.44113e-18	5.49567e-19	0.312323	8.90178	2.78023	189.548	T
TRMT11	9.46592e-18	5.51413e-19	0.288772	8.90141	2.57048	177.405	T
ZDBF2	9.52363e-18	5.5518e-19	0.291256	8.90066	2.59237	319.874	T
PIK3C3	9.74541e-18	5.68524e-19	0.282988	8.89802	2.51803	680.468	T
ATP8A1	9.98444e-18	5.82893e-19	0.265786	8.89525	2.36423	1547.39	T
LYVE1	1.00835e-17	5.89106e-19	0.317324	8.89407	2.8223	1379.7	T
UGCG	1.02301e-17	5.98104e-19	0.279664	8.89239	2.48688	297.898	T
ISOC1	1.02456e-17	5.9945e-19	0.320718	8.89214	2.85187	514.217	T
OSBPL8	1.04423e-17	6.11399e-19	0.235231	8.88994	2.09119	1480.66	T
SKI	1.05049e-17	6.15514e-19	0.216534	-8.8892	-1.92482	1741.79	T
WDR81	1.05589e-17	6.19129e-19	0.236245	-8.88855	-2.09987	624.887	T
CASKIN2	1.07233e-17	6.29224e-19	0.23627	-8.88675	-2.09967	1084.25	T
UBE2A	1.0786e-17	6.33821e-19	0.31639	8.88594	2.81142	307.253	T
INTS6	1.10515e-17	6.49893e-19	0.263409	8.88316	2.33991	979.707	T
SUPT7L	1.11464e-17	6.55951e-19	0.30051	8.88213	2.66917	204.777	T
CYSLTR1	1.13304e-17	6.67261e-19	0.358981	8.88022	3.18783	101.395	T
IREB2	1.13594e-17	6.69453e-19	0.263355	8.87986	2.33856	920.905	T
UTP20	1.15427e-17	6.80747e-19	0.258075	8.878	2.29119	737.035	T
PPP1R18	1.17913e-17	6.9641e-19	0.210316	-8.87547	-1.86665	972.45	T
STARD4	1.22001e-17	7.21595e-19	0.30807	8.87151	2.73304	245.84	T
NAB1	1.29781e-17	7.68162e-19	0.285986	8.86455	2.53514	1038.6	T
RRP15	1.31126e-17	7.76683e-19	0.218683	8.86332	1.93826	590.133	T
HPS3	1.331e-17	7.88945e-19	0.2753	8.86157	2.43959	417.329	T
RBBP8	1.37142e-17	8.13482e-19	0.291444	8.85816	2.58166	534.94	T
RNF38	1.40919e-17	8.36487e-19	0.261058	8.85505	2.31168	989.376	T
POLR2K	1.41003e-17	8.3759e-19	0.273851	8.8549	2.42492	299.659	T
POLI	1.41653e-17	8.42051e-19	0.263158	8.85431	2.33008	275.205	T
FBXO48	1.42544e-17	8.47957e-19	0.2801	8.85353	2.47988	181.237	T
TIMP1	1.42944e-17	8.50946e-19	0.283189	8.85314	2.50711	274.643	T
CLINT1	1.47522e-17	8.78825e-19	0.308503	8.84954	2.73011	1307.25	T
TNXB	1.51922e-17	9.0701e-19	0.285517	-8.84601	-2.52569	1296.84	T
FYTTD1	1.54007e-17	9.21393e-19	0.316995	8.84426	2.80359	1295.43	T
SOS1	1.56627e-17	9.37733e-19	0.253791	8.84229	2.24409	949.696	T
NPR3	1.6155e-17	9.68587e-19	0.243141	8.83868	2.14905	609.133	T
ADAM9	1.63191e-17	9.80252e-19	0.277394	8.83734	2.45142	2144.35	T
GPAM	1.63191e-17	9.80511e-19	0.239105	8.83731	2.11304	474.24	T
ARFGEF1	1.64332e-17	9.88066e-19	0.29857	8.83645	2.6383	1826.98	T
MNT	1.69288e-17	1.0193e-18	0.242794	-8.83297	-2.14459	362.363	T
PPP1CC	1.73571e-17	1.04805e-18	0.257159	8.82986	2.27067	1312.69	T
SESN1	1.73571e-17	1.04768e-18	0.287638	8.8299	2.53982	842.647	T
NUS1	1.78202e-17	1.0782e-18	0.322728	8.82669	2.84862	470.56	T
STAU2	1.78202e-17	1.07829e-18	0.249044	8.82668	2.19823	526.727	T
ATM	1.78238e-17	1.08002e-18	0.220377	8.8265	1.94515	1829.96	T
CDK19	1.78238e-17	1.07997e-18	0.269737	8.82651	2.38084	436.359	T
OPA1	1.79692e-17	1.0896e-18	0.281578	8.82551	2.48507	715.426	T
CD302	1.80805e-17	1.09712e-18	0.262037	8.82474	2.31241	391.263	T
MFAP4	1.81263e-17	1.10067e-18	0.212698	-8.82438	-1.87693	1453.46	T
PLEKHA5	1.81336e-17	1.10188e-18	0.253075	8.82426	2.2332	540.442	T
TMCO1	2.00897e-17	1.22246e-18	0.220729	8.81263	1.9452	1160.05	T
APPL2	2.01542e-17	1.22724e-18	0.246616	8.81219	2.17323	787.718	T
U2	2.05744e-17	1.25458e-18	0.526769	-8.80972	-4.64068	72.5857	T
YIPF4	2.06735e-17	1.2615e-18	0.23336	8.8091	2.05569	671.565	T
TMEM87B	2.07565e-17	1.26745e-18	0.226226	8.80858	1.99273	493.084	T
LVRN	2.11172e-17	1.29038e-18	0.277733	8.80657	2.44588	275.748	T
TAF13	2.12232e-17	1.29776e-18	0.273076	8.80593	2.40469	239.786	T
CWF19L2	2.16847e-17	1.32742e-18	0.264461	8.80339	2.32815	855.168	T
OSTM1	2.16847e-17	1.32782e-18	0.263816	8.80336	2.32247	531.219	T
SCIN	2.17285e-17	1.33143e-18	0.307735	8.80305	2.70901	359.211	T
INTS13	2.21493e-17	1.3591e-18	0.277169	8.80075	2.43929	239.35	T
GPSM2	2.22832e-17	1.36827e-18	0.27211	8.79999	2.39456	239.161	T
ZNF197	2.22879e-17	1.3695e-18	0.252292	8.79989	2.22014	462.223	T
FZD6	2.27015e-17	1.39782e-18	0.26084	8.79759	2.29476	510.41	T
KIFAP3	2.27015e-17	1.39756e-18	0.237813	8.79761	2.09219	465.799	T
TNFAIP6	2.27918e-17	1.40435e-18	0.440172	8.79707	3.87222	103.368	T
TTYH3	2.32199e-17	1.43171e-18	0.220456	-8.7949	-1.93889	507.409	T
RPGR	2.34011e-17	1.44388e-18	0.312084	8.79395	2.74446	277.074	T
APLNR	2.43048e-17	1.50068e-18	0.295141	-8.78962	-2.59418	401.672	T
PDE8A	2.49726e-17	1.54404e-18	0.23303	8.78642	2.0475	451.99	T
HR	2.50084e-17	1.54732e-18	0.325555	-8.78618	-2.86038	110.152	T
UTP11	2.5183e-17	1.55919e-18	0.30645	8.78532	2.69226	289.237	T
TNS3	2.55306e-17	1.5818e-18	0.219168	-8.7837	-1.92511	2362.89	T
DOP1A	2.55587e-17	1.58463e-18	0.283184	8.7835	2.48735	1220.15	T
ADGRG1	2.5891e-17	1.60634e-18	0.220844	-8.78197	-1.93945	762.63	T
DARS1	2.59635e-17	1.61194e-18	0.304652	8.78158	2.67533	785.171	T
CCDC117	2.62398e-17	1.63021e-18	0.292576	8.78031	2.56891	838.925	T
VCAM1	2.62568e-17	1.63238e-18	0.360312	8.78016	3.1636	1178.32	T
NEMF	2.74535e-17	1.70795e-18	0.212107	8.77507	1.86125	851.381	T
IFT140	2.80374e-17	1.74548e-18	0.23622	-8.77263	-2.07227	393.479	T
ATRAID	2.80493e-17	1.74741e-18	0.307813	8.7725	2.70029	295.728	T
THOC2	2.84213e-17	1.77179e-18	0.273224	8.77094	2.39643	1727.79	T
ARHGDIA	2.85481e-17	1.78092e-18	0.214592	-8.77036	-1.88205	1742.6	T
NAA25	2.91588e-17	1.82025e-18	0.310951	8.7679	2.72639	676.908	T
NDST1	3.02717e-17	1.89102e-18	0.25703	-8.76361	-2.25251	1030.56	T
FBXO28	3.08031e-17	1.92744e-18	0.269535	8.76146	2.36152	600.919	T
NFYB	3.08031e-17	1.92557e-18	0.264511	8.76157	2.31753	369.955	T
TMF1	3.08031e-17	1.92945e-18	0.261174	8.76134	2.28823	991.512	T
SOGA1	3.10742e-17	1.94776e-18	0.245666	-8.76027	-2.1521	1050.55	T
CDC42EP1	3.20258e-17	2.00877e-18	0.241034	-8.7568	-2.11068	497.756	T
CARNMT1	3.2119e-17	2.01599e-18	0.294794	8.75639	2.58133	375.644	T
STAG1	3.30533e-17	2.07744e-18	0.254123	8.75301	2.22434	1115.52	T
DUSP11	3.31904e-17	2.08748e-18	0.267912	8.75246	2.34489	379.074	T
ATG3	3.35522e-17	2.11166e-18	0.226821	8.75116	1.98495	482.156	T
SYNJ2BP	3.36923e-17	2.12191e-18	0.236417	8.75062	2.06879	748.611	T
CCDC88A	3.5324e-17	2.22618e-18	0.281965	8.7452	2.46584	1726.74	T
AHI1	3.57587e-17	2.25662e-18	0.280004	8.74367	2.44826	351.175	T
MSL2	3.65019e-17	2.30507e-18	0.238952	8.74127	2.08874	870.123	T
TPT1	3.71179e-17	2.34713e-18	0.307168	8.73923	2.68441	14638.5	T
COPS4	3.77485e-17	2.38861e-18	0.284249	8.73725	2.48356	460.772	T
RHOU	3.7905e-17	2.40013e-18	0.306262	8.7367	2.67572	214.253	T
ACO1	3.89133e-17	2.46564e-18	0.228549	8.73366	1.99607	964.079	T
SPP1	3.9824e-17	2.52503e-18	0.35272	8.73097	3.07958	695.181	T
FANCL	4.02357e-17	2.55285e-18	0.302514	8.72973	2.64087	240.601	T
ABI3BP	4.05081e-17	2.57186e-18	0.274038	8.72889	2.39204	731.239	T
TUBGCP6	4.07082e-17	2.5863e-18	0.244732	-8.72826	-2.13609	569.348	T
GNPDA2	4.19657e-17	2.66798e-18	0.272869	8.72474	2.38071	331.129	T
BIRC6	4.32604e-17	2.75397e-18	0.311246	8.72115	2.71442	4146.36	T
CCNG1	4.40127e-17	2.80374e-18	0.290465	8.71912	2.5326	2256.86	T
LYSMD3	4.43928e-17	2.82984e-18	0.232595	8.71807	2.02778	594.352	T
PRKD3	4.58114e-17	2.92417e-18	0.321489	8.71436	2.80157	1625.25	T
TOR1AIP1	4.77234e-17	3.04825e-18	0.247016	8.70965	2.15143	690.188	T
ATP7A	4.79072e-17	3.06203e-18	0.282493	8.70913	2.46027	606.069	T
PDK1	4.8907e-17	3.12801e-18	0.263269	8.70672	2.29221	430.725	T
ZDHHC13	4.9401e-17	3.16172e-18	0.280219	8.7055	2.43945	221.801	T
MGAT2	5.00317e-17	3.20634e-18	0.292078	8.70391	2.54222	223.482	T
NKAPD1	5.02924e-17	3.22519e-18	0.247863	8.70325	2.15722	279.203	T
DDX5	5.07321e-17	3.25555e-18	0.304916	8.70218	2.65343	9587.02	T
LETM1	5.29718e-17	3.40153e-18	0.249678	-8.69721	-2.1715	1006.25	T
PKIB	5.38325e-17	3.46138e-18	0.289922	8.69523	2.52094	171.561	T
SNORD97	5.38435e-17	3.46438e-18	0.364794	8.69513	3.17193	607.695	T
SUMO1	5.39322e-17	3.47238e-18	0.231343	8.69487	2.0115	1232.84	T
SART1	5.5108e-17	3.55278e-18	0.22474	-8.69227	-1.9535	612.821	T
HDAC2	5.52112e-17	3.56178e-18	0.259962	8.69198	2.25958	619.496	T
SLAMF6	5.64317e-17	3.64533e-18	0.2862	8.68935	2.48689	326.844	T
USP20	5.66378e-17	3.66105e-18	0.242857	-8.68886	-2.11015	349.848	T
DECR1	5.74291e-17	3.71465e-18	0.372234	8.68721	3.23367	655.1	T
PGGT1B	5.83363e-17	3.77581e-18	0.231824	8.68535	2.01347	473.678	T
ANKRD12	6.08384e-17	3.94035e-18	0.272949	8.6805	2.36933	2529.26	T
LGALS1	6.35172e-17	4.11656e-18	0.268819	8.67552	2.33214	1247.56	T
EPSTI1	6.36089e-17	4.12521e-18	0.272439	8.67528	2.36349	705.101	T
ISG20	6.40168e-17	4.15438e-18	0.31703	8.67448	2.75007	315.883	T
ASAH1	6.49581e-17	4.21824e-18	0.330224	8.67275	2.86395	2923.99	T
DNAJC10	6.79699e-17	4.41671e-18	0.31293	8.66751	2.71233	1339.17	T
PAIP1	6.87083e-17	4.46762e-18	0.227557	8.66621	1.97205	793.895	T
KANSL1L	6.87493e-17	4.47321e-18	0.317076	8.66606	2.7478	761.413	T
FIG4	6.93648e-17	4.51621e-18	0.241199	8.66497	2.08998	327.588	T
TARS1	6.95159e-17	4.52901e-18	0.300528	8.66465	2.60397	1128.14	T
IPO11	7.05679e-17	4.60056e-18	0.278024	8.66286	2.40849	552.077	T
ADAMTSL2	7.34948e-17	4.79763e-18	0.304957	-8.65808	-2.64035	291.54	T
SBDS	7.34948e-17	4.79616e-18	0.278703	8.65812	2.41305	1311.34	T
PGRMC1	7.40413e-17	4.83646e-18	0.281956	8.65716	2.44094	2000.37	T
DPY19L4	7.54054e-17	4.92877e-18	0.237205	8.65501	2.05301	338.466	T
RNF11	7.65699e-17	5.00815e-18	0.262868	8.65319	2.27465	918.41	T
EMC3	8.06908e-17	5.28455e-18	0.27014	8.64705	2.33591	543.698	T
OSBPL9	8.10997e-17	5.31479e-18	0.283512	8.6464	2.45136	852.247	T
SPCS2	8.11785e-17	5.32341e-18	0.316	8.64622	2.73221	722.387	T
ATP6V1C1	8.17319e-17	5.36318e-18	0.282547	8.64537	2.44272	452.637	T
DCP1A	8.24425e-17	5.41332e-18	0.237985	8.64431	2.05722	645.947	T
SRBD1	8.26342e-17	5.42942e-18	0.266198	8.64397	2.30101	582.826	T
ELF2	8.27562e-17	5.44096e-18	0.20961	8.64372	1.81181	1167.73	T
NIPBL	8.28071e-17	5.44784e-18	0.293864	8.64358	2.54004	2583.31	T
KDM6B	8.47918e-17	5.58269e-18	0.263184	-8.64079	-2.27412	409.672	T
MIS18BP1	8.47918e-17	5.58563e-18	0.296595	8.64073	2.56279	438.99	T
ZBTB11	8.55631e-17	5.64008e-18	0.284441	8.63962	2.45746	643.343	T
CSNK1G3	8.70172e-17	5.73963e-18	0.269127	8.63762	2.32461	550.988	T
ZNF570	8.81582e-17	5.81865e-18	0.245567	8.63606	2.12073	343.861	T
ZDHHC2	8.87309e-17	5.86023e-18	0.286012	8.63524	2.46978	174.38	T
DNAJC13	8.95749e-17	5.91978e-18	0.346161	8.63409	2.98878	1877.13	T
CETN3	8.99931e-17	5.95509e-18	0.233793	8.63341	2.01843	578.816	T
SBF1	9.02616e-17	5.9767e-18	0.243119	-8.63299	-2.09885	1699.15	T
RAN	9.04105e-17	5.99041e-18	0.304873	8.63273	2.63189	1445.21	T
VCPKMT	9.31822e-17	6.17802e-18	0.350746	8.6292	3.02666	97.5826	T
SEC61G	9.36513e-17	6.21311e-18	0.307235	8.62856	2.651	203.758	T
SRSF3	9.5203e-17	6.32416e-18	0.308254	8.62653	2.65916	1979.27	T
LRRK2	9.57816e-17	6.36668e-18	0.312485	8.62576	2.69542	2800.64	T
DOCK10	9.68325e-17	6.44066e-18	0.279676	8.62444	2.41205	1932.12	T
PDCD6IP	9.89232e-17	6.5843e-18	0.266201	8.62192	2.29517	2125.3	T
ZC3H15	9.89232e-17	6.58814e-18	0.252602	8.62185	2.1779	430.098	T
KLHL20	1.01128e-16	6.73926e-18	0.275987	8.61925	2.3788	404.861	T
HIST1H2BD	1.01947e-16	6.79818e-18	0.414452	8.61826	3.57185	130.885	T
NCEH1	1.01997e-16	6.80587e-18	0.241365	8.61813	2.08012	389.149	T
COL6A3	1.03081e-16	6.88702e-18	0.198523	-8.61677	-1.71063	7212.23	T
DOCK7	1.17218e-16	7.8465e-18	0.251595	8.60182	2.16417	1129.9	T
CRYZ	1.19796e-16	8.02417e-18	0.342206	8.59925	2.94271	697.756	T
AFTPH	1.20862e-16	8.10067e-18	0.275004	8.59816	2.36452	972.428	T
PSME4	1.21016e-16	8.11615e-18	0.282378	8.59794	2.42786	1228.25	T
CSNK1A1	1.25617e-16	8.4301e-18	0.24187	8.59358	2.07853	2946.42	T
KIF20B	1.25863e-16	8.45195e-18	0.269178	8.59328	2.31312	422.321	T
ZFAND6	1.29329e-16	8.69022e-18	0.331056	8.59009	2.8438	495.752	T
PALM	1.31711e-16	8.85586e-18	0.285528	-8.58792	-2.45209	433.153	T
TRAPPC12	1.34072e-16	9.02604e-18	0.255396	-8.58573	-2.19276	705.163	T
EIF4E3	1.38679e-16	9.35389e-18	0.291573	8.58163	2.50217	308.336	T
HERC4	1.38686e-16	9.36032e-18	0.256022	8.58155	2.19707	1191.5	T
MAPK9	1.42005e-16	9.59038e-18	0.234397	8.57876	2.01084	615.666	T
PPP2R5E	1.46951e-16	9.93066e-18	0.270885	8.57474	2.32277	943.766	T
KDM6A	1.47539e-16	9.97668e-18	0.259966	8.57421	2.229	1229.48	T
AP4E1	1.4796e-16	1.00114e-17	0.271115	8.57381	2.32449	437.09	T
ZC3H3	1.48598e-16	1.00609e-17	0.257994	-8.57324	-2.21184	337.647	T
ABHD13	1.51444e-16	1.02601e-17	0.276696	8.57099	2.37156	347.975	T
SLC4A2	1.51585e-16	1.0276e-17	0.224739	-8.57081	-1.92619	714.679	T
MIER1	1.52816e-16	1.0366e-17	0.353348	8.56981	3.02812	1555.05	T
VEZT	1.53513e-16	1.04198e-17	0.22692	8.56921	1.94453	680.699	T
LATS1	1.55591e-16	1.05676e-17	0.292078	8.56759	2.5024	1216.44	T
ATP6V1D	1.58368e-16	1.07629e-17	0.254985	8.56548	2.18407	491.128	T
MPZL1	1.58428e-16	1.07737e-17	0.229846	8.56536	1.96871	569.975	T
FUT8	1.60436e-16	1.09219e-17	0.271271	8.56379	2.32311	600.539	T
TBC1D10B	1.60436e-16	1.09239e-17	0.254328	-8.56377	-2.178	356.348	T
RABL3	1.62845e-16	1.10949e-17	0.268064	8.56198	2.29516	224.681	T
TUT7	1.62888e-16	1.11047e-17	0.256283	8.56187	2.19426	2779.94	T
CCNG2	1.65332e-16	1.12784e-17	0.2552	8.56009	2.18453	372.411	T
ERCC6L2	1.67371e-16	1.14246e-17	0.226983	8.5586	1.94266	912.394	T
USP37	1.73138e-16	1.18256e-17	0.321621	8.55462	2.75134	631.648	T
RASSF9	1.73464e-16	1.18553e-17	0.223012	8.55433	1.90772	840.179	T
PIGB	1.74674e-16	1.19454e-17	0.267111	8.55346	2.28473	228.639	T
SLC30A4	1.74781e-16	1.19602e-17	0.274064	8.55332	2.34416	318.679	T
ARL8B	1.82782e-16	1.25381e-17	0.339019	8.54787	2.89789	602.092	T
MAPK7	1.82782e-16	1.25282e-17	0.246597	-8.54796	-2.1079	406.788	T
YBX1	1.82782e-16	1.25389e-17	0.241339	8.54786	2.06293	3463.53	T
LNPEP	1.85783e-16	1.27605e-17	0.321134	8.54584	2.74436	1540.14	T
PPIB	1.88601e-16	1.29621e-17	0.300773	8.54403	2.56981	420.868	T
ATF6	1.89569e-16	1.30367e-17	0.270587	8.54337	2.31172	1725.05	T
ENPP2	1.95252e-16	1.34358e-17	0.299653	8.53988	2.559	1391.39	T
AFAP1L1	1.9579e-16	1.34812e-17	0.222885	-8.53949	-1.90332	764.858	T
SEL1L	1.98138e-16	1.36513e-17	0.319964	8.53804	2.73187	1580.86	T
ALG11	2.0569e-16	1.41804e-17	0.281104	8.53365	2.39884	165.939	T
AMD1	2.08744e-16	1.43998e-17	0.307559	8.53187	2.62406	750.062	T
AKAP17A	2.09839e-16	1.44843e-17	0.245207	-8.5312	-2.09191	1354.57	T
DCAF1	2.10674e-16	1.45561e-17	0.237787	8.53062	2.02847	813.434	T
DR1	2.10674e-16	1.45599e-17	0.285696	8.53059	2.43716	872.819	T
USP9X	2.13403e-16	1.47576e-17	0.237807	8.52903	2.02826	3555.16	T
RSC1A1	2.17549e-16	1.50535e-17	0.239083	8.52674	2.0386	1738.12	T
MORF4L1	2.26431e-16	1.56777e-17	0.261363	8.52203	2.22734	2493.23	T
ATG12	2.27255e-16	1.57445e-17	0.292832	8.52154	2.49538	609.487	T
RCBTB1	2.27565e-16	1.57756e-17	0.283163	8.52131	2.41292	411.052	T
PCNX3	2.27623e-16	1.57894e-17	0.212556	-8.52121	-1.81124	809.001	T
MFF	2.31461e-16	1.60753e-17	0.275589	8.51913	2.34778	672.311	T
SNRPG	2.32252e-16	1.61401e-17	0.334362	8.51867	2.84832	199.957	T
CRYAB	2.33721e-16	1.62522e-17	0.339479	8.51786	2.89164	423.202	T
CNN3	2.37537e-16	1.65377e-17	0.309812	8.51585	2.63831	2132.42	T
RPF1	2.38545e-16	1.66181e-17	0.238949	8.51528	2.03472	704.327	T
MAP3K1	2.51446e-16	1.7549e-17	0.257459	8.50897	2.19071	1790.29	T
SCAPER	2.52318e-16	1.76206e-17	0.236226	8.50849	2.00993	397.246	T
JCHAIN	2.55039e-16	1.78215e-17	0.378848	8.50718	3.22293	4299.53	T
EIF2S1	2.55684e-16	1.78883e-17	0.342015	8.50675	2.90943	421.863	T
RAB11FIP5	2.56319e-16	1.79437e-17	0.260587	-8.50639	-2.21665	448.393	T
KPNA1	2.63023e-16	1.8431e-17	0.243508	8.50328	2.07061	838.096	T
OSBPL5	2.63023e-16	1.84353e-17	0.249948	-8.50325	-2.12537	444.021	T
TLR4	2.7093e-16	1.90011e-17	0.273306	8.49974	2.32303	1416.61	T
TMOD3	2.73202e-16	1.91721e-17	0.215204	8.4987	1.82895	2192.02	T
PDLIM5	2.77334e-16	1.94738e-17	0.241845	8.49689	2.05493	774.834	T
UBE2L6	2.80645e-16	1.97302e-17	0.26447	8.49537	2.24677	1613.33	T
PPA2	2.83619e-16	1.99514e-17	0.267861	8.49408	2.27524	228.904	T
SKP1	2.87005e-16	2.0214e-17	0.310031	8.49256	2.63295	1720.3	T
MOSPD2	3.06311e-16	2.15868e-17	0.376039	8.48492	3.19066	712.494	T
SDHD	3.19901e-16	2.25718e-17	0.313492	8.47973	2.65832	568.977	T
ZNF316	3.21219e-16	2.26891e-17	0.252192	-8.47913	-2.13837	469.687	T
RGS17	3.25871e-16	2.30347e-17	0.300567	8.47737	2.54802	140.833	T
RLIM	3.26213e-16	2.30727e-17	0.318807	8.47718	2.70258	728.741	T
CAPN7	3.27216e-16	2.31576e-17	0.248054	8.47675	2.10269	443.394	T
USP14	3.29562e-16	2.33376e-17	0.31605	8.47585	2.67879	676.555	T
TMLHE	3.32791e-16	2.35805e-17	0.247938	8.47464	2.10119	341.787	T
GPBP1L1	3.38749e-16	2.40171e-17	0.230207	8.47251	1.95043	1731.56	T
TMEM50A	3.5002e-16	2.48311e-17	0.245426	8.46862	2.07842	608.389	T
EDEM3	3.50066e-16	2.48493e-17	0.274439	8.46854	2.3241	1167.21	T
SLC9A6	3.52924e-16	2.50672e-17	0.25237	8.46752	2.13695	461.21	T
HNRNPDL	3.59715e-16	2.55648e-17	0.28521	8.46523	2.41437	1692.73	T
ZMAT3	3.60683e-16	2.5649e-17	0.260034	8.46485	2.20115	527.992	T
FRYL	3.64464e-16	2.59334e-17	0.274791	8.46356	2.32571	2041.2	T
PRKAA2	3.65102e-16	2.59943e-17	0.295991	8.46329	2.50506	153.406	T
JAZF1	3.65244e-16	2.602e-17	0.277559	8.46317	2.34903	174.464	T
HDGFL3	3.73469e-16	2.66218e-17	0.233572	8.46051	1.97614	708.133	T
CEBPZ	3.83713e-16	2.73684e-17	0.311108	8.45728	2.63113	699.942	T
HIPK1	3.86632e-16	2.7593e-17	0.289807	8.45633	2.4507	1318.81	T
PIK3C2A	4.01133e-16	2.86792e-17	0.32045	8.45182	2.70839	1856.03	T
PYROXD1	4.03407e-16	2.88589e-17	0.285985	8.45109	2.41689	160.379	T
MYSM1	4.03586e-16	2.8889e-17	0.251407	8.45097	2.12464	981.107	T
C18orf54	4.05046e-16	2.90107e-17	0.238981	8.45048	2.0195	387.054	T
LENG8	4.05434e-16	2.90557e-17	0.222105	-8.4503	-1.87685	1825.97	T
EMSY	4.10235e-16	2.94348e-17	0.277113	8.44879	2.34127	500.216	T
CTH	4.10871e-16	2.94979e-17	0.32095	-8.44854	-2.71156	381.782	T
ECT2	4.13303e-16	2.96901e-17	0.246065	8.44778	2.0787	339.81	T
DYNLL1	4.16828e-16	2.99611e-17	0.285257	8.44672	2.40948	269.713	T
SMURF2	4.245e-16	3.05306e-17	0.265198	8.44452	2.23947	846.93	T
YES1	4.24932e-16	3.05797e-17	0.314276	8.44433	2.65385	790.744	T
PMAIP1	4.25162e-16	3.06144e-17	0.333015	8.4442	2.81204	394.317	T
C5orf22	4.25835e-16	3.0681e-17	0.2781	8.44394	2.34826	258.861	T
SSPN	4.26261e-16	3.07298e-17	0.264269	8.44376	2.23142	452.772	T
CYBRD1	4.27756e-16	3.08559e-17	0.306211	8.44328	2.58543	2573.5	T
STEAP4	4.30259e-16	3.10547e-17	0.336739	8.44253	2.84293	373.995	T
CHD1	4.30726e-16	3.11068e-17	0.266279	8.44233	2.24802	2007.58	T
HHIP	4.31465e-16	3.11785e-17	0.267689	8.44206	2.25985	3844.68	T
TMEM183A	4.36628e-16	3.15702e-17	0.257464	8.4406	2.17315	313.809	T
SH3BGRL2	4.53372e-16	3.28001e-17	0.286589	8.43614	2.4177	426.21	T
CASP8	4.53765e-16	3.28479e-17	0.252918	8.43597	2.1336	537.441	T
CLASP2	4.59433e-16	3.32778e-17	0.251381	8.43445	2.12026	1307.78	T
TRPM6	4.68724e-16	3.39707e-17	0.274709	8.43203	2.31636	273.794	T
TRMT10A	4.69428e-16	3.40417e-17	0.255807	8.43179	2.15691	366.462	T
ZBTB46	4.7495e-16	3.44624e-17	0.246786	-8.43035	-2.08049	350.279	T
FOXP4	4.76745e-16	3.46333e-17	0.240129	-8.42977	-2.02423	523.017	T
CCT3	4.92176e-16	3.57752e-17	0.278783	8.42598	2.34902	1544.83	T
YWHAZ	4.92645e-16	3.58302e-17	0.332011	8.4258	2.79746	4503.32	T
TMEM135	4.93743e-16	3.59312e-17	0.259606	8.42547	2.1873	353.145	T
CALU	4.97434e-16	3.62421e-17	0.253452	8.42446	2.1352	1747.43	T
TTC17	5.11198e-16	3.72667e-17	0.267699	8.42119	2.25435	813.762	T
ALG5	5.14504e-16	3.75296e-17	0.325525	8.42037	2.74104	169.338	T
RANBP17	5.19741e-16	3.79338e-17	0.257147	8.41912	2.16495	434.209	T
SMARCE1	5.26741e-16	3.84671e-17	0.250725	8.41748	2.11047	456.299	T
SUPT16H	5.47339e-16	3.99946e-17	0.222906	8.41291	1.87529	1134.27	T
TNS2	5.5146e-16	4.03192e-17	0.218784	-8.41197	-1.84041	1320.27	T
AP1S3	5.5548e-16	4.0655e-17	0.342016	8.41099	2.8767	208.776	T
NIPA2	5.73068e-16	4.19723e-17	0.262182	8.40725	2.20423	614.56	T
GNA13	5.79714e-16	4.24837e-17	0.325417	8.40583	2.7354	2533.27	T
SNU13	5.84269e-16	4.28673e-17	0.273481	8.40478	2.29854	660.695	T
PDGFRB	5.89688e-16	4.329e-17	0.218157	-8.40363	-1.83331	1529.5	T
ARAP2	5.92468e-16	4.35193e-17	0.315295	8.40301	2.64943	2665.77	T
CD2AP	6.16071e-16	4.52793e-17	0.224613	8.39835	1.88638	1586.49	T
SYNCRIP	6.20144e-16	4.5605e-17	0.294818	8.39751	2.47574	1691.08	T
UBE3A	6.20596e-16	4.56647e-17	0.229743	8.39736	1.92923	2074.84	T
GORAB	6.26191e-16	4.61031e-17	0.324782	8.39623	2.72694	214.981	T
GPLD1	6.36558e-16	4.68934e-17	0.257938	8.39424	2.1652	2444.25	T
CRCP	6.50607e-16	4.79838e-17	0.322209	8.39153	2.70383	168.733	T
EED	6.52651e-16	4.81623e-17	0.30881	8.3911	2.59125	286.271	T
DBR1	6.58461e-16	4.86191e-17	0.295612	8.38999	2.48018	184.542	T
CCPG1	6.61263e-16	4.88542e-17	0.290138	8.38942	2.43409	2209.04	T
CYB5A	6.65837e-16	4.92205e-17	0.297529	8.38854	2.49584	940.569	T
DEK	6.81413e-16	5.04299e-17	0.222175	8.38569	1.86309	2508.89	T
VPS8	6.92885e-16	5.13084e-17	0.265535	8.38366	2.22615	940.739	T
TOM1L1	6.92922e-16	5.13407e-17	0.296147	8.38358	2.48278	254.858	T
TFG	6.9698e-16	5.1671e-17	0.274893	8.38283	2.30438	514.394	T
PPP2CB	7.11885e-16	5.28367e-17	0.304656	8.3802	2.55308	319.985	T
MECOM	7.17026e-16	5.32487e-17	0.246987	8.37929	2.06958	975.079	T
LAMA4	7.27689e-16	5.40716e-17	0.25332	8.37748	2.12218	4834.55	T
SCARF2	7.27801e-16	5.41109e-17	0.22992	-8.3774	-1.92613	464.823	T
CHIC1	7.45202e-16	5.54681e-17	0.289354	8.37448	2.42319	219.588	T
U6	7.50478e-16	5.58928e-17	0.49583	-8.37358	-4.15188	78.5439	T
YAF2	7.59877e-16	5.66575e-17	0.252189	8.37198	2.11132	385.903	T
SOCS6	7.63687e-16	5.69741e-17	0.231292	8.37132	1.93622	733.153	T
HIPK3	7.71809e-16	5.76129e-17	0.278841	8.37001	2.3339	2958.19	T
NGLY1	7.84767e-16	5.86136e-17	0.273232	8.36798	2.2864	608.856	T
ERAP1	8.01881e-16	5.9926e-17	0.281678	8.36537	2.35634	1270.45	T
NUP160	8.10946e-16	6.06379e-17	0.259953	8.36398	2.17424	474.524	T
HMGCR	8.2551e-16	6.17621e-17	0.309738	8.36181	2.58997	1000.18	T
NRG4	8.26512e-16	6.18723e-17	0.28388	8.3616	2.37369	159.705	T
CNOT1	8.49074e-16	6.35974e-17	0.307979	8.35836	2.5742	2878.06	T
C11orf58	8.60098e-16	6.44597e-17	0.282198	8.35677	2.35826	600.326	T
BCAP29	8.624e-16	6.4669e-17	0.244872	8.35639	2.04624	463.296	T
MCTP1	8.63979e-16	6.48361e-17	0.241029	8.35608	2.01405	787.806	T
SARAF	8.72495e-16	6.55374e-17	0.339546	8.35481	2.83684	1082.09	T
CBLL1	8.88715e-16	6.67936e-17	0.261239	8.35257	2.18201	488.06	T
ANGEL2	8.96555e-16	6.7421e-17	0.249323	8.35147	2.08221	591.666	T
NPC2	8.99687e-16	6.76949e-17	0.310916	8.35099	2.59645	6689.06	T
COX7B	9.18931e-16	6.92212e-17	0.343105	8.34835	2.86436	436.22	T
HSBP1	9.2758e-16	6.99121e-17	0.248402	8.34718	2.07345	770.158	T
PARP8	9.42505e-16	7.10772e-17	0.255058	8.34523	2.12852	899.645	T
PLXND1	9.65043e-16	7.28179e-17	0.218209	-8.34237	-1.82038	2031.02	T
TASOR	9.71177e-16	7.33222e-17	0.200302	8.34155	1.67083	2296.1	T
GALNT3	9.72065e-16	7.34305e-17	0.274868	8.34138	2.29278	183.528	T
UGGT1	9.79696e-16	7.40487e-17	0.260617	8.34039	2.17365	1900.54	T
ANKRD49	9.89923e-16	7.48638e-17	0.292054	8.33909	2.43546	235.57	T
APC	9.99603e-16	7.56385e-17	0.246221	8.33787	2.05296	1710.01	T
EHD2	9.99691e-16	7.56877e-17	0.21321	-8.3378	-1.7777	1626.27	T
DAZAP2	1.00056e-15	7.57962e-17	0.287777	8.33763	2.39938	1475.84	T
TNFAIP8	1.01846e-15	7.71952e-17	0.2655	8.33546	2.21306	391.184	T
HMGXB3	1.01982e-15	7.73422e-17	0.239461	-8.33524	-1.99597	829.512	T
ZFAND5	1.0201e-15	7.74064e-17	0.286903	8.33514	2.39138	927.085	T
ATP5PO	1.02859e-15	7.80947e-17	0.291618	8.33409	2.43037	520.103	T
EHBP1	1.03557e-15	7.86685e-17	0.261493	8.33323	2.17908	530.462	T
ZNF567	1.03789e-15	7.88893e-17	0.287656	8.33289	2.39701	231.765	T
PARP2	1.05206e-15	8.00559e-17	0.281703	8.33116	2.34691	236.626	T
NPM1	1.05639e-15	8.04302e-17	0.274224	8.33061	2.28445	2511.61	T
STRN	1.05997e-15	8.0748e-17	0.248821	8.33014	2.07271	1003.27	T
PSMB7	1.07619e-15	8.20294e-17	0.33782	8.32827	2.81345	238.306	T
THAP1	1.07653e-15	8.21012e-17	0.275887	8.32817	2.29763	295.896	T
CCDC180	1.07842e-15	8.22915e-17	0.24748	8.3279	2.06098	895.17	T
C2orf69	1.08403e-15	8.2812e-17	0.261353	8.32715	2.17633	259.702	T
CSTF2	1.11132e-15	8.49436e-17	0.294237	8.32414	2.44927	388.093	T
ZNF638	1.12727e-15	8.62111e-17	0.296025	8.32238	2.46364	2049.76	T
NUDT12	1.13012e-15	8.64766e-17	0.317192	8.32202	2.63967	212.764	T
CNBP	1.13851e-15	8.71674e-17	0.258642	8.32108	2.15218	2523.9	T
PGM3	1.14777e-15	8.79742e-17	0.289343	8.31999	2.40733	222.714	T
GOLGA7	1.16715e-15	8.95091e-17	0.308725	8.31793	2.56795	403.161	T
TOPBP1	1.16961e-15	8.97476e-17	0.247445	8.31762	2.05816	855.853	T
ADAMTS6	1.17052e-15	8.98676e-17	0.266146	8.31746	2.21366	479.722	T
BICRA	1.22467e-15	9.40771e-17	0.31845	-8.31203	-2.64696	170.393	T
GNAI1	1.25499e-15	9.65134e-17	0.223793	8.309	1.85949	512.234	T
CLDND1	1.25646e-15	9.66799e-17	0.259673	8.30879	2.15757	741.752	T
NDUFB4	1.26905e-15	9.77021e-17	0.304318	8.30755	2.52814	244.947	T
GMNN	1.28631e-15	9.90856e-17	0.297461	8.30588	2.47068	324.45	T
GALNT7	1.31917e-15	1.01673e-16	0.273739	8.30281	2.2728	700.348	T
AKR1C2	1.36194e-15	1.05028e-16	0.281078	8.29896	2.33265	924.544	T
CEP97	1.38208e-15	1.0664e-16	0.247029	8.29715	2.04964	404.995	T
ATG2A	1.38557e-15	1.06968e-16	0.24027	-8.29678	-1.99347	546.758	T
RYK	1.41746e-15	1.0949e-16	0.36488	8.29401	3.02632	567.554	T
SMAD4	1.42915e-15	1.10454e-16	0.293181	8.29297	2.43134	987.946	T
DPP8	1.43278e-15	1.10796e-16	0.274678	8.2926	2.2778	976.767	T
HSPG2	1.43493e-15	1.11023e-16	0.217097	-8.29236	-1.80024	3796.24	T
NCOR2	1.43782e-15	1.11308e-16	0.216091	-8.29206	-1.79184	1569.13	T
HSD11B1	1.45177e-15	1.12449e-16	0.280194	8.29084	2.32305	648.114	T
LRP6	1.4658e-15	1.13599e-16	0.22616	8.28963	1.87479	1296.68	T
ITM2B	1.46602e-15	1.13678e-16	0.264558	8.28955	2.19307	4431.31	T
LMAN1	1.505e-15	1.16765e-16	0.283572	8.28636	2.34978	1097.18	T
DCP2	1.50814e-15	1.17073e-16	0.289318	8.28605	2.3973	1286.85	T
USP54	1.53493e-15	1.19218e-16	0.240439	8.28389	1.99177	1083.8	T
GDAP2	1.54381e-15	1.19973e-16	0.287539	8.28314	2.38172	234.422	T
TMEM167B	1.57729e-15	1.22642e-16	0.265012	8.28052	2.19444	279.332	T
PLRG1	1.60651e-15	1.24983e-16	0.321357	8.27826	2.66028	486.158	T
TERF2IP	1.61148e-15	1.25438e-16	0.295014	8.27783	2.44208	444.585	T
ZBTB10	1.61705e-15	1.2594e-16	0.230078	8.27736	1.90444	642.579	T
VKORC1L1	1.62051e-15	1.26348e-16	0.296046	8.27697	2.45036	326.695	T
EPDR1	1.63306e-15	1.27466e-16	0.249157	8.27592	2.06201	397.737	T
CCT4	1.64173e-15	1.28212e-16	0.289583	8.27523	2.39637	1652.33	T
TNKS2	1.65332e-15	1.29187e-16	0.31067	8.27432	2.57058	1582.63	T
FBRS	1.68763e-15	1.32012e-16	0.225901	-8.27175	-1.86859	530.082	T
LTA4H	1.69774e-15	1.32875e-16	0.267026	8.27097	2.20856	1061.59	T
COPS5	1.74006e-15	1.36261e-16	0.310951	8.26797	2.57093	451.217	T
MYO5C	1.79124e-15	1.40499e-16	0.236392	8.26432	1.95361	486.179	T
ITGB4	1.82778e-15	1.43598e-16	0.23299	-8.26171	-1.92489	413.023	T
SRPK2	1.82778e-15	1.43561e-16	0.26386	8.26174	2.17995	1015.01	T
CHIA	1.82953e-15	1.43813e-16	0.343436	8.26153	2.83731	383.622	T
NOTCH1	1.84964e-15	1.45473e-16	0.238718	-8.26016	-1.97185	2269.48	T
MIX23	1.85138e-15	1.45688e-16	0.341971	8.25999	2.82467	103.068	T
UBA5	1.86194e-15	1.46599e-16	0.234976	8.25924	1.94073	559.301	T
AIDA	1.89864e-15	1.4957e-16	0.340405	8.25685	2.81067	840.418	T
DSEL	1.89951e-15	1.49718e-16	0.278389	8.25673	2.29858	449.978	T
VBP1	1.9801e-15	1.56323e-16	0.297355	8.25157	2.45364	280.682	T
AP1G1	1.98068e-15	1.56483e-16	0.26022	8.25145	2.1472	1599.7	T
MPP7	1.98068e-15	1.56538e-16	0.243115	8.25141	2.00604	532.242	T
SPRYD7	2.02276e-15	1.5995e-16	0.27906	8.24883	2.30192	214.03	T
GFM1	2.03224e-15	1.60786e-16	0.24544	8.24821	2.02444	955.643	T
CREBL2	2.05238e-15	1.62467e-16	0.261435	8.24697	2.15605	594.327	T
CAPRIN1	2.05936e-15	1.63107e-16	0.277988	8.2465	2.29243	2836.52	T
TRAT1	2.07643e-15	1.64548e-16	0.323973	8.24544	2.6713	153.435	T
AGO4	2.0795e-15	1.64879e-16	0.259792	8.2452	2.14204	1043.87	T
UBE2J1	2.08535e-15	1.65432e-16	0.257644	8.2448	2.12422	763.499	T
CNOT6	2.08713e-15	1.65662e-16	0.260098	8.24464	2.14442	550.057	T
EPS8L2	2.1166e-15	1.68092e-16	0.218534	-8.2429	-1.80136	792.419	T
ARL13B	2.14186e-15	1.70189e-16	0.23128	8.24141	1.90607	441.557	T
TMEM199	2.1544e-15	1.71277e-16	0.286771	8.24065	2.36318	210.816	T
KMT2B	2.15533e-15	1.71442e-16	0.218615	-8.24054	-1.80151	755.3	T
ATRX	2.18407e-15	1.73822e-16	0.27499	8.23889	2.26561	2097.42	T
ZBTB26	2.32537e-15	1.85166e-16	0.331295	8.23132	2.727	237.142	T
LOX	2.33302e-15	1.85875e-16	0.295714	8.23086	2.43398	596.934	T
DAAM1	2.34502e-15	1.8703e-16	0.26888	8.23012	2.21292	1231.53	T
RNF20	2.56491e-15	2.04786e-16	0.22956	8.21925	1.88681	613.576	T
NUDCD1	2.57517e-15	2.05716e-16	0.269226	8.2187	2.21269	277.228	T
DHX29	2.58791e-15	2.06843e-16	0.280028	8.21805	2.30128	656.695	T
LRRC58	2.63787e-15	2.10949e-16	0.225984	8.21569	1.85662	1337.49	T
TBC1D15	2.66695e-15	2.13388e-16	0.229084	8.21431	1.88176	583.565	T
TMEM161B	2.76152e-15	2.21072e-16	0.254788	8.21006	2.09182	253.487	T
NFAT5	2.82573e-15	2.26333e-16	0.235731	8.20724	1.9347	1254.16	T
NR2C1	2.88603e-15	2.31285e-16	0.28984	8.20464	2.37803	298.837	T
CANX	2.90771e-15	2.33147e-16	0.294358	8.20368	2.41482	7081.55	T
HELB	2.92872e-15	2.34956e-16	0.232226	8.20275	1.90489	466.173	T
RSBN1	3.01424e-15	2.42202e-16	0.262266	8.1991	2.15034	752.743	T
EMILIN1	3.02123e-15	2.42892e-16	0.239834	-8.19875	-1.96634	1729.2	T
UNC50	3.04744e-15	2.45129e-16	0.321987	8.19765	2.63953	184.578	T
DAGLA	3.05407e-15	2.45793e-16	0.269862	-8.19733	-2.21214	258.543	T
ACBD5	3.06372e-15	2.46699e-16	0.232041	8.19688	1.90202	496.948	T
TAF12	3.15986e-15	2.54845e-16	0.286885	8.19298	2.35044	188.543	T
GUF1	3.17072e-15	2.55856e-16	0.266506	8.1925	2.18335	238.963	T
MXI1	3.19888e-15	2.58264e-16	0.278912	8.19137	2.28467	319.573	T
GPCPD1	3.20712e-15	2.59066e-16	0.252449	8.191	2.06781	2495.92	T
MYCBP2	3.21754e-15	2.60045e-16	0.287699	8.19055	2.35641	4209.47	T
CD24	3.22524e-15	2.60804e-16	0.37433	8.19019	3.06583	145.313	T
BDH2	3.27859e-15	2.65258e-16	0.274507	8.18816	2.2477	255.49	T
MGAT4A	3.39301e-15	2.7466e-16	0.290935	8.18396	2.381	1551.98	T
CUL1	3.41801e-15	2.76829e-16	0.299262	8.18301	2.44887	954.134	T
TMED5	3.6146e-15	2.92905e-16	0.308796	8.17621	2.52478	1072.93	T
COPG2	3.6179e-15	2.93481e-16	0.222964	8.17598	1.82295	590.623	T
SLC38A9	3.6179e-15	2.93472e-16	0.226164	8.17598	1.84911	476.361	T
TAOK1	3.68051e-15	2.98716e-16	0.274656	8.17384	2.24499	1109.21	T
MED1	3.69182e-15	2.99791e-16	0.267532	8.17341	2.18665	1000.54	T
HSP90AB1	3.69494e-15	3.00202e-16	0.302018	8.17325	2.46846	3253.73	T
TAX1BP1	3.72807e-15	3.03052e-16	0.301498	8.17211	2.46387	3872.34	T
THNSL1	3.9089e-15	3.18085e-16	0.284912	8.16626	2.32667	199.5	T
CAMLG	3.91769e-15	3.18967e-16	0.262974	8.16593	2.14743	212.758	T
ARF1	3.93779e-15	3.20771e-16	0.285448	8.16525	2.33075	3458.86	T
KLHL15	4.03455e-15	3.28997e-16	0.298604	8.16219	2.43726	414.042	T
MAP7D1	4.07398e-15	3.32386e-16	0.214697	-8.16096	-1.75214	1387.8	T
NONO	4.09465e-15	3.34247e-16	0.228508	8.16028	1.86469	2174.22	T
TONSL	4.13335e-15	3.37582e-16	0.269842	-8.15908	-2.20166	286.238	T
MFAP3	4.13787e-15	3.38127e-16	0.328095	8.15889	2.67689	515.888	T
HNRNPR	4.14261e-15	3.3869e-16	0.288018	8.15869	2.34985	1558.1	T
PNISR	4.19688e-15	3.43306e-16	0.228702	8.15705	1.86553	1499.45	T
MRPS21	4.22228e-15	3.45564e-16	0.330947	8.15626	2.69929	141.327	T
PSMD12	4.27311e-15	3.49906e-16	0.299108	8.15475	2.43915	517.265	T
TELO2	4.45317e-15	3.6484e-16	0.249857	-8.1497	-2.03626	550.021	T
MTCH2	4.53767e-15	3.72149e-16	0.318749	8.1473	2.59695	490.88	T
TRIM37	4.66571e-15	3.82849e-16	0.244884	8.14387	1.9943	680.925	T
LGALSL	4.67181e-15	3.83549e-16	0.281227	8.14365	2.29022	611.224	T
TRIM33	4.68125e-15	3.84523e-16	0.229434	8.14334	1.86836	661.724	T
CAPRIN2	4.75856e-15	3.91076e-16	0.282833	8.14129	2.30262	214.641	T
ANXA2	4.79248e-15	3.94067e-16	0.241659	8.14037	1.96719	4212.07	T
ORC2	4.84734e-15	3.98785e-16	0.302162	8.13893	2.45927	405.329	T
IQGAP1	4.8866e-15	4.02223e-16	0.268133	8.13789	2.18204	9957.3	T
TADA1	5.1339e-15	4.22797e-16	0.282659	8.13185	2.29854	281.307	T
SLU7	5.1445e-15	4.24108e-16	0.219486	8.13147	1.78475	958.792	T
TMEM184C	5.14814e-15	4.24628e-16	0.236214	8.13132	1.92073	725.164	T
NIPA1	5.18048e-15	4.27515e-16	0.309039	8.1305	2.51264	172.432	T
JMJD1C	5.26303e-15	4.34552e-16	0.318447	8.12852	2.58851	2685.74	T
WRN	5.33292e-15	4.4055e-16	0.231175	8.12686	1.87873	387.382	T
DNAH6	5.40473e-15	4.46712e-16	0.265668	8.12518	2.1586	720.954	T
RPAP3	5.4546e-15	4.51066e-16	0.226302	8.124	1.83847	518.907	T
PPP1R12A	5.45893e-15	4.51656e-16	0.233296	8.12384	1.89526	2036.49	T
BAZ1A	5.54996e-15	4.59424e-16	0.245769	8.12177	1.99608	1253.14	T
POC1B	5.5519e-15	4.59821e-16	0.275431	8.12167	2.23696	274.949	T
CDK14	5.55458e-15	4.6028e-16	0.232242	8.12155	1.88617	812.182	T
AHCTF1	5.6022e-15	4.64465e-16	0.265287	8.12045	2.15425	1859.69	T
FOCAD	5.61342e-15	4.65634e-16	0.249159	8.12014	2.02321	692.241	T
WDR41	5.64929e-15	4.68849e-16	0.257101	8.11931	2.08748	407.962	T
MTIF2	5.73377e-15	4.76105e-16	0.273598	8.11744	2.22091	273.078	T
KIAA0586	5.7468e-15	4.77677e-16	0.287153	8.11704	2.33083	278.569	T
COG5	5.74851e-15	4.78064e-16	0.292759	8.11695	2.37631	386.464	T
FBXO45	5.77604e-15	4.80598e-16	0.301675	8.1163	2.44849	182.733	T
RAB6A	5.85142e-15	4.8712e-16	0.244986	8.11467	1.98798	1026.33	T
CHD2	5.86328e-15	4.88357e-16	0.257318	8.11436	2.08797	2962.54	T
RNF138	5.92987e-15	4.94156e-16	0.233914	8.11292	1.89773	437.608	T
ABCA6	5.94464e-15	4.9564e-16	0.319027	8.11256	2.58813	289.623	T
TEDC1	6.24846e-15	5.21237e-16	0.297929	-8.10644	-2.41514	175.876	T
RCHY1	6.27896e-15	5.24049e-16	0.249174	8.10579	2.01975	290.566	T
DNAI4	6.46381e-15	5.39752e-16	0.310569	8.1022	2.51629	186.681	T
SETD1A	6.48566e-15	5.41853e-16	0.23895	-8.10173	-1.93591	365.462	T
CASK	6.62997e-15	5.54191e-16	0.26458	8.09899	2.14283	752.207	T
IMMP2L	6.69812e-15	5.60173e-16	0.231572	8.09768	1.8752	654.797	T
KLHDC10	6.70082e-15	5.60684e-16	0.313815	8.09757	2.54114	757.479	T
PUS7L	6.74689e-15	5.64861e-16	0.272447	8.09667	2.20591	207.154	T
CLEC7A	6.99112e-15	5.86166e-16	0.395989	8.09216	3.2044	227.957	T
U1	7.21627e-15	6.05658e-16	0.419889	-8.08817	-3.39614	75.7057	T
REPS1	7.22406e-15	6.06619e-16	0.261037	8.08798	2.11126	421.552	T
ACTR6	7.23173e-15	6.07571e-16	0.262185	8.08779	2.1205	254.848	T
SF3B6	7.24455e-15	6.08956e-16	0.263934	8.08751	2.13457	353.274	T
MRPL45	7.43888e-15	6.25926e-16	0.285816	8.08416	2.31058	217.665	T
RNASE4	7.43888e-15	6.25782e-16	0.288585	8.08419	2.33298	1708.94	T
NBN	7.46352e-15	6.28316e-16	0.231333	8.0837	1.87003	1085.07	T
CGRRF1	7.48683e-15	6.30598e-16	0.371854	8.08326	3.00579	186.861	T
TMEM62	7.69825e-15	6.48733e-16	0.317907	8.0798	2.56863	190.18	T
MRPL3	7.83416e-15	6.60519e-16	0.316754	8.0776	2.55861	222.784	T
NEBL	7.96717e-15	6.72412e-16	0.262279	8.07543	2.11802	1583.65	T
BET1	7.98778e-15	6.74832e-16	0.266397	8.07499	2.15115	202.056	T
FOXK1	8.2142e-15	6.9431e-16	0.246525	-8.07152	-1.98983	695.075	T
OBI1	8.24735e-15	6.97464e-16	0.246304	8.07096	1.98791	444.967	T
MAK16	8.29547e-15	7.01886e-16	0.261495	8.07019	2.11031	721.721	T
OMA1	8.61934e-15	7.29656e-16	0.317817	8.06545	2.56334	128.927	T
GNS	9.08654e-15	7.69593e-16	0.307001	8.05894	2.47411	3424.36	T
C17orf75	9.30942e-15	7.89263e-16	0.27276	8.05585	2.19731	354.66	T
STOX1	9.41602e-15	7.98702e-16	0.346036	8.0544	2.78711	237.747	T
AIMP1	9.81963e-15	8.33355e-16	0.217416	8.0492	1.75002	654.829	T
ZBED4	9.8793e-15	8.3884e-16	0.295443	-8.0484	-2.37785	208.743	T
STK40	9.96866e-15	8.46852e-16	0.226668	-8.04724	-1.82405	567.932	T
SRPX	1.00172e-14	8.51404e-16	0.257288	8.04658	2.07029	393.039	T
BPNT2	1.00805e-14	8.57208e-16	0.213109	8.04575	1.71462	1521.7	T
CASP8AP2	1.00868e-14	8.58173e-16	0.254143	8.04561	2.04473	603.39	T
LRRCC1	1.01833e-14	8.66817e-16	0.287182	8.04438	2.3102	474.34	T
GOLPH3L	1.03294e-14	8.79698e-16	0.326155	8.04258	2.62313	112.34	T
USP3	1.06999e-14	9.11702e-16	0.239234	8.0382	1.92301	476.602	T
CBLB	1.07566e-14	9.17598e-16	0.247588	8.03741	1.98996	1611.22	T
ACER2	1.0791e-14	9.21302e-16	0.340726	8.03691	2.73838	103.776	T
PKN2	1.08013e-14	9.22647e-16	0.242427	8.03673	1.94832	1239.86	T
CCDC88C	1.14094e-14	9.7556e-16	0.240531	-8.0299	-1.93144	953.663	T
CROCC	1.14286e-14	9.77687e-16	0.27285	-8.02963	-2.19088	322.665	T
BRWD1	1.18792e-14	1.01675e-15	0.243048	8.02482	1.95042	1662.93	T
PNPLA2	1.20582e-14	1.03258e-15	0.258316	-8.02292	-2.07245	385.488	T
ACADL	1.22049e-14	1.04566e-15	0.292524	8.02138	2.34645	283.167	T
NAP1L1	1.22563e-14	1.05059e-15	0.266657	8.0208	2.1388	2297.6	T
KDM7A	1.29841e-14	1.11463e-15	0.318306	8.01353	2.55076	1735.69	T
OGA	1.34679e-14	1.1573e-15	0.252199	8.00891	2.01984	2056.36	T
CYP4V2	1.3622e-14	1.17113e-15	0.32174	8.00745	2.57632	2005.81	T
MMP11	1.36651e-14	1.17542e-15	0.239771	-8.007	-1.91985	329.569	T
MGA	1.37634e-14	1.18504e-15	0.280788	8.006	2.24799	1752.51	T
PAK2	1.38123e-14	1.18985e-15	0.313391	8.0055	2.50885	1706.26	T
AGPAT5	1.39254e-14	1.20018e-15	0.280277	8.00443	2.24346	534.296	T
AMBN	1.43527e-14	1.23761e-15	0.400265	8.00065	3.20238	284.847	T
RYBP	1.44903e-14	1.2501e-15	0.304657	7.99942	2.43708	953.038	T
ACVR1	1.45137e-14	1.25274e-15	0.242012	7.99916	1.93589	909.432	T
RTCA	1.45963e-14	1.26049e-15	0.368252	7.9984	2.94543	158.747	T
ELF1	1.46123e-14	1.26249e-15	0.256806	7.9982	2.05399	1550.15	T
MYO6	1.53321e-14	1.32599e-15	0.238352	7.99216	1.90495	614.99	T
RNFT1	1.53439e-14	1.32766e-15	0.34966	7.992	2.79448	386.931	T
ITGAV	1.53456e-14	1.32846e-15	0.294806	7.99193	2.35606	1751.63	T
CSPG4	1.53778e-14	1.33191e-15	0.238944	-7.99161	-1.90954	500.32	T
DEGS1	1.5471e-14	1.34063e-15	0.308866	7.9908	2.46809	342.042	T
STK25	1.5578e-14	1.35057e-15	0.213873	-7.98989	-1.70882	927.654	T
TMEM251	1.55994e-14	1.35309e-15	0.306305	7.98966	2.44727	167.259	T
UTP4	1.57229e-14	1.36514e-15	0.283474	7.98857	2.26455	181.96	T
HEATR1	1.58521e-14	1.37794e-15	0.275276	7.98742	2.19874	830.247	T
LTB4R2	1.58521e-14	1.37838e-15	0.356515	-7.98738	-2.84762	92.3249	T
IRAK1BP1	1.59579e-14	1.38827e-15	0.30004	7.9865	2.39627	137.012	T
GPN3	1.61134e-14	1.40304e-15	0.299169	7.98519	2.38892	165.216	T
UBXN2A	1.61134e-14	1.40316e-15	0.230264	7.98518	1.8387	632.182	T
CD9	1.71091e-14	1.4906e-15	0.273675	7.97772	2.1833	2488.23	T
ITM2A	1.74775e-14	1.52344e-15	0.327638	7.97503	2.61292	411.145	T
SGK1	1.76739e-14	1.54131e-15	0.279538	7.97359	2.22892	1723.53	T
CSDE1	1.78598e-14	1.55828e-15	0.309602	7.97224	2.46822	4834.68	T
NUP153	1.79896e-14	1.57038e-15	0.267857	7.97128	2.13516	1194.74	T
ZEB2	1.8224e-14	1.59161e-15	0.257869	7.96962	2.05512	4600.59	T
PCNX1	1.83961e-14	1.60821e-15	0.251193	7.96834	2.00159	1400.18	T
SPIN1	1.85115e-14	1.61909e-15	0.315493	7.96751	2.51369	1230.99	T
PAM	1.8593e-14	1.62701e-15	0.243279	7.9669	1.93818	1769.04	T
SMC3	1.88639e-14	1.65232e-15	0.330053	7.96499	2.62887	1453.26	T
OAS2	1.90358e-14	1.66818e-15	0.260566	7.96381	2.0751	4011.49	T
MRPL34	1.9057e-14	1.67085e-15	0.377762	7.96361	3.00835	119.868	T
ITGB1	1.9213e-14	1.68535e-15	0.274449	7.96255	2.18532	6315.27	T
GXYLT1	1.94687e-14	1.70944e-15	0.280497	7.96079	2.23298	462.54	T
NAALADL2	1.95226e-14	1.71551e-15	0.320217	7.96035	2.54904	138.749	T
RIMKLB	1.95226e-14	1.71583e-15	0.262197	7.96033	2.08718	486.778	T
TET1	1.95499e-14	1.71907e-15	0.269806	7.9601	2.14768	680.201	T
GCLM	1.97865e-14	1.7411e-15	0.347009	7.95852	2.76168	372.352	T
COMMD3	1.9899e-14	1.75315e-15	0.314771	7.95767	2.50484	356.895	T
NFE2L2	2.01869e-14	1.77938e-15	0.256785	7.95583	2.04294	1855.84	T
CROT	2.02901e-14	1.78934e-15	0.247867	7.95514	1.97182	374.466	T
PON1	2.03069e-14	1.79169e-15	0.329104	7.95497	2.61801	155.806	T
ZNF148	2.04558e-14	1.8057e-15	0.288433	7.95401	2.2942	923.942	T
ERCC8	2.05813e-14	1.81765e-15	0.31196	7.95319	2.48108	227.945	T
FSTL1	2.07882e-14	1.83818e-15	0.256078	7.9518	2.03628	5162.96	T
TRPC1	2.07882e-14	1.83858e-15	0.258421	7.95178	2.05491	351.659	T
SEC16A	2.07915e-14	1.83975e-15	0.264058	-7.9517	-2.09971	1409.39	T
CAB39L	2.10335e-14	1.86296e-15	0.286429	7.95014	2.27715	296.016	T
KMT2E	2.10873e-14	1.86862e-15	0.282599	7.94977	2.24659	2460.44	T
ODC1	2.12046e-14	1.87991e-15	0.302009	7.94902	2.40067	912.218	T
TBCA	2.127e-14	1.88662e-15	0.262815	7.94858	2.08901	279.161	T
ICE2	2.14663e-14	1.90494e-15	0.313788	7.94738	2.49379	353.223	T
MOB1B	2.16233e-14	1.9198e-15	0.227422	7.94642	1.80719	883.743	T
RWDD1	2.19282e-14	1.9478e-15	0.293817	7.94462	2.33426	341.999	T
PARD6B	2.23515e-14	1.98636e-15	0.321699	7.94219	2.555	524.162	T
TSC22D4	2.23622e-14	1.98826e-15	0.216111	-7.94208	-1.71637	763.51	T
MCTP2	2.24553e-14	1.9975e-15	0.248273	7.9415	1.97166	773.367	T
HNRNPC	2.27749e-14	2.02786e-15	0.297167	7.93963	2.3594	2112.51	T
CEP83	2.28105e-14	2.032e-15	0.250621	7.93938	1.98978	562.683	T
PLPP1	2.30749e-14	2.05654e-15	0.221399	7.93789	1.75744	734.325	T
MAT2B	2.32144e-14	2.06996e-15	0.312174	7.93708	2.47775	1088.15	T
PPP2CA	2.33328e-14	2.08151e-15	0.274835	7.93639	2.1812	1422.52	T
RSU1	2.40332e-14	2.14604e-15	0.277593	7.9326	2.20203	546.38	T
C14orf119	2.40364e-14	2.14735e-15	0.267984	7.93252	2.12579	264.702	T
CWC22	2.4536e-14	2.19303e-15	0.254575	7.92991	2.01876	647.865	T
RNF128	2.45805e-14	2.19806e-15	0.347699	7.92963	2.75713	154.52	T
FAM8A1	2.47098e-14	2.21067e-15	0.23191	7.92892	1.8388	672.662	T
CYP7A1	2.49316e-14	2.23157e-15	0.276475	7.92775	2.19183	994.717	T
CDH4	2.51655e-14	2.25465e-15	0.409318	-7.92647	-3.24445	76.9841	T
UPF2	2.52181e-14	2.26044e-15	0.26285	7.92615	2.08339	711.889	T
SLC9A9	2.5398e-14	2.27764e-15	0.240792	7.92521	1.90833	339.939	T
HTATIP2	2.5647e-14	2.30107e-15	0.253989	7.92394	2.0126	282.525	T
TMEM126B	2.57477e-14	2.3112e-15	0.270192	7.92339	2.14084	191.381	T
MIS12	2.57875e-14	2.31586e-15	0.2871	7.92314	2.27474	323.46	T
DNAI7	2.5914e-14	2.32833e-15	0.264084	7.92247	2.0922	240.224	T
DNAJA4	2.59236e-14	2.33029e-15	0.288972	7.92237	2.28934	345.691	T
WDR12	2.64233e-14	2.37859e-15	0.250859	7.91982	1.98676	471.67	T
MTF2	2.64393e-14	2.38116e-15	0.22767	7.91968	1.80307	677.99	T
CCDC59	2.65591e-14	2.39308e-15	0.299871	7.91906	2.37469	186.501	T
DDX50	2.67006e-14	2.40696e-15	0.271733	7.91834	2.15168	338.379	T
DCDC1	2.73793e-14	2.46931e-15	0.269543	7.91516	2.13348	285.138	T
IST1	2.76684e-14	2.49657e-15	0.26402	7.9138	2.0894	1068.14	T
FAM199X	2.79852e-14	2.52634e-15	0.305017	7.91232	2.41339	568.002	T
COG6	2.9618e-14	2.67626e-15	0.255173	7.90514	2.01718	458.905	T
DPY19L1	2.96294e-14	2.67856e-15	0.243264	7.90504	1.92301	526.104	T
RADIL	3.00711e-14	2.72233e-15	0.26358	-7.90302	-2.08308	351.549	T
UMPS	3.00893e-14	2.72526e-15	0.292709	7.90288	2.31324	373.614	T
ARHGAP23	3.04014e-14	2.75482e-15	0.239053	-7.90154	-1.88889	345.688	T
RUFY2	3.04233e-14	2.7581e-15	0.241529	7.90139	1.90842	441.423	T
NFIX	3.10108e-14	2.81268e-15	0.211442	-7.89895	-1.67017	839.537	T
TRAFD1	3.10383e-14	2.81686e-15	0.271892	7.89876	2.14761	833.911	T
UEVLD	3.10383e-14	2.81782e-15	0.256113	7.89872	2.02296	318.947	T
RABL6	3.1239e-14	2.83737e-15	0.224444	-7.89786	-1.77262	610.339	T
TEX10	3.12503e-14	2.83973e-15	0.291291	7.89775	2.30055	281.981	T
KCMF1	3.13013e-14	2.84569e-15	0.289368	7.89749	2.28528	460.983	T
ESRP1	3.17026e-14	2.88481e-15	0.277786	7.89579	2.19334	361.126	T
SCAI	3.17026e-14	2.88487e-15	0.271094	7.89579	2.1405	248.692	T
INVS	3.17163e-14	2.88747e-15	0.260225	7.89568	2.05465	517.655	T
SLC2A12	3.17313e-14	2.89019e-15	0.303308	7.89556	2.39478	247.189	T
MITF	3.21362e-14	2.92844e-15	0.281229	7.89392	2.22	632.548	T
TDRD3	3.23805e-14	2.95208e-15	0.241263	7.89292	1.90427	478.974	T
RPS25	3.24807e-14	2.9626e-15	0.303428	7.89247	2.3948	2439.55	T
HACE1	3.30278e-14	3.0139e-15	0.271539	7.89033	2.14253	402.865	T
F11	3.33813e-14	3.04863e-15	0.259287	7.8889	2.04549	436.945	T
UGT2B31	3.33813e-14	3.04901e-15	0.392235	7.88888	3.0943	274.148	T
BTBD10	3.42553e-14	3.13131e-15	0.289614	7.88556	2.28377	281.095	T
MARCHF6	3.42553e-14	3.13176e-15	0.273957	7.88554	2.1603	1518.11	T
CEP162	3.43746e-14	3.14412e-15	0.287328	7.88505	2.26559	470.868	T
CYP51A1	3.47446e-14	3.17945e-15	0.365278	7.88365	2.87973	914.117	T
DDX21	3.59548e-14	3.29325e-15	0.28867	7.87926	2.27451	1518.17	T
C1orf87	3.63062e-14	3.32699e-15	0.319815	7.87799	2.5195	369.722	T
LRRC47	3.63564e-14	3.33314e-15	0.243706	-7.87776	-1.91986	421.634	T
SPRED1	3.66013e-14	3.35714e-15	0.225155	7.87686	1.77351	708.743	T
ZNF507	3.67158e-14	3.37077e-15	0.259373	7.87635	2.04292	402.537	T
ZCCHC2	3.67727e-14	3.37757e-15	0.23729	7.8761	1.86892	1009.81	T
BRAP	3.74825e-14	3.44754e-15	0.23518	7.87354	1.8517	393.713	T
TGFB1	3.88105e-14	3.57134e-15	0.224321	-7.86912	-1.76521	1074.98	T
MARS2	3.88997e-14	3.58121e-15	0.285809	7.86878	2.24897	197.946	T
U4	3.93349e-14	3.62295e-15	0.266072	-7.86733	-2.09328	542.271	T
ITGB6	3.93558e-14	3.62655e-15	0.245373	7.8672	1.9304	768.095	T
CNTLN	3.98248e-14	3.67147e-15	0.254042	7.86566	1.99821	348.038	T
THBD	4.00329e-14	3.69235e-15	0.219031	-7.86495	-1.72267	1725.46	T
ARHGEF15	4.18535e-14	3.86384e-15	0.236685	-7.85927	-1.86017	389.948	T
HEXB	4.20554e-14	3.88426e-15	0.259021	7.85861	2.03554	521.352	T
PNPT1	4.22315e-14	3.90233e-15	0.231484	7.85803	1.81901	670.206	T
KIF2A	4.24191e-14	3.92328e-15	0.292964	7.85736	2.30192	909.658	T
TDG	4.25341e-14	3.93573e-15	0.346293	7.85696	2.72081	328.14	T
NXPE3	4.27354e-14	3.95617e-15	0.265377	7.85631	2.08488	438.992	T
ARID4A	4.28006e-14	3.96403e-15	0.301093	7.85606	2.3654	692.38	T
INSIG2	4.36101e-14	4.04087e-15	0.259312	7.85365	2.03655	429.516	T
NEXN	4.36189e-14	4.04354e-15	0.283485	7.85357	2.22637	800.826	T
ZNF579	4.39968e-14	4.08231e-15	0.309058	-7.85238	-2.42684	323	T
SEC24B	4.41301e-14	4.09656e-15	0.305303	7.85194	2.39722	595.188	T
FAM13B	4.50434e-14	4.18901e-15	0.276571	7.84914	2.17084	1271.31	T
EIF5	4.52021e-14	4.2057e-15	0.252353	7.84864	1.98063	2076.57	T
GATM	4.58073e-14	4.26395e-15	0.315375	7.84692	2.47472	164.067	T
AP1S2	4.61214e-14	4.29516e-15	0.257346	7.846	2.01914	417.309	T
FAM193A	4.6475e-14	4.33007e-15	0.253214	-7.84498	-1.98646	440.298	T
LPGAT1	4.68304e-14	4.36517e-15	0.266342	7.84397	2.08918	639.826	T
THUMPD3	4.72817e-14	4.40925e-15	0.332501	7.84271	2.60771	480.778	T
SPAST	4.73041e-14	4.41336e-15	0.259295	7.84259	2.03354	426.518	T
KCTD6	4.77952e-14	4.46121e-15	0.28287	7.84124	2.21805	254.325	T
TPRN	4.78904e-14	4.47213e-15	0.261076	-7.84093	-2.04708	235.79	T
VAV3	4.98502e-14	4.65939e-15	0.223496	7.83578	1.75127	839.554	T
CSTF2T	5.05595e-14	4.72784e-15	0.297067	7.83395	2.32721	540.293	T
MMP15	5.06788e-14	4.74116e-15	0.223835	-7.83359	-1.75344	944.069	T
CSPP1	5.0901e-14	4.76628e-15	0.26837	7.83293	2.10212	793.92	T
ATP5MK	5.09898e-14	4.77677e-15	0.33978	7.83265	2.66138	182.867	T
CLOCK	5.10202e-14	4.78179e-15	0.241341	7.83252	1.89031	1249.11	T
RPL24	5.17729e-14	4.85453e-15	0.269688	7.83062	2.11183	1954.76	T
TRIM59	5.19611e-14	4.87439e-15	0.255466	7.83011	2.00032	421.445	T
KIAA1143	5.25534e-14	4.9322e-15	0.358974	7.82863	2.81027	90.3845	T
ST7L	5.32327e-14	5.00048e-15	0.234137	7.8269	1.83257	512.045	T
RRM1	5.41864e-14	5.09238e-15	0.258421	7.82461	2.02204	854.496	T
IPMK	5.41985e-14	5.09582e-15	0.238556	7.82452	1.86658	487.012	T
CD44	5.42365e-14	5.1017e-15	0.275445	7.82438	2.15519	2744.13	T
LEPR	5.45826e-14	5.13658e-15	0.356788	7.82352	2.79134	186.096	T
NDUFB8	5.72582e-14	5.39569e-15	0.316036	7.81733	2.47056	298.392	T
RNF44	5.92304e-14	5.58407e-15	0.244668	-7.813	-1.9116	439.161	T
HERPUD1	5.95179e-14	5.6137e-15	0.277489	7.81234	2.16784	1369.42	T
SNORA48	5.96326e-14	5.62706e-15	0.333204	7.81204	2.60301	811.704	T
PWWP3B	5.97039e-14	5.63633e-15	0.257129	7.81183	2.00865	265.158	T
CKS2	5.99559e-14	5.66267e-15	0.357497	7.81124	2.7925	133.613	T
AKAP9	6.19423e-14	5.85292e-15	0.293378	7.80708	2.29043	3911.38	T
REST	6.22931e-14	5.88872e-15	0.231855	7.80631	1.80993	642.645	T
ATP6V1B2	6.28895e-14	5.95045e-15	0.338048	7.80499	2.63846	866.177	T
ERBIN	6.35602e-14	6.01662e-15	0.282366	7.8036	2.20347	4401.58	T
MDK	6.38297e-14	6.04485e-15	0.23653	7.80301	1.84565	1070.66	T
TXNL4A	6.40349e-14	6.06701e-15	0.337061	7.80255	2.62993	133.467	T
HSP90AA1	6.42929e-14	6.09419e-15	0.284379	7.80198	2.21872	13917.4	T
C12orf4	6.61508e-14	6.27312e-15	0.258013	7.79833	2.01207	490.316	T
ATPAF1	6.62016e-14	6.28075e-15	0.285411	7.79818	2.22568	375.521	T
NCOA3	6.63189e-14	6.2947e-15	0.241655	7.7979	1.8844	1354.41	T
KCNQ2	6.89592e-14	6.5502e-15	0.585379	-7.79287	-4.56178	68.9207	T
PIGK	6.89592e-14	6.55118e-15	0.312222	7.79286	2.4331	218.829	T
FJX1	6.90718e-14	6.56482e-15	0.291873	-7.79259	-2.27445	281.909	T
VLDLR	7.12284e-14	6.77585e-15	0.268781	7.78859	2.09343	425.206	T
MAK	7.24079e-14	6.89114e-15	0.3399	7.78646	2.64662	150.512	T
SSR3	7.24829e-14	6.90137e-15	0.247362	7.78627	1.92603	558.102	T
CCDC50	7.28396e-14	6.93843e-15	0.29558	7.7856	2.30127	1459.81	T
RPA2	7.32328e-14	6.97901e-15	0.341325	7.78486	2.65717	200.823	T
ABCD3	7.47548e-14	7.13042e-15	0.238637	7.78215	1.85711	577.223	T
DERL2	7.51426e-14	7.17061e-15	0.293084	7.78144	2.28062	325.315	T
CBFB	7.62777e-14	7.28542e-15	0.276417	7.77943	2.15036	572.819	T
GK5	7.7761e-14	7.43041e-15	0.233529	7.77693	1.81614	610.782	T
TSPAN2	7.96621e-14	7.61546e-15	0.339653	7.77382	2.6404	105.295	T
TOP2B	8.09817e-14	7.74506e-15	0.264221	7.77168	2.05344	2851.4	T
SLC36A4	8.34662e-14	7.99334e-15	0.345738	7.76769	2.68558	183.726	T
UBB	8.41779e-14	8.06507e-15	0.241145	7.76655	1.87286	8238.04	T
KLHL2	8.44408e-14	8.09386e-15	0.257029	7.7661	1.99612	360.643	T
PDGFD	8.61543e-14	8.26177e-15	0.287287	7.7635	2.23035	909.395	T
PIBF1	8.64267e-14	8.29157e-15	0.237898	7.76304	1.84681	446.698	T
CTNNB1	8.80559e-14	8.45163e-15	0.243006	7.76062	1.88588	4456.26	T
FKBP7	8.81248e-14	8.46199e-15	0.307103	7.76046	2.38326	122.024	T
STX12	8.87081e-14	8.52178e-15	0.260864	7.75957	2.02419	643.055	T
MICALL1	8.92539e-14	8.57801e-15	0.246686	-7.75874	-1.91397	397.151	T
BCL2A1	8.92778e-14	8.58411e-15	0.391701	7.75865	3.03907	171.475	T
ARV1	9.06709e-14	8.72192e-15	0.261712	7.75663	2.03001	204.08	T
TP53I11	9.14575e-14	8.80148e-15	0.227062	-7.75547	-1.76097	478.264	T
PPTC7	9.16413e-14	8.82307e-15	0.286139	7.75516	2.21906	552.016	T
ZYG11B	9.22661e-14	8.88715e-15	0.347021	7.75424	2.69088	721.152	T
KIFC2	9.26965e-14	8.9365e-15	0.318516	-7.75354	-2.46963	105.48	T
LRRN3	9.26965e-14	8.93452e-15	0.356181	7.75357	2.76167	263.178	T
LSP1	9.3142e-14	8.98342e-15	0.277609	-7.75288	-2.15227	1037.5	T
PRRC2A	9.36018e-14	9.03176e-15	0.225915	-7.75219	-1.75134	1868.59	T
OSER1	9.39964e-14	9.07383e-15	0.26247	7.7516	2.03457	228.225	T
BRK1	9.42744e-14	9.10468e-15	0.272632	7.75117	2.11322	616.759	T
MGARP	9.53116e-14	9.20891e-15	0.367946	7.74973	2.85148	112.9	T
GABPB2	9.6002e-14	9.28379e-15	0.285431	7.7487	2.21172	323.909	T
PTGFR	9.68686e-14	9.37172e-15	0.332261	7.7475	2.5742	271.042	T
CACNA1H	9.88056e-14	9.56516e-15	0.302127	-7.74491	-2.33995	464.471	T
HNRNPA3	9.92011e-14	9.61006e-15	0.298524	7.74431	2.31186	2247.91	T
RP1	9.93988e-14	9.63344e-15	0.372749	7.744	2.88657	84.8313	T
INMT	9.94846e-14	9.64599e-15	0.326158	7.74384	2.52572	541.987	T
CAVIN2	1.00276e-13	9.73128e-15	0.280817	7.74272	2.17429	4278.13	T
RANBP9	1.004e-13	9.74757e-15	0.23869	7.74251	1.84806	407.799	T
ARNT	1.0171e-13	9.87907e-15	0.282713	7.7408	2.18843	882.633	T
PSMA5	1.02013e-13	9.91721e-15	0.390771	7.74031	3.02469	374.285	T
SLC43A2	1.02363e-13	9.95563e-15	0.24323	-7.73982	-1.88256	1214.18	T
PPIL1	1.0262e-13	9.98494e-15	0.270544	7.73945	2.09386	234.624	T
RAMP3	1.0447e-13	1.01694e-14	0.329014	-7.73712	-2.54562	557.307	T
OSBPL1A	1.05064e-13	1.02317e-14	0.239713	7.73634	1.85451	747.39	T
HIBADH	1.06844e-13	1.04141e-14	0.252819	7.7341	1.95533	487.616	T
ARL6IP1	1.0935e-13	1.06631e-14	0.27833	7.73109	2.15179	1577.93	T
NEK4	1.10533e-13	1.07832e-14	0.225441	7.72966	1.74258	500.2	T
MAPRE1	1.13281e-13	1.10657e-14	0.281514	7.72637	2.17508	1614.72	T
ME2	1.13978e-13	1.11386e-14	0.221069	7.72553	1.70788	820.008	T
VPS45	1.14144e-13	1.11597e-14	0.301396	7.72529	2.32837	277.08	T
ST3GAL6	1.15331e-13	1.12807e-14	0.238177	7.72392	1.83966	498.011	T
MCF2L	1.1537e-13	1.12894e-14	0.232722	-7.72382	-1.79751	983.243	T
PBRM1	1.15595e-13	1.13164e-14	0.299605	7.72352	2.31401	1657.8	T
BRIX1	1.15738e-13	1.13353e-14	0.248246	7.7233	1.91728	357.97	T
CYSLTR2	1.18495e-13	1.16103e-14	0.297091	7.72025	2.29361	217.23	T
AASDHPPT	1.19241e-13	1.16885e-14	0.27259	7.71939	2.10423	336.55	T
SMG1	1.19533e-13	1.17222e-14	0.26846	7.71903	2.07225	1909.85	T
[truncated: 12,063 more rows]
