# Supplementary material for: African Swine Fever Virus R238L and R298L Disrupt Lung Cell Collagen Formation and Cell Adhesion Pathway by Targeting Transcription Factors Containing zf-C2H2 Domain
Source: Vet Sci. 2026 Feb 28;13(3):236. doi: 10.3390/vetsci13030236 (PMC13030306; doi:10.3390/vetsci13030236)
Supplement: Supplementary file 1 [file vetsci-13-00236-s001.zip › Supplemental Data S2.xlsx]

## Sheet: Low_vs_Negative
Flaver online (v2.0)
gene_set	count_n	cor_dir	tau	estimate	pvalue	FDR
CEBPE_HUMAN.H11MO.0.A	82	+	0.3021	3.8647	0.000111223	0.0728512
OTX2_HUMAN.H11MO.0.A	88	+	0.2742	3.5887	0.000332301	0.108829
MEF2C_HUMAN.H11MO.0.A_RC	72	+	0.2746	3.2796	0.00103971	0.227003
ZNF85_HUMAN.H11MO.0.C_RC	76	+	0.2566	3.1212	0.00180146	0.294989
GFI1B_HUMAN.H11MO.0.A_RC	80	+	0.2342	2.9522	0.00315518	0.398891
TYY1_HUMAN.H11MO.0.A	40	-	-0.3277	-2.7377	0.00618728	0.398891
ZN274_HUMAN.H11MO.0.A_RC	96	+	0.2057	2.832	0.00462565	0.398891
SOX9_HUMAN.H11MO.0.B_RC	62	+	0.2476	2.6758	0.00745537	0.398891
ZN264_HUMAN.H11MO.0.C	40	+	0.2963	2.5778	0.00994237	0.398891
STAT3_HUMAN.H11MO.0.A_RC	100	+	0.1814	2.5665	0.0102726	0.398891
ZN770_HUMAN.H11MO.0.C_RC	82	+	0.229	2.9066	0.00365326	0.398891
IRF1_HUMAN.H11MO.0.A	64	+	0.2122	2.4143	0.0157669	0.398891
STA5A_HUMAN.H11MO.0.A	74	+	0.2402	2.9228	0.00346938	0.398891
GATA1_HUMAN.H11MO.0.A_RC	80	+	0.2126	2.681	0.00734029	0.398891
ZNF8_HUMAN.H11MO.0.C	6	-	-0.8429	-2.8466	0.00441835	0.398891
CEBPA_HUMAN.H11MO.0.A	72	+	0.2134	2.5505	0.0107582	0.398891
EGR2_HUMAN.H11MO.0.A_RC	52	-	-0.2789	-2.6182	0.00883924	0.398891
TCF7_HUMAN.H11MO.0.A	82	+	0.221	2.8389	0.00452694	0.398891
TFEB_HUMAN.H11MO.0.C_RC	4	+	1	2.896	0.00377896	0.398891
RFX2_HUMAN.H11MO.0.A	50	-	-0.3063	-2.8788	0.00399199	0.398891
ZKSC1_HUMAN.H11MO.0.B	66	+	0.224	2.55	0.0107711	0.398891
ETS2_HUMAN.H11MO.0.B_RC	72	-	-0.262	-2.925	0.00344507	0.398891
TBX21_HUMAN.H11MO.0.A	86	-	-0.2068	-2.6117	0.00901022	0.398891
HTF4_HUMAN.H11MO.0.A_RC	74	-	-0.2123	-2.433	0.0149751	0.398891
KLF15_HUMAN.H11MO.0.A_RC	70	-	-0.2561	-2.8758	0.00403052	0.398891
ZN140_HUMAN.H11MO.0.C	24	+	0.421	2.9632	0.00304497	0.398891
RUNX2_HUMAN.H11MO.0.A_RC	72	+	0.2018	2.388	0.0169415	0.410989
MAF_HUMAN.H11MO.0.A_RC	70	+	0.1992	2.3724	0.0176737	0.413439
PRDM1_HUMAN.H11MO.0.A	82	+	0.1871	2.3488	0.0188336	0.42538
ZFP82_HUMAN.H11MO.0.C	50	+	0.2324	2.3298	0.0198148	0.432622
ELK1_HUMAN.H11MO.0.B_RC	60	+	0.2144	2.3221	0.0202301	0.432622
NDF2_HUMAN.H11MO.0.B	88	+	0.1777	2.3283	0.0198948	0.432622
USF1_HUMAN.H11MO.0.A_RC	62	+	0.1964	2.1961	0.0280864	0.524042
E2F4_HUMAN.H11MO.0.A	78	-	-0.188	-2.209	0.0271761	0.524042
CTCF_HUMAN.H11MO.0.A_RC	78	-	-0.1866	-2.2124	0.0269361	0.524042
BATF_HUMAN.H11MO.0.A_RC	72	+	0.188	2.2202	0.0264021	0.524042
STAT1_HUMAN.H11MO.0.A_RC	78	+	0.1763	2.1745	0.0296659	0.525167
ISL1_HUMAN.H11MO.0.A	74	+	0.1784	2.1731	0.029776	0.525167
ZN260_HUMAN.H11MO.0.C	6	-	-0.7667	-2.1195	0.0340504	0.571872
PO3F2_HUMAN.H11MO.0.A	74	+	0.1723	2.0768	0.0378169	0.609673
ELK4_HUMAN.H11MO.0.A	62	+	0.1869	2.0733	0.038145	0.609673
ZFP28_HUMAN.H11MO.0.C	72	-	-0.1794	-2.0832	0.0372319	0.609673
GATA4_HUMAN.H11MO.0.A	80	+	0.1675	2.0502	0.0403441	0.614544
MXI1_HUMAN.H11MO.0.A	76	+	0.1648	2.0298	0.0423767	0.630834
ESR1_HUMAN.H11MO.0.A_RC	74	-	-0.1737	-2.0218	0.0431938	0.630834
GATA4_HUMAN.H11MO.0.A_RC	90	+	0.1513	2.0061	0.0448432	0.638528
PO2F1_HUMAN.H11MO.0.C	62	-	-0.1898	-1.9952	0.0460186	0.641323
ELF1_HUMAN.H11MO.0.A_RC	62	+	0.1807	1.9852	0.0471243	0.64305
RFX2_HUMAN.H11MO.0.A_RC	42	-	-0.2272	-1.9781	0.047923	0.64305
SP4_HUMAN.H11MO.0.A_RC	54	-	-0.1995	-1.9583	0.0501954	0.644458
PO5F1_HUMAN.H11MO.0.A_RC	64	+	0.1741	1.966	0.0493034	0.644458
BACH2_HUMAN.H11MO.0.A	84	+	0.1522	1.9562	0.0504387	0.644458
ZFX_HUMAN.H11MO.0.A_RC	96	-	-0.1457	-1.9288	0.0537606	0.644458
ANDR_HUMAN.H11MO.0.A	78	-	-0.1608	-1.9325	0.0532923	0.644458
TFE3_HUMAN.H11MO.0.B	56	+	0.1834	1.939	0.0524994	0.644458
ZN136_HUMAN.H11MO.0.C	4	+	0.6966	1.9669	0.0491953	0.644458
ZN214_HUMAN.H11MO.0.C	66	+	0.1657	1.8858	0.0593214	0.681675
MYB_HUMAN.H11MO.0.A	74	+	0.1561	1.8677	0.0618086	0.695874
SOX17_HUMAN.H11MO.0.C	64	+	0.1684	1.869	0.0616194	0.695874
FEZF1_HUMAN.H11MO.0.C_RC	70	-	-0.1643	-1.8489	0.0644693	0.70379
EPAS1_HUMAN.H11MO.0.B_RC	72	+	0.1553	1.843	0.0653346	0.70379
BATF_HUMAN.H11MO.0.A	66	-	-0.1664	-1.8186	0.0689766	0.705315
USF2_HUMAN.H11MO.0.A	46	+	0.1888	1.8018	0.0715805	0.705315
TAF1_HUMAN.H11MO.0.A	64	+	0.1662	1.8271	0.0676815	0.705315
ZKSC1_HUMAN.H11MO.0.B_RC	74	-	-0.1526	-1.8225	0.0683743	0.705315
ELK1_HUMAN.H11MO.0.B	60	+	0.1715	1.8333	0.0667626	0.705315
MZF1_HUMAN.H11MO.0.B	72	+	0.1529	1.818	0.0690707	0.705315
BC11A_HUMAN.H11MO.0.A_RC	78	+	0.1496	1.8307	0.0671392	0.705315
CTCF_HUMAN.H11MO.0.A	68	+	0.1582	1.8284	0.0674877	0.705315
NFE2_HUMAN.H11MO.0.A_RC	82	+	0.1393	1.7584	0.0786777	0.733407
SPIB_HUMAN.H11MO.0.A_RC	90	+	0.1316	1.7541	0.0794186	0.733407
CREB1_HUMAN.H11MO.0.A_RC	80	+	0.1417	1.7602	0.0783794	0.733407
RORG_HUMAN.H11MO.0.C	74	+	0.1434	1.7358	0.0825971	0.741111
Z354A_HUMAN.H11MO.0.C	64	+	0.1514	1.694	0.09026	0.754294
HNF6_HUMAN.H11MO.0.B_RC	38	+	0.2063	1.7212	0.0852179	0.754294
MYOD1_HUMAN.H11MO.0.A	82	+	0.1336	1.7096	0.0873399	0.754294
PDX1_HUMAN.H11MO.0.A	72	+	0.142	1.6908	0.0908778	0.754294
EHF_HUMAN.H11MO.0.B_RC	64	+	0.1468	1.6305	0.102986	0.754294
ZN449_HUMAN.H11MO.0.C	66	-	-0.1517	-1.65	0.0989382	0.754294
BC11A_HUMAN.H11MO.0.A	56	+	0.1621	1.6838	0.0922207	0.754294
NFKB2_HUMAN.H11MO.0.B	84	+	0.133	1.7	0.0891337	0.754294
ZBT7A_HUMAN.H11MO.0.A_RC	74	-	-0.1407	-1.6375	0.101528	0.754294
GATA2_HUMAN.H11MO.0.A	76	+	0.1376	1.6645	0.0960171	0.754294
FOXA3_HUMAN.H11MO.0.B_RC	66	+	0.1482	1.687	0.0916069	0.754294
SMCA1_HUMAN.H11MO.0.C_RC	84	+	0.129	1.6501	0.098921	0.754294
NKX21_HUMAN.H11MO.0.A_RC	74	+	0.1395	1.6675	0.0954237	0.754294
SMAD2_HUMAN.H11MO.0.A_RC	92	-	-0.1263	-1.6624	0.0964383	0.754294
FOXO3_HUMAN.H11MO.0.B	72	+	0.1409	1.6399	0.101036	0.754294
MAFG_HUMAN.H11MO.0.A	32	+	0.2079	1.6578	0.0973499	0.754294
BACH1_HUMAN.H11MO.0.A_RC	90	+	0.1292	1.719	0.0856178	0.754294
P73_HUMAN.H11MO.0.A	80	-	-0.1373	-1.6551	0.0979103	0.754294
ZN134_HUMAN.H11MO.0.C	50	-	-0.1822	-1.7161	0.0861467	0.754294
HNF4A_HUMAN.H11MO.0.A	74	-	-0.1397	-1.6339	0.102272	0.754294
TF7L2_HUMAN.H11MO.0.A_RC	76	+	0.1316	1.5987	0.109897	0.765769
RARG_HUMAN.H11MO.0.B_RC	64	+	0.1408	1.5913	0.111546	0.767711
BHA15_HUMAN.H11MO.0.B	80	+	0.1268	1.5795	0.11422	0.767711
SOX3_HUMAN.H11MO.0.B	74	-	-0.1374	-1.5922	0.111347	0.767711
ZN586_HUMAN.H11MO.0.C	6	-	-0.4963	-1.5876	0.112378	0.767711
STAT1_HUMAN.H11MO.0.A	62	+	0.1425	1.569	0.116648	0.771762
ZN418_HUMAN.H11MO.0.C_RC	86	-	-0.1248	-1.5542	0.120131	0.786859
SOX2_HUMAN.H11MO.0.A	78	-	-0.1262	-1.5267	0.126836	0.786859
TBX3_HUMAN.H11MO.0.C	82	-	-0.1256	-1.5514	0.120812	0.786859
WT1_HUMAN.H11MO.0.C	98	-	-0.1173	-1.5527	0.120505	0.786859
RFX1_HUMAN.H11MO.0.B_RC	80	-	-0.1251	-1.5472	0.121804	0.786859
KLF6_HUMAN.H11MO.0.A_RC	60	+	0.144	1.5437	0.122656	0.786859
TAL1_HUMAN.H11MO.0.A_RC	74	+	0.1293	1.547	0.121855	0.786859
PO2F2_HUMAN.H11MO.0.A_RC	66	-	-0.1422	-1.5536	0.120275	0.786859
NR1H4_HUMAN.H11MO.0.B	78	-	-0.1258	-1.519	0.128771	0.786859
E2F6_HUMAN.H11MO.0.A_RC	82	-	-0.1254	-1.5511	0.120877	0.786859
MITF_HUMAN.H11MO.0.A_RC	66	+	0.1309	1.4992	0.133826	0.796875
NR2C2_HUMAN.H11MO.0.B	72	+	0.125	1.4917	0.135783	0.796875
SP1_HUMAN.H11MO.0.A	76	-	-0.1275	-1.4932	0.135382	0.796875
NR1H3_HUMAN.H11MO.0.B_RC	84	-	-0.1179	-1.4907	0.136049	0.796875
FOXO3_HUMAN.H11MO.0.B_RC	72	+	0.127	1.499	0.133862	0.796875
GATA6_HUMAN.H11MO.0.A	82	+	0.1177	1.4746	0.140316	0.799189
IRF4_HUMAN.H11MO.0.A_RC	62	+	0.1241	1.3693	0.170914	0.8299
ASCL1_HUMAN.H11MO.0.A	84	+	0.108	1.3756	0.168946	0.8299
HNF1A_HUMAN.H11MO.0.C_RC	76	+	0.1185	1.4503	0.146975	0.8299
FOXH1_HUMAN.H11MO.0.A_RC	68	-	-0.1179	-1.3123	0.189406	0.8299
NFYB_HUMAN.H11MO.0.A_RC	62	+	0.1212	1.3473	0.177899	0.8299
SRF_HUMAN.H11MO.0.A	64	+	0.1203	1.3508	0.176759	0.8299
STAT2_HUMAN.H11MO.0.A	74	+	0.1186	1.4456	0.148276	0.8299
CEBPE_HUMAN.H11MO.0.A_RC	80	+	0.114	1.4078	0.159198	0.8299
E2F1_HUMAN.H11MO.0.A_RC	62	+	0.1314	1.4495	0.147201	0.8299
TFDP1_HUMAN.H11MO.0.C	96	-	-0.1045	-1.4002	0.161451	0.8299
ZN528_HUMAN.H11MO.0.C_RC	26	+	0.1956	1.4139	0.157403	0.8299
MAFF_HUMAN.H11MO.0.B_RC	70	-	-0.1228	-1.3548	0.175483	0.8299
STAT4_HUMAN.H11MO.0.A_RC	62	+	0.122	1.3353	0.181793	0.8299
CTCFL_HUMAN.H11MO.0.A_RC	74	-	-0.1144	-1.3332	0.182479	0.8299
GATA2_HUMAN.H11MO.0.A_RC	86	+	0.1093	1.42	0.155601	0.8299
ZBTB6_HUMAN.H11MO.0.C_RC	92	-	-0.106	-1.4075	0.15927	0.8299
KLF9_HUMAN.H11MO.0.C_RC	66	+	0.1185	1.3313	0.183091	0.8299
ZN528_HUMAN.H11MO.0.C	46	+	0.1363	1.2897	0.197138	0.8299
KLF4_HUMAN.H11MO.0.A_RC	48	+	0.1384	1.3307	0.18328	0.8299
MYOG_HUMAN.H11MO.0.B_RC	102	+	0.1007	1.4147	0.157163	0.8299
P53_HUMAN.H11MO.0.A	24	+	0.1945	1.3261	0.184799	0.8299
NKX61_HUMAN.H11MO.0.B	66	+	0.1253	1.4198	0.155665	0.8299
ZN502_HUMAN.H11MO.0.C	4	-	-0.4824	-1.3231	0.185802	0.8299
SIX1_HUMAN.H11MO.0.A	58	+	0.1336	1.4213	0.155237	0.8299
ZFP42_HUMAN.H11MO.0.A	82	-	-0.1173	-1.444	0.148745	0.8299
HNF1A_HUMAN.H11MO.0.C	72	+	0.1236	1.4375	0.150577	0.8299
P53_HUMAN.H11MO.0.A_RC	28	-	-0.1881	-1.3648	0.172311	0.8299
ZN341_HUMAN.H11MO.0.C_RC	80	+	0.1143	1.4361	0.150973	0.8299
NFAC1_HUMAN.H11MO.0.B	76	-	-0.1209	-1.4364	0.15089	0.8299
FOXJ3_HUMAN.H11MO.0.A_RC	74	+	0.117	1.3978	0.162181	0.8299
SPI1_HUMAN.H11MO.0.A_RC	64	+	0.1279	1.4247	0.154231	0.8299
IRF1_HUMAN.H11MO.0.A_RC	72	+	0.1207	1.4189	0.155934	0.8299
STAT3_HUMAN.H11MO.0.A	74	+	0.1183	1.3992	0.161762	0.8299
ATF4_HUMAN.H11MO.0.A	42	+	0.1439	1.3074	0.191076	0.8299
TEAD1_HUMAN.H11MO.0.A_RC	70	+	0.1207	1.4221	0.155012	0.8299
ETV4_HUMAN.H11MO.0.B_RC	70	-	-0.1173	-1.3312	0.183137	0.8299
JUNB_HUMAN.H11MO.0.A	76	+	0.116	1.4166	0.156587	0.8299
KLF15_HUMAN.H11MO.0.A	88	-	-0.1083	-1.3627	0.172965	0.8299
FOXA1_HUMAN.H11MO.0.A	64	-	-0.1207	-1.3095	0.190358	0.8299
NFYC_HUMAN.H11MO.0.A_RC	72	+	0.1089	1.3059	0.191591	0.8299
STA5A_HUMAN.H11MO.0.A_RC	70	-	-0.1184	-1.3492	0.177273	0.8299
ZBT18_HUMAN.H11MO.0.C	90	+	0.1091	1.4319	0.152175	0.8299
ZN563_HUMAN.H11MO.0.C_RC	86	-	-0.0991	-1.2617	0.207062	0.85114
MXI1_HUMAN.H11MO.0.A_RC	76	-	-0.1058	-1.2648	0.205952	0.85114
ETS1_HUMAN.H11MO.0.A_RC	86	+	0.0986	1.2666	0.205313	0.85114
ZN394_HUMAN.H11MO.0.C_RC	62	+	0.1144	1.253	0.210196	0.85114
JUNB_HUMAN.H11MO.0.A_RC	76	+	0.1035	1.2608	0.207364	0.85114
NFKB1_HUMAN.H11MO.1.B	84	+	0.0982	1.2478	0.212117	0.851205
MZF1_HUMAN.H11MO.0.B_RC	102	+	0.0879	1.2326	0.21771	0.851205
ZN263_HUMAN.H11MO.0.A	88	-	-0.0984	-1.2486	0.211827	0.851205
KLF1_HUMAN.H11MO.0.A_RC	68	+	0.1081	1.2416	0.214394	0.851205
MEF2A_HUMAN.H11MO.0.A	62	+	0.1149	1.245	0.213138	0.851205
SOX4_HUMAN.H11MO.0.B	56	-	-0.1219	-1.2478	0.212119	0.851205
ZN394_HUMAN.H11MO.0.C	66	-	-0.1133	-1.2451	0.213096	0.851205
MEF2B_HUMAN.H11MO.0.A_RC	74	+	0.1016	1.2239	0.221004	0.851514
NFKB2_HUMAN.H11MO.0.B_RC	94	+	0.0908	1.219	0.222862	0.853651
MYB_HUMAN.H11MO.0.A_RC	68	-	-0.11	-1.2181	0.223199	0.853651
EGR2_HUMAN.H11MO.0.A	68	-	-0.1085	-1.217	0.223613	0.853651
E2F3_HUMAN.H11MO.0.A	72	+	0.1003	1.1934	0.232705	0.875986
ITF2_HUMAN.H11MO.0.C_RC	48	-	-0.1269	-1.1819	0.237257	0.888018
MAX_HUMAN.H11MO.0.A_RC	72	+	0.098	1.162	0.245245	0.888949
PKNX1_HUMAN.H11MO.0.B	76	+	0.0952	1.1583	0.246753	0.888949
NFAC1_HUMAN.H11MO.0.B_RC	76	-	-0.0995	-1.1778	0.238863	0.888949
MAF_HUMAN.H11MO.0.A	98	+	0.0848	1.1763	0.239477	0.888949
IRF8_HUMAN.H11MO.0.B_RC	76	+	0.0955	1.1666	0.243386	0.888949
ZN680_HUMAN.H11MO.0.C_RC	14	-	-0.2408	-1.157	0.247257	0.888949
HXC9_HUMAN.H11MO.0.C	84	+	0.0911	1.1689	0.242427	0.888949
ZN554_HUMAN.H11MO.0.C	72	+	0.1	1.1752	0.239911	0.888949
ELF5_HUMAN.H11MO.0.A_RC	76	+	0.0945	1.1359	0.255994	0.900932
IRF3_HUMAN.H11MO.0.B_RC	82	-	-0.0901	-1.1268	0.259819	0.900932
SOX10_HUMAN.H11MO.0.B	68	-	-0.1008	-1.1313	0.257948	0.900932
CEBPG_HUMAN.H11MO.0.B	46	+	0.1229	1.1429	0.253086	0.900932
KAISO_HUMAN.H11MO.0.A	70	-	-0.0983	-1.1382	0.255031	0.900932
SRBP2_HUMAN.H11MO.0.B_RC	58	-	-0.11	-1.1399	0.254309	0.900932
TEAD4_HUMAN.H11MO.0.A	82	+	0.0897	1.1168	0.264092	0.910422
ZN547_HUMAN.H11MO.0.C_RC	90	+	0.0832	1.1093	0.26731	0.91118
TF7L2_HUMAN.H11MO.0.A	60	+	0.1023	1.1014	0.270711	0.91118
HXB13_HUMAN.H11MO.0.A	62	-	-0.1037	-1.1112	0.266472	0.91118
HNF4G_HUMAN.H11MO.0.B	80	-	-0.0906	-1.1035	0.269818	0.91118
OSR2_HUMAN.H11MO.0.C_RC	80	+	0.0891	1.113	0.265703	0.91118
ZN143_HUMAN.H11MO.0.A_RC	26	+	0.1547	1.088	0.276576	0.92427
HXB4_HUMAN.H11MO.0.B	92	+	0.0812	1.0789	0.280619	0.933023
ZNF41_HUMAN.H11MO.0.C_RC	34	-	-0.0793	-0.6402	0.522055	0.935208
COT2_HUMAN.H11MO.0.A_RC	70	-	-0.0909	-1.0393	0.298675	0.935208
ZSC31_HUMAN.H11MO.0.C_RC	68	-	-0.0531	-0.5979	0.549893	0.935208
NR5A2_HUMAN.H11MO.0.B	60	+	0.0701	0.7543	0.450678	0.935208
ISL1_HUMAN.H11MO.0.A_RC	80	+	0.0517	0.6403	0.521955	0.935208
CEBPD_HUMAN.H11MO.0.C_RC	68	+	0.0832	0.9543	0.339916	0.935208
REL_HUMAN.H11MO.0.B_RC	72	+	0.0871	1.0349	0.300703	0.935208
NR4A1_HUMAN.H11MO.0.A_RC	98	-	-0.0759	-1.0141	0.310515	0.935208
SOX2_HUMAN.H11MO.0.A_RC	70	-	-0.0814	-0.9242	0.355408	0.935208
CLOCK_HUMAN.H11MO.0.C_RC	94	+	0.0645	0.8641	0.38751	0.935208
E2F3_HUMAN.H11MO.0.A_RC	64	+	0.0609	0.6646	0.506337	0.935208
NDF1_HUMAN.H11MO.0.A_RC	74	-	-0.0925	-1.0711	0.284107	0.935208
FOXA2_HUMAN.H11MO.0.A_RC	66	+	0.0554	0.6181	0.536522	0.935208
RFX3_HUMAN.H11MO.0.B_RC	20	+	0.1459	0.9194	0.3579	0.935208
TF65_HUMAN.H11MO.0.A_RC	80	+	0.0741	0.9175	0.3589	0.935208
TCF7_HUMAN.H11MO.0.A_RC	70	-	-0.088	-1.003	0.315869	0.935208
LHX2_HUMAN.H11MO.0.A_RC	64	+	0.081	0.8939	0.371378	0.935208
LHX2_HUMAN.H11MO.0.A	80	-	-0.0599	-0.7455	0.455996	0.935208
NKX31_HUMAN.H11MO.0.C	72	+	0.071	0.8308	0.406063	0.935208
ZN322_HUMAN.H11MO.0.B_RC	96	-	-0.0529	-0.7213	0.470747	0.935208
FOXK1_HUMAN.H11MO.0.A	70	-	-0.0657	-0.7503	0.453104	0.935208
ZN582_HUMAN.H11MO.0.C	10	-	-0.1653	-0.7144	0.474957	0.935208
ZSC22_HUMAN.H11MO.0.C	100	-	-0.0491	-0.6756	0.499297	0.935208
MBD2_HUMAN.H11MO.0.B_RC	60	-	-0.0626	-0.6659	0.505505	0.935208
HXA9_HUMAN.H11MO.0.B_RC	64	+	0.0791	0.8881	0.374495	0.935208
MAFK_HUMAN.H11MO.0.A	50	+	0.0885	0.8772	0.380352	0.935208
REST_HUMAN.H11MO.0.A_RC	12	-	-0.2018	-0.9631	0.335498	0.935208
CDX2_HUMAN.H11MO.0.A_RC	76	-	-0.0468	-0.5543	0.579359	0.935208
KLF5_HUMAN.H11MO.0.A_RC	80	+	0.0512	0.6395	0.522485	0.935208
COE1_HUMAN.H11MO.0.A	74	-	-0.0718	-0.8531	0.393629	0.935208
OSR2_HUMAN.H11MO.0.C	66	+	0.0593	0.6733	0.500734	0.935208
ZN214_HUMAN.H11MO.0.C_RC	72	+	0.0694	0.8103	0.417775	0.935208
ZBT17_HUMAN.H11MO.0.A	86	-	-0.0498	-0.6298	0.528802	0.935208
SNAI2_HUMAN.H11MO.0.A	84	+	0.058	0.7349	0.462378	0.935208
RFX5_HUMAN.H11MO.0.A_RC	68	+	0.0794	0.9029	0.366572	0.935208
NDF2_HUMAN.H11MO.0.B_RC	80	-	-0.0609	-0.734	0.462941	0.935208
SUH_HUMAN.H11MO.0.A_RC	72	+	0.0483	0.5722	0.567176	0.935208
VDR_HUMAN.H11MO.0.A_RC	90	-	-0.0716	-0.9232	0.355917	0.935208
HTF4_HUMAN.H11MO.0.A	80	+	0.0488	0.6071	0.543756	0.935208
MYCN_HUMAN.H11MO.0.A_RC	70	+	0.0894	1.0387	0.298956	0.935208
HXB13_HUMAN.H11MO.0.A_RC	86	-	-0.0815	-1.0213	0.30712	0.935208
STAT4_HUMAN.H11MO.0.A	72	-	-0.0771	-0.8859	0.375684	0.935208
ZBT14_HUMAN.H11MO.0.C	76	+	0.0591	0.7105	0.477423	0.935208
ZN350_HUMAN.H11MO.0.C_RC	66	-	-0.081	-0.9057	0.365087	0.935208
PATZ1_HUMAN.H11MO.0.C_RC	82	-	-0.0769	-0.9606	0.336753	0.935208
FOSL1_HUMAN.H11MO.0.A_RC	54	+	0.0574	0.5816	0.560823	0.935208
ZN708_HUMAN.H11MO.0.C_RC	78	+	0.047	0.5781	0.563214	0.935208
GRHL2_HUMAN.H11MO.0.A_RC	56	+	0.0552	0.5717	0.567524	0.935208
NR1D1_HUMAN.H11MO.0.B_RC	74	-	-0.0749	-0.8847	0.376309	0.935208
STA5B_HUMAN.H11MO.0.A	68	+	0.0918	1.0629	0.287811	0.935208
FEZF1_HUMAN.H11MO.0.C	76	-	-0.088	-1.048	0.29464	0.935208
JUN_HUMAN.H11MO.0.A	72	-	-0.0544	-0.6403	0.521982	0.935208
FOXP1_HUMAN.H11MO.0.A_RC	68	-	-0.0682	-0.7693	0.441693	0.935208
HSF1_HUMAN.H11MO.0.A	86	-	-0.0797	-1.0204	0.307529	0.935208
TGIF1_HUMAN.H11MO.0.A	70	+	0.0932	1.0547	0.291572	0.935208
NR1H3_HUMAN.H11MO.0.B	76	+	0.0761	0.9286	0.353087	0.935208
ZN467_HUMAN.H11MO.0.C_RC	68	+	0.0807	0.9162	0.35957	0.935208
ZN770_HUMAN.H11MO.0.C	94	-	-0.05	-0.6702	0.502744	0.935208
CEBPB_HUMAN.H11MO.0.A_RC	68	+	0.0843	0.9635	0.335274	0.935208
PDX1_HUMAN.H11MO.0.A_RC	70	+	0.0621	0.7248	0.468589	0.935208
ESR2_HUMAN.H11MO.0.A	66	+	0.0962	1.0743	0.282704	0.935208
NANOG_HUMAN.H11MO.0.A_RC	74	+	0.0878	1.0521	0.29277	0.935208
SPIB_HUMAN.H11MO.0.A	88	+	0.0601	0.7807	0.435006	0.935208
P63_HUMAN.H11MO.0.A	42	-	-0.1163	-1.0178	0.308787	0.935208
TFE2_HUMAN.H11MO.0.A	68	-	-0.0494	-0.5478	0.583857	0.935208
PRDM1_HUMAN.H11MO.0.A_RC	80	+	0.077	0.9599	0.337123	0.935208
ASCL1_HUMAN.H11MO.0.A_RC	90	+	0.0716	0.9474	0.343436	0.935208
HSF1_HUMAN.H11MO.0.A_RC	62	+	0.0745	0.8154	0.414827	0.935208
PATZ1_HUMAN.H11MO.0.C	80	-	-0.0831	-1.0069	0.313973	0.935208
PRGR_HUMAN.H11MO.0.A_RC	96	-	-0.0435	-0.5748	0.565444	0.935208
RXRA_HUMAN.H11MO.0.A_RC	82	-	-0.0478	-0.5995	0.548825	0.935208
EPAS1_HUMAN.H11MO.0.B	82	-	-0.0457	-0.5676	0.570276	0.935208
OLIG2_HUMAN.H11MO.0.B	66	+	0.0604	0.6768	0.498556	0.935208
MAFK_HUMAN.H11MO.0.A_RC	46	+	0.1022	0.9584	0.337877	0.935208
ZN816_HUMAN.H11MO.0.C	106	-	-0.0634	-0.9006	0.367779	0.935208
BHE40_HUMAN.H11MO.0.A	74	-	-0.077	-0.9096	0.363027	0.935208
CEBPD_HUMAN.H11MO.0.C	66	+	0.0721	0.8053	0.420648	0.935208
CEBPG_HUMAN.H11MO.0.B_RC	62	+	0.0506	0.5573	0.577353	0.935208
FOXA1_HUMAN.H11MO.0.A_RC	60	+	0.0758	0.8158	0.414591	0.935208
TWST1_HUMAN.H11MO.0.A	76	-	-0.0848	-1.0089	0.313019	0.935208
NF2L2_HUMAN.H11MO.0.A_RC	50	+	0.0684	0.6737	0.500484	0.935208
ITF2_HUMAN.H11MO.0.C	88	+	0.0465	0.604	0.545826	0.935208
HIF1A_HUMAN.H11MO.0.C_RC	58	+	0.0552	0.5865	0.557541	0.935208
PAX5_HUMAN.H11MO.0.A	72	-	-0.0743	-0.854	0.393084	0.935208
ZBT18_HUMAN.H11MO.0.C_RC	96	+	0.078	1.0694	0.284894	0.935208
THA11_HUMAN.H11MO.0.B_RC	20	+	0.166	1.0569	0.290575	0.935208
ZN121_HUMAN.H11MO.0.C_RC	24	-	-0.1091	-0.7375	0.460795	0.935208
ZFP42_HUMAN.H11MO.0.A_RC	62	-	-0.0985	-1.0422	0.297301	0.935208
ZN467_HUMAN.H11MO.0.C	86	-	-0.0502	-0.6395	0.52247	0.935208
NKX25_HUMAN.H11MO.0.B_RC	66	+	0.0687	0.7643	0.444707	0.935208
HIF1A_HUMAN.H11MO.0.C	68	-	-0.0621	-0.7049	0.480888	0.935208
ZN680_HUMAN.H11MO.0.C	12	-	-0.212	-0.9744	0.329836	0.935208
SMAD4_HUMAN.H11MO.0.B_RC	74	-	-0.066	-0.7784	0.436354	0.935208
PPARA_HUMAN.H11MO.0.B_RC	68	-	-0.0804	-0.8945	0.37104	0.935208
RUNX1_HUMAN.H11MO.0.A	84	-	-0.07	-0.8799	0.378934	0.935208
CREB1_HUMAN.H11MO.0.A	66	+	0.0822	0.9232	0.355924	0.935208
COT2_HUMAN.H11MO.0.A	66	+	0.0829	0.9457	0.344323	0.935208
RFX5_HUMAN.H11MO.0.A	72	-	-0.0632	-0.7294	0.465745	0.935208
MEF2A_HUMAN.H11MO.0.A_RC	68	+	0.0777	0.8811	0.378239	0.935208
SOX3_HUMAN.H11MO.0.B_RC	84	+	0.0511	0.6528	0.513885	0.935208
SP4_HUMAN.H11MO.0.A	104	+	0.0393	0.5577	0.577032	0.935208
ELF3_HUMAN.H11MO.0.A_RC	56	+	0.0748	0.7767	0.43736	0.935208
FOXO1_HUMAN.H11MO.0.A_RC	68	-	-0.0789	-0.8925	0.372132	0.935208
PO5F1_HUMAN.H11MO.0.A	68	+	0.0638	0.7289	0.466072	0.935208
FOXP2_HUMAN.H11MO.0.C	62	+	0.0865	0.9452	0.344557	0.935208
CEBPB_HUMAN.H11MO.0.A	74	+	0.0773	0.9205	0.357322	0.935208
ZN582_HUMAN.H11MO.0.C_RC	12	-	-0.1746	-0.8145	0.415352	0.935208
ELF3_HUMAN.H11MO.0.A	88	+	0.0699	0.9096	0.363033	0.935208
FOSB_HUMAN.H11MO.0.A	82	+	0.053	0.6712	0.502063	0.935208
GRHL2_HUMAN.H11MO.0.A	62	-	-0.0619	-0.667	0.504743	0.935208
PRD14_HUMAN.H11MO.0.A	66	-	-0.0806	-0.8996	0.368341	0.935208
PO2F1_HUMAN.H11MO.0.C_RC	58	+	0.0938	1.0065	0.314154	0.935208
SOX17_HUMAN.H11MO.0.C_RC	54	-	-0.0755	-0.7515	0.452381	0.935208
TFAP4_HUMAN.H11MO.0.A_RC	84	-	-0.0775	-0.9756	0.329282	0.935208
AP2C_HUMAN.H11MO.0.A_RC	90	-	-0.0582	-0.7572	0.448956	0.935208
SMAD3_HUMAN.H11MO.0.B	68	+	0.0535	0.6163	0.53767	0.935208
SALL4_HUMAN.H11MO.0.B_RC	94	-	-0.0709	-0.9353	0.349637	0.935208
MECP2_HUMAN.H11MO.0.C	68	-	-0.0935	-1.034	0.30113	0.935208
ETV4_HUMAN.H11MO.0.B	84	+	0.0684	0.8608	0.389338	0.935208
ATF1_HUMAN.H11MO.0.B	72	+	0.0853	1.0141	0.310551	0.935208
TBP_HUMAN.H11MO.0.A_RC	80	+	0.083	1.0239	0.30586	0.935208
IRF2_HUMAN.H11MO.0.A_RC	72	+	0.0684	0.8031	0.421902	0.935208
FOXP1_HUMAN.H11MO.0.A	68	-	-0.0511	-0.5707	0.568221	0.935208
TGIF1_HUMAN.H11MO.0.A_RC	82	+	0.0865	1.072	0.283713	0.935208
E2F7_HUMAN.H11MO.0.B_RC	60	+	0.0907	0.9792	0.327487	0.935208
FEV_HUMAN.H11MO.0.B	72	+	0.0882	1.0212	0.30714	0.935208
MBD2_HUMAN.H11MO.0.B	60	+	0.0803	0.8722	0.383122	0.935208
BACH2_HUMAN.H11MO.0.A_RC	72	+	0.053	0.6299	0.52876	0.935208
ZBT48_HUMAN.H11MO.0.C	96	-	-0.079	-1.071	0.284165	0.935208
ARNT_HUMAN.H11MO.0.B_RC	88	+	0.0542	0.7005	0.48362	0.935208
ZNF18_HUMAN.H11MO.0.C	88	+	0.0621	0.8101	0.417889	0.935208
KLF12_HUMAN.H11MO.0.C_RC	60	+	0.067	0.7223	0.470093	0.935208
CRX_HUMAN.H11MO.0.B_RC	68	+	0.0589	0.6695	0.503166	0.935208
IRF2_HUMAN.H11MO.0.A	70	+	0.0775	0.9045	0.365709	0.935208
TFDP1_HUMAN.H11MO.0.C_RC	60	+	0.0789	0.8473	0.39682	0.935208
ZIM3_HUMAN.H11MO.0.C_RC	74	+	0.056	0.6619	0.508033	0.935208
PO2F2_HUMAN.H11MO.0.A	76	+	0.0502	0.6051	0.545128	0.935208
TEAD1_HUMAN.H11MO.0.A	86	+	0.0597	0.7663	0.443502	0.935208
SP2_HUMAN.H11MO.0.A	68	-	-0.0912	-1.0336	0.301305	0.935208
KLF3_HUMAN.H11MO.0.B	82	-	-0.0517	-0.6429	0.520258	0.935208
TBP_HUMAN.H11MO.0.A	78	+	0.0545	0.6632	0.507204	0.935208
ZFP82_HUMAN.H11MO.0.C_RC	76	+	0.0741	0.8919	0.372442	0.935208
Z324A_HUMAN.H11MO.0.C	52	-	-0.1031	-1.0283	0.303802	0.935208
NRF1_HUMAN.H11MO.0.A_RC	70	+	0.0503	0.5823	0.560391	0.935208
FOXH1_HUMAN.H11MO.0.A	60	+	0.0922	0.9883	0.323023	0.935208
BATF3_HUMAN.H11MO.0.B_RC	64	+	0.0817	0.895	0.370792	0.935208
DUX4_HUMAN.H11MO.0.A_RC	42	+	0.1177	1.0701	0.284583	0.935208
FOSL2_HUMAN.H11MO.0.A_RC	54	+	0.0823	0.8376	0.40226	0.935208
NKX61_HUMAN.H11MO.0.B_RC	70	-	-0.0621	-0.7082	0.478808	0.935208
MAX_HUMAN.H11MO.0.A	78	+	0.0783	0.9763	0.328894	0.935208
RUNX1_HUMAN.H11MO.0.A_RC	84	-	-0.0504	-0.6206	0.534867	0.935208
ZN449_HUMAN.H11MO.0.C_RC	66	-	-0.0833	-0.922	0.356538	0.935208
MYC_HUMAN.H11MO.0.A_RC	78	+	0.0758	0.9399	0.347281	0.935208
MAZ_HUMAN.H11MO.0.A	82	-	-0.0498	-0.6271	0.530615	0.935208
PPARA_HUMAN.H11MO.0.B	106	-	-0.0593	-0.8389	0.401538	0.935208
ATF2_HUMAN.H11MO.0.B_RC	84	+	0.0463	0.5803	0.561715	0.935208
ZBT7A_HUMAN.H11MO.0.A	86	-	-0.0779	-0.9896	0.322379	0.935208
ZN335_HUMAN.H11MO.0.A_RC	62	-	-0.0711	-0.7628	0.445592	0.935208
USF2_HUMAN.H11MO.0.A_RC	50	-	-0.0864	-0.8506	0.394998	0.935208
THA11_HUMAN.H11MO.0.B	30	-	-0.0923	-0.6787	0.49733	0.935208
ESR1_HUMAN.H11MO.0.A	88	+	0.0628	0.8162	0.414362	0.935208
PAX6_HUMAN.H11MO.0.C	88	+	0.0606	0.7864	0.431626	0.935208
MAFF_HUMAN.H11MO.0.B	84	+	0.0626	0.7991	0.424233	0.935208
ZN708_HUMAN.H11MO.0.C	86	-	-0.0459	-0.5847	0.558743	0.935208
FOXO1_HUMAN.H11MO.0.A	84	+	0.0801	1.0159	0.3097	0.935208
RORG_HUMAN.H11MO.0.C_RC	86	-	-0.0697	-0.8741	0.382088	0.935208
GABPA_HUMAN.H11MO.0.A_RC	62	+	0.0852	0.936	0.349255	0.935208
PTF1A_HUMAN.H11MO.0.B_RC	92	+	0.0516	0.6815	0.495575	0.935208
RFX3_HUMAN.H11MO.0.B	30	-	-0.1335	-0.9892	0.322563	0.935208
ATF2_HUMAN.H11MO.0.B	70	-	-0.0921	-1.0588	0.289688	0.935208
TBX21_HUMAN.H11MO.0.A_RC	84	-	-0.0485	-0.601	0.547816	0.935208
NFYA_HUMAN.H11MO.0.A_RC	56	+	0.0723	0.7538	0.450964	0.935208
GCR_HUMAN.H11MO.0.A_RC	72	+	0.0687	0.8102	0.417798	0.935208
COT1_HUMAN.H11MO.0.C_RC	84	+	0.0603	0.7721	0.440072	0.935208
PPARG_HUMAN.H11MO.0.A_RC	58	-	-0.0669	-0.6992	0.484457	0.935208
AP2A_HUMAN.H11MO.0.A	72	-	-0.0714	-0.8229	0.41054	0.935208
TAF1_HUMAN.H11MO.0.A_RC	74	-	-0.0779	-0.9181	0.358554	0.935208
GATA1_HUMAN.H11MO.0.A	80	+	0.0735	0.906	0.364953	0.935208
MEF2C_HUMAN.H11MO.0.A	62	+	0.0838	0.9069	0.364445	0.935208
HXC9_HUMAN.H11MO.0.C_RC	70	-	-0.0692	-0.7775	0.436893	0.935208
ZN554_HUMAN.H11MO.0.C_RC	72	+	0.0587	0.6928	0.488444	0.935208
ZN341_HUMAN.H11MO.0.C	92	-	-0.0801	-1.0394	0.298641	0.935208
ZN136_HUMAN.H11MO.0.C_RC	4	-	-0.2274	-0.6615	0.50827	0.935208
HXB4_HUMAN.H11MO.0.B_RC	74	+	0.053	0.6262	0.531181	0.935208
HXA9_HUMAN.H11MO.0.B	72	+	0.056	0.657	0.51116	0.935208
KLF9_HUMAN.H11MO.0.C	70	-	-0.0713	-0.8063	0.420062	0.935208
ELK4_HUMAN.H11MO.0.A_RC	64	+	0.0941	1.0452	0.295938	0.935208
HSF2_HUMAN.H11MO.0.A	112	-	-0.052	-0.7606	0.44687	0.935208
GATA3_HUMAN.H11MO.0.A_RC	62	+	0.0731	0.7972	0.425339	0.935208
GCR_HUMAN.H11MO.0.A	98	+	0.0541	0.7366	0.461353	0.935208
BHE40_HUMAN.H11MO.0.A_RC	72	-	-0.0538	-0.631	0.528062	0.935208
PPARG_HUMAN.H11MO.0.A	88	-	-0.0574	-0.7406	0.458948	0.935208
JUND_HUMAN.H11MO.0.A	84	+	0.0703	0.8965	0.369997	0.935208
KLF12_HUMAN.H11MO.0.C	82	-	-0.0621	-0.7707	0.440875	0.935208
NFYA_HUMAN.H11MO.0.A	58	+	0.075	0.7833	0.433453	0.935208
FOXM1_HUMAN.H11MO.0.A	58	+	0.0914	0.9693	0.332372	0.935208
NF2L2_HUMAN.H11MO.0.A	64	+	0.0583	0.6528	0.513869	0.935208
SRBP2_HUMAN.H11MO.0.B	92	-	-0.0676	-0.8979	0.369215	0.935208
ZN335_HUMAN.H11MO.0.A	58	+	0.0513	0.5505	0.582002	0.935208
NRF1_HUMAN.H11MO.0.A	56	+	0.0765	0.7926	0.428005	0.935208
ZN322_HUMAN.H11MO.0.B	70	-	-0.0802	-0.9106	0.362524	0.935208
IRF8_HUMAN.H11MO.0.B	76	+	0.0623	0.7587	0.448012	0.935208
ATF3_HUMAN.H11MO.0.A_RC	82	+	0.0713	0.8954	0.370556	0.935208
HNF4A_HUMAN.H11MO.0.A_RC	68	-	-0.0629	-0.714	0.475239	0.935208
OLIG2_HUMAN.H11MO.0.B_RC	98	-	-0.0673	-0.9138	0.360824	0.935208
TFAP4_HUMAN.H11MO.0.A	92	+	0.08	1.0679	0.285548	0.935208
AP2A_HUMAN.H11MO.0.A_RC	80	-	-0.0817	-0.9979	0.318334	0.935208
ZN382_HUMAN.H11MO.0.C	30	+	0.121	0.9092	0.363249	0.935208
ERG_HUMAN.H11MO.0.A_RC	88	+	0.0516	0.6689	0.503577	0.935208
BRAC_HUMAN.H11MO.0.A_RC	70	-	-0.076	-0.8697	0.384442	0.935208
REL_HUMAN.H11MO.0.B	56	+	0.0888	0.924	0.355498	0.935208
ATOH1_HUMAN.H11MO.0.B_RC	78	-	-0.0793	-0.9514	0.341377	0.935208
RARG_HUMAN.H11MO.0.B	72	+	0.07	0.831	0.405992	0.935208
P73_HUMAN.H11MO.0.A_RC	90	+	0.0453	0.601	0.54785	0.935208
SALL4_HUMAN.H11MO.0.B	82	-	-0.0417	-0.5145	0.606922	0.941762
FOXI1_HUMAN.H11MO.0.B_RC	32	+	0.0689	0.5294	0.596515	0.941762
ZN264_HUMAN.H11MO.0.C_RC	30	+	0.0701	0.5317	0.594922	0.941762
SP2_HUMAN.H11MO.0.A_RC	56	-	-0.0525	-0.5354	0.592376	0.941762
ZN317_HUMAN.H11MO.0.C_RC	52	+	0.0527	0.5243	0.600101	0.941762
SIX2_HUMAN.H11MO.0.A	80	+	0.0419	0.5193	0.60354	0.941762
MYOD1_HUMAN.H11MO.0.A_RC	98	+	0.0392	0.5351	0.592613	0.941762
TF7L1_HUMAN.H11MO.0.B	78	+	0.0428	0.5309	0.595505	0.941762
NFYC_HUMAN.H11MO.0.A	48	+	0.0562	0.531	0.595413	0.941762
TF7L1_HUMAN.H11MO.0.B_RC	62	+	0.0482	0.5292	0.596694	0.941762
ZBTB6_HUMAN.H11MO.0.C	92	+	0.0398	0.5353	0.592436	0.941762
BACH1_HUMAN.H11MO.0.A	82	+	0.0414	0.5229	0.601069	0.941762
MEF2B_HUMAN.H11MO.0.A	78	+	0.0435	0.5349	0.592725	0.941762
RARA_HUMAN.H11MO.0.A	64	-	-0.0453	-0.5016	0.615975	0.948383
OTX2_HUMAN.H11MO.0.A_RC	56	-	-0.0495	-0.5023	0.615457	0.948383
NFIC_HUMAN.H11MO.0.A	98	-	-0.0372	-0.5024	0.615363	0.948383
ZN768_HUMAN.H11MO.0.C	64	-	-0.0439	-0.4917	0.62296	0.950078
SRBP1_HUMAN.H11MO.0.A_RC	76	-	-0.041	-0.4931	0.62192	0.950078
LEF1_HUMAN.H11MO.0.A_RC	70	+	0.0427	0.4947	0.620814	0.950078
TFEB_HUMAN.H11MO.0.C	8	+	0.1215	0.4858	0.627143	0.953082
ZN549_HUMAN.H11MO.0.C	56	-	-0.0476	-0.4851	0.627622	0.953082
SMAD2_HUMAN.H11MO.0.A	70	-	-0.042	-0.4811	0.630477	0.953725
SUH_HUMAN.H11MO.0.A	68	-	-0.0431	-0.4779	0.632744	0.954948
USF1_HUMAN.H11MO.0.A	50	+	0.0486	0.4756	0.63434	0.955155
RUNX2_HUMAN.H11MO.0.A	70	+	0.0408	0.4703	0.638174	0.956066
PAX6_HUMAN.H11MO.0.C_RC	84	+	0.0369	0.4609	0.644858	0.956066
E2F1_HUMAN.H11MO.0.A	84	-	-0.0355	-0.4493	0.653198	0.956066
SRBP1_HUMAN.H11MO.0.A	82	-	-0.0357	-0.4526	0.650862	0.956066
ESR2_HUMAN.H11MO.0.A_RC	98	-	-0.0339	-0.4639	0.642726	0.956066
MAFG_HUMAN.H11MO.0.A_RC	26	+	0.0665	0.4727	0.636404	0.956066
ZN329_HUMAN.H11MO.0.C	6	-	-0.1316	-0.4535	0.650153	0.956066
P63_HUMAN.H11MO.0.A_RC	44	+	0.0507	0.4665	0.640866	0.956066
TEAD4_HUMAN.H11MO.0.A_RC	62	+	0.0422	0.4577	0.647203	0.956066
ERR2_HUMAN.H11MO.0.A_RC	74	+	0.0391	0.4631	0.643295	0.956066
ZN263_HUMAN.H11MO.0.A_RC	78	-	-0.0389	-0.47	0.638349	0.956066
CLOCK_HUMAN.H11MO.0.C	96	+	0.0334	0.4533	0.650365	0.956066
THAP1_HUMAN.H11MO.0.C	64	-	-0.0426	-0.4677	0.640015	0.956066
LYL1_HUMAN.H11MO.0.A	76	+	0.0396	0.4712	0.63749	0.956066
TF65_HUMAN.H11MO.0.A	92	+	0.033	0.4408	0.659344	0.959712
RXRA_HUMAN.H11MO.0.A	82	+	0.0245	0.3064	0.759333	0.961759
ELF2_HUMAN.H11MO.0.C_RC	74	+	0.0304	0.363	0.716574	0.961759
AP2C_HUMAN.H11MO.0.A	66	+	0.0338	0.374	0.708425	0.961759
ZEB1_HUMAN.H11MO.0.A	78	-	-0.035	-0.4246	0.671165	0.961759
ETV2_HUMAN.H11MO.0.B	82	+	0.0287	0.356	0.72187	0.961759
ZN320_HUMAN.H11MO.0.C	76	-	-0.0316	-0.3794	0.704414	0.961759
ZN134_HUMAN.H11MO.0.C_RC	54	-	-0.0402	-0.4061	0.684672	0.961759
COE1_HUMAN.H11MO.0.A_RC	74	-	-0.0362	-0.4254	0.670559	0.961759
RUNX3_HUMAN.H11MO.0.A_RC	78	+	0.0267	0.3232	0.746548	0.961759
ZN140_HUMAN.H11MO.0.C_RC	20	+	0.0658	0.4253	0.6706	0.961759
ANDR_HUMAN.H11MO.0.A_RC	76	-	-0.0346	-0.4138	0.679026	0.961759
PRDM6_HUMAN.H11MO.0.C_RC	68	+	0.0359	0.4103	0.681578	0.961759
STAT6_HUMAN.H11MO.0.B_RC	70	-	-0.0337	-0.3819	0.702505	0.961759
NR2C2_HUMAN.H11MO.0.B_RC	82	-	-0.0325	-0.4002	0.689043	0.961759
KLF5_HUMAN.H11MO.0.A	92	-	-0.0265	-0.348	0.727849	0.961759
KLF4_HUMAN.H11MO.0.A	70	+	0.0328	0.3749	0.707734	0.961759
FOSL2_HUMAN.H11MO.0.A	66	+	0.0277	0.3106	0.756116	0.961759
ZN667_HUMAN.H11MO.0.C	74	-	-0.0351	-0.4184	0.675666	0.961759
NKX32_HUMAN.H11MO.0.C_RC	72	+	0.0299	0.3526	0.724385	0.961759
REST_HUMAN.H11MO.0.A	16	-	-0.0681	-0.3695	0.711787	0.961759
RORA_HUMAN.H11MO.0.C	84	+	0.0328	0.4196	0.674741	0.961759
ZN563_HUMAN.H11MO.0.C	74	+	0.0296	0.3525	0.724447	0.961759
E2F6_HUMAN.H11MO.0.A	78	-	-0.0315	-0.3859	0.699574	0.961759
GATA6_HUMAN.H11MO.0.A_RC	80	+	0.0259	0.3194	0.74939	0.961759
ETV1_HUMAN.H11MO.0.A	70	+	0.0376	0.4325	0.665385	0.961759
ZN418_HUMAN.H11MO.0.C	72	+	0.034	0.3935	0.693926	0.961759
IRF4_HUMAN.H11MO.0.A	70	-	-0.0348	-0.3985	0.690284	0.961759
MITF_HUMAN.H11MO.0.A	76	+	0.0309	0.3743	0.708184	0.961759
VEZF1_HUMAN.H11MO.0.C_RC	72	-	-0.0284	-0.3287	0.742394	0.961759
ATOH1_HUMAN.H11MO.0.B	108	+	0.0305	0.4351	0.663474	0.961759
MEF2D_HUMAN.H11MO.0.A	74	-	-0.0325	-0.3804	0.703677	0.961759
NR1D1_HUMAN.H11MO.0.B	94	+	0.0224	0.3013	0.76318	0.961759
NFIC_HUMAN.H11MO.0.A_RC	86	-	-0.026	-0.3308	0.740762	0.961759
PBX3_HUMAN.H11MO.0.A	68	-	-0.033	-0.3764	0.706603	0.961759
PTF1A_HUMAN.H11MO.0.B	82	-	-0.0276	-0.3511	0.725531	0.961759
GABPA_HUMAN.H11MO.0.A	72	+	0.0268	0.3148	0.75293	0.961759
FOXA2_HUMAN.H11MO.0.A	72	+	0.036	0.4232	0.672151	0.961759
NR5A2_HUMAN.H11MO.0.B_RC	72	-	-0.0286	-0.3337	0.738576	0.961759
ATF4_HUMAN.H11MO.0.A_RC	32	+	0.0523	0.4085	0.682881	0.961759
CDX2_HUMAN.H11MO.0.A	86	+	0.0343	0.4369	0.662219	0.961759
BCL6_HUMAN.H11MO.0.A_RC	82	-	-0.0252	-0.3142	0.753341	0.961759
ERR2_HUMAN.H11MO.0.A	84	+	0.0336	0.4282	0.668541	0.961759
HNF1B_HUMAN.H11MO.0.A_RC	80	+	0.0271	0.3309	0.740685	0.961759
TWST1_HUMAN.H11MO.0.A_RC	82	-	-0.0285	-0.3564	0.721537	0.961759
NFYB_HUMAN.H11MO.0.A	64	+	0.0273	0.2973	0.766243	0.961759
HNF1B_HUMAN.H11MO.0.A	90	+	0.0269	0.3567	0.721338	0.961759
SOX9_HUMAN.H11MO.0.B	74	-	-0.0259	-0.3049	0.760456	0.961759
PRGR_HUMAN.H11MO.0.A	82	+	0.0292	0.3627	0.716837	0.961759
FOXA3_HUMAN.H11MO.0.B	74	-	-0.0369	-0.4331	0.664949	0.961759
ETV5_HUMAN.H11MO.0.C_RC	90	+	0.031	0.4085	0.682903	0.961759
SMAD3_HUMAN.H11MO.0.B_RC	80	+	0.0348	0.4352	0.663428	0.961759
SMAD4_HUMAN.H11MO.0.B	74	+	0.032	0.3799	0.704042	0.961759
BHA15_HUMAN.H11MO.0.B_RC	76	-	-0.0264	-0.3198	0.74912	0.961759
SMCA5_HUMAN.H11MO.0.C_RC	64	-	-0.0364	-0.4005	0.688794	0.961759
IRF3_HUMAN.H11MO.0.B	70	+	0.0341	0.3925	0.694692	0.961759
NKX25_HUMAN.H11MO.0.B	92	-	-0.0298	-0.3889	0.697367	0.961759
PKNX1_HUMAN.H11MO.0.B_RC	76	+	0.0276	0.3325	0.739537	0.961759
ZNF18_HUMAN.H11MO.0.C_RC	66	-	-0.0372	-0.4163	0.677206	0.961759
FOXK1_HUMAN.H11MO.0.A_RC	92	-	-0.0291	-0.3761	0.706877	0.961759
BCL6_HUMAN.H11MO.0.A	78	-	-0.0346	-0.4207	0.674001	0.961759
WT1_HUMAN.H11MO.0.C_RC	80	+	0.0312	0.3883	0.69783	0.961759
NKX32_HUMAN.H11MO.0.C	76	+	0.0324	0.3932	0.694203	0.961759
NFKB1_HUMAN.H11MO.1.B_RC	96	-	-0.0305	-0.4108	0.681243	0.961759
KAISO_HUMAN.H11MO.0.A_RC	48	-	-0.038	-0.3628	0.716735	0.961759
ETV1_HUMAN.H11MO.0.A_RC	70	+	0.0274	0.3134	0.753962	0.961759
THAP1_HUMAN.H11MO.0.C_RC	66	-	-0.0301	-0.3371	0.736044	0.961759
FOS_HUMAN.H11MO.0.A_RC	78	-	-0.0262	-0.3205	0.748608	0.961759
FOXI1_HUMAN.H11MO.0.B	34	+	0.0391	0.3167	0.751446	0.961759
ATF3_HUMAN.H11MO.0.A	40	+	0.0456	0.4034	0.686627	0.961759
GFI1B_HUMAN.H11MO.0.A	82	+	0.0313	0.3915	0.695392	0.961759
ERR1_HUMAN.H11MO.0.A_RC	72	+	0.0317	0.3739	0.708465	0.961759
MEF2D_HUMAN.H11MO.0.A_RC	52	+	0.0425	0.4225	0.672645	0.961759
HSF2_HUMAN.H11MO.0.A_RC	70	-	-0.0257	-0.2904	0.771506	0.966095
VEZF1_HUMAN.H11MO.0.C	88	+	0.0225	0.2905	0.771401	0.966095
NKX31_HUMAN.H11MO.0.C_RC	84	-	-0.0222	-0.2805	0.779126	0.967885
NR1H4_HUMAN.H11MO.0.B_RC	80	+	0.0207	0.2578	0.796583	0.967885
MEIS1_HUMAN.H11MO.0.A_RC	76	+	0.0224	0.2699	0.787201	0.967885
LEF1_HUMAN.H11MO.0.A	56	-	-0.0254	-0.2632	0.792398	0.967885
ZN382_HUMAN.H11MO.0.C_RC	24	-	-0.0416	-0.2689	0.787983	0.967885
RORA_HUMAN.H11MO.0.C_RC	66	-	-0.0245	-0.2746	0.783658	0.967885
ZN331_HUMAN.H11MO.0.C_RC	30	+	0.0366	0.2767	0.782049	0.967885
STF1_HUMAN.H11MO.0.B	62	+	0.0262	0.284	0.776401	0.967885
PBX3_HUMAN.H11MO.0.A_RC	92	-	-0.0188	-0.2506	0.802162	0.967885
ELF5_HUMAN.H11MO.0.A	84	+	0.0204	0.2558	0.798073	0.967885
ZN257_HUMAN.H11MO.0.C_RC	102	+	0.0184	0.2538	0.799659	0.967885
SIX2_HUMAN.H11MO.0.A_RC	80	+	0.0222	0.2755	0.782954	0.967885
ETS2_HUMAN.H11MO.0.B	66	+	0.0255	0.2844	0.776089	0.967885
RARA_HUMAN.H11MO.0.A_RC	68	-	-0.0237	-0.269	0.787908	0.967885
NFE2_HUMAN.H11MO.0.A	76	+	0.0232	0.2793	0.780043	0.967885
PRDM6_HUMAN.H11MO.0.C	68	-	-0.0253	-0.2848	0.775786	0.967885
EGR1_HUMAN.H11MO.0.A_RC	64	-	-0.0243	-0.2703	0.78692	0.967885
MEIS2_HUMAN.H11MO.0.B_RC	72	+	0.0243	0.2839	0.776491	0.967885
ZN274_HUMAN.H11MO.0.A	72	+	0.0222	0.2589	0.795744	0.967885
JUND_HUMAN.H11MO.0.A_RC	68	+	0.0244	0.2797	0.77971	0.967885
SRF_HUMAN.H11MO.0.A_RC	68	+	0.0215	0.2448	0.806574	0.969369
FOS_HUMAN.H11MO.0.A	80	+	0.0197	0.2423	0.808533	0.969943
TAL1_HUMAN.H11MO.0.A	84	-	-0.0188	-0.2357	0.813629	0.969943
TFE2_HUMAN.H11MO.0.A_RC	74	+	0.0194	0.2332	0.815618	0.969943
ZIC3_HUMAN.H11MO.0.B	72	-	-0.0209	-0.238	0.811846	0.969943
FOSL1_HUMAN.H11MO.0.A	64	+	0.0216	0.241	0.809565	0.969943
SMCA5_HUMAN.H11MO.0.C	92	+	0.0186	0.242	0.808789	0.969943
ZN768_HUMAN.H11MO.0.C_RC	42	-	-0.027	-0.2388	0.811234	0.969943
ZFP28_HUMAN.H11MO.0.C_RC	80	-	-0.0186	-0.2273	0.820184	0.971466
HNF4G_HUMAN.H11MO.0.B_RC	70	-	-0.0198	-0.2266	0.820717	0.971466
NKX21_HUMAN.H11MO.0.A	82	-	-0.0179	-0.2212	0.824923	0.973558
MAFB_HUMAN.H11MO.0.B	90	+	0.0166	0.2198	0.826053	0.973558
ZNF76_HUMAN.H11MO.0.C_RC	70	+	0.0185	0.2162	0.828856	0.974687
NANOG_HUMAN.H11MO.0.A	72	+	0.0178	0.2099	0.83375	0.974995
FEV_HUMAN.H11MO.0.B_RC	58	-	-0.0196	-0.204	0.838361	0.974995
MECP2_HUMAN.H11MO.0.C_RC	66	-	-0.015	-0.1681	0.866538	0.974995
MAFB_HUMAN.H11MO.0.B_RC	80	-	-0.0157	-0.1915	0.848159	0.974995
ARNT_HUMAN.H11MO.0.B	80	+	0.0101	0.1253	0.900317	0.974995
FOXP2_HUMAN.H11MO.0.C_RC	88	-	-0.0165	-0.2123	0.831868	0.974995
GATA3_HUMAN.H11MO.0.A	72	+	0.0138	0.1599	0.872942	0.974995
RUNX3_HUMAN.H11MO.0.A	88	-	-0.0149	-0.1941	0.846127	0.974995
ZN816_HUMAN.H11MO.0.C_RC	106	-	-0.0139	-0.1964	0.844336	0.974995
NDF1_HUMAN.H11MO.0.A	96	+	0.0122	0.1647	0.869205	0.974995
PRD14_HUMAN.H11MO.0.A_RC	62	-	-0.012	-0.1292	0.897182	0.974995
PBX1_HUMAN.H11MO.0.A_RC	78	-	-0.0107	-0.1306	0.896055	0.974995
TYY1_HUMAN.H11MO.0.A_RC	34	+	0.0244	0.1921	0.847628	0.974995
ZEB1_HUMAN.H11MO.0.A_RC	88	+	0.0162	0.2099	0.833707	0.974995
SMCA1_HUMAN.H11MO.0.C	70	+	0.0115	0.1326	0.894476	0.974995
ZN350_HUMAN.H11MO.0.C	46	+	0.0157	0.1449	0.884798	0.974995
PO3F2_HUMAN.H11MO.0.A_RC	82	+	0.017	0.2132	0.831197	0.974995
ZSC31_HUMAN.H11MO.0.C	92	-	-0.0138	-0.1822	0.855404	0.974995
NR4A1_HUMAN.H11MO.0.A	78	+	0.0164	0.1999	0.841578	0.974995
TBX3_HUMAN.H11MO.0.C_RC	78	-	-0.0118	-0.142	0.887097	0.974995
ZN317_HUMAN.H11MO.0.C	54	+	0.0149	0.1517	0.87944	0.974995
EHF_HUMAN.H11MO.0.B	70	+	0.0117	0.1356	0.892151	0.974995
STAT6_HUMAN.H11MO.0.B	94	-	-0.0161	-0.2139	0.830606	0.974995
ZN281_HUMAN.H11MO.0.A	84	-	-0.0168	-0.2127	0.831548	0.974995
PAX5_HUMAN.H11MO.0.A_RC	62	+	0.0147	0.158	0.874422	0.974995
BATF3_HUMAN.H11MO.0.B	74	-	-0.0115	-0.136	0.891786	0.974995
KLF1_HUMAN.H11MO.0.A	76	-	-0.0153	-0.1842	0.853892	0.974995
ZN667_HUMAN.H11MO.0.C_RC	112	-	-0.0116	-0.1701	0.86494	0.974995
FOXM1_HUMAN.H11MO.0.A_RC	80	+	0.0116	0.1425	0.886684	0.974995
ZN257_HUMAN.H11MO.0.C	78	-	-0.0151	-0.185	0.853243	0.974995
CEBPA_HUMAN.H11MO.0.A_RC	72	+	0.0114	0.1338	0.893571	0.974995
ZIC3_HUMAN.H11MO.0.B_RC	84	-	-0.0095	-0.1214	0.903404	0.974995
ZN281_HUMAN.H11MO.0.A_RC	80	+	0.0166	0.2048	0.837731	0.974995
FOXJ3_HUMAN.H11MO.0.A	60	-	-0.015	-0.1585	0.874064	0.974995
BRAC_HUMAN.H11MO.0.A	82	-	-0.0163	-0.2037	0.838601	0.974995
ERR1_HUMAN.H11MO.0.A	74	-	-0.0118	-0.1423	0.886805	0.974995
ZN549_HUMAN.H11MO.0.C_RC	34	-	-0.0241	-0.1923	0.847515	0.974995
DUX4_HUMAN.H11MO.0.A	52	+	0.0191	0.1863	0.852197	0.974995
JUN_HUMAN.H11MO.0.A_RC	74	+	0.016	0.1914	0.848251	0.974995
TFE3_HUMAN.H11MO.0.B_RC	68	-	-0.0166	-0.1897	0.849512	0.974995
Z354A_HUMAN.H11MO.0.C_RC	92	-	-0.0164	-0.2125	0.831747	0.974995
ZN143_HUMAN.H11MO.0.A	28	+	0.0238	0.1708	0.864367	0.974995
STAT2_HUMAN.H11MO.0.A_RC	78	+	0.0165	0.2046	0.837864	0.974995
BMAL1_HUMAN.H11MO.0.A_RC	76	+	0.0167	0.201	0.840696	0.974995
MAZ_HUMAN.H11MO.0.A_RC	76	+	0.0177	0.2136	0.830835	0.974995
SOX10_HUMAN.H11MO.0.B_RC	72	-	-0.0135	-0.1554	0.876482	0.974995
ZBT14_HUMAN.H11MO.0.C_RC	74	+	0.011	0.1305	0.896161	0.974995
MYC_HUMAN.H11MO.0.A	74	-	-0.0149	-0.1781	0.858638	0.974995
STA5B_HUMAN.H11MO.0.A_RC	66	-	-0.0135	-0.1505	0.880361	0.974995
ZNF85_HUMAN.H11MO.0.C	78	+	0.0138	0.169	0.865781	0.974995
E2F7_HUMAN.H11MO.0.B	90	+	0.0136	0.1795	0.857541	0.974995
ZSC22_HUMAN.H11MO.0.C_RC	88	+	0.009	0.1158	0.907807	0.975463
RFX1_HUMAN.H11MO.0.B	64	+	0.0107	0.1169	0.906957	0.975463
ZN320_HUMAN.H11MO.0.C_RC	80	+	0.0079	0.0979	0.92204	0.975463
BMAL1_HUMAN.H11MO.0.A	82	+	0.0092	0.116	0.907668	0.975463
VDR_HUMAN.H11MO.0.A	68	-	-0.0095	-0.1073	0.914564	0.975463
ZFX_HUMAN.H11MO.0.A	68	+	0.0093	0.1071	0.9147	0.975463
SP1_HUMAN.H11MO.0.A_RC	54	+	0.0095	0.0967	0.922929	0.975463
ETS1_HUMAN.H11MO.0.A	62	-	-0.0084	-0.0904	0.927964	0.975463
HNF6_HUMAN.H11MO.0.B	44	-	-0.0126	-0.1113	0.911418	0.975463
STF1_HUMAN.H11MO.0.B_RC	76	+	0.0081	0.0985	0.921542	0.975463
CTCFL_HUMAN.H11MO.0.A	72	+	0.0099	0.1167	0.907115	0.975463
MYCN_HUMAN.H11MO.0.A	92	+	0.0086	0.115	0.908421	0.975463
MYOG_HUMAN.H11MO.0.B	70	-	-0.0074	-0.0861	0.931393	0.975463
MEIS1_HUMAN.H11MO.0.A	72	-	-0.0072	-0.0838	0.933229	0.975463
FOSB_HUMAN.H11MO.0.A_RC	92	+	0.0079	0.1043	0.916899	0.975463
ZN121_HUMAN.H11MO.0.C	36	-	-0.0136	-0.1129	0.910095	0.975463
E2F4_HUMAN.H11MO.0.A_RC	50	+	0.0094	0.0924	0.926411	0.975463
SIX1_HUMAN.H11MO.0.A_RC	76	+	0.0098	0.1164	0.90735	0.975463
ATF1_HUMAN.H11MO.0.B_RC	70	+	0.0078	0.0901	0.928237	0.975463
FLI1_HUMAN.H11MO.0.A_RC	76	-	-0.0062	-0.0746	0.940505	0.980941
ZNF41_HUMAN.H11MO.0.C	40	+	0.0079	0.0685	0.94536	0.984437
ETV2_HUMAN.H11MO.0.B_RC	82	+	0.0051	0.0634	0.949428	0.987104
KLF3_HUMAN.H11MO.0.B_RC	72	-	-0.0054	-0.0625	0.950159	0.987104
ZNF76_HUMAN.H11MO.0.C	68	+	0.0045	0.0509	0.959399	0.993532
RXRG_HUMAN.H11MO.0.B_RC	30	+	0.006	0.0457	0.963517	0.993532
MEIS2_HUMAN.H11MO.0.B	62	-	-0.0048	-0.0519	0.958644	0.993532
SPI1_HUMAN.H11MO.0.A	88	-	-0.004	-0.0517	0.958797	0.993532
ZBT48_HUMAN.H11MO.0.C_RC	82	-	-0.0041	-0.0505	0.959695	0.993532
ZBT17_HUMAN.H11MO.0.A_RC	66	+	0.0043	0.0481	0.961628	0.993532
ELF2_HUMAN.H11MO.0.C	78	-	-0.0029	-0.0359	0.971364	0.995928
EGR1_HUMAN.H11MO.0.A	84	+	0.003	0.0375	0.97008	0.995928
LYL1_HUMAN.H11MO.0.A_RC	80	+	0.0027	0.0327	0.973903	0.996729
ELF1_HUMAN.H11MO.0.A	66	+	0.0025	0.0278	0.977817	0.999173
ZN331_HUMAN.H11MO.0.C	28	-	-0.0029	-0.0214	0.982951	0.999523
CRX_HUMAN.H11MO.0.B	62	+	0.0007	0.007	0.994381	0.999523
RXRG_HUMAN.H11MO.0.B	32	+	0.002	0.015	0.988043	0.999523
FLI1_HUMAN.H11MO.0.A	82	+	0.0019	0.0238	0.980977	0.999523
PBX1_HUMAN.H11MO.0.A	68	+	0.0003	0.004	0.996802	0.999523
Z324A_HUMAN.H11MO.0.C_RC	62	-	-0.0023	-0.0255	0.979685	0.999523
ETV5_HUMAN.H11MO.0.C	80	+	0.002	0.0243	0.980652	0.999523
ZN547_HUMAN.H11MO.0.C	66	+	0.0012	0.0138	0.989007	0.999523
ERG_HUMAN.H11MO.0.A	98	-	-0.0007	-0.009	0.992833	0.999523
SOX4_HUMAN.H11MO.0.B_RC	60	-	-0.0018	-0.0187	0.985057	0.999523
KLF6_HUMAN.H11MO.0.A	74	-	-0.0003	-0.0033	0.997364	0.999523
COT1_HUMAN.H11MO.0.C	72	+	0.0013	0.0157	0.987438	0.999523
SNAI2_HUMAN.H11MO.0.A_RC	84	+	0.0015	0.0185	0.985253	0.999523
ZIM3_HUMAN.H11MO.0.C	86	+	0.001	0.0131	0.989509	0.999523

## Sheet: High_vs_Low
Flaver online (v2.0)
gene_set	count_n	cor_dir	tau	estimate	pvalue	FDR
CTCFL_HUMAN.H11MO.0.A_RC	932	-	-0.158	-6.7812	1.192e-11	7.8437e-09
ZFX_HUMAN.H11MO.0.A_RC	896	-	-0.1637	-6.7631	1.351e-11	7.8437e-09
ZN320_HUMAN.H11MO.0.C	972	-	-0.1483	-6.4797	9.1889e-11	2.0154e-08
ZSC31_HUMAN.H11MO.0.C	822	-	-0.1498	-6.0422	1.5203e-09	2.5009e-07
CTCF_HUMAN.H11MO.0.A	828	-	-0.1434	-5.8045	6.4548e-09	8.4945e-07
MBD2_HUMAN.H11MO.0.B_RC	914	-	-0.1325	-5.5779	2.4337e-08	2.669e-06
AP2C_HUMAN.H11MO.0.A_RC	858	-	-0.1314	-5.416	6.0946e-08	5.72894e-06
ESR1_HUMAN.H11MO.0.A	830	-	-0.131	-5.3201	1.037e-07	8.52911e-06
PAX5_HUMAN.H11MO.0.A	728	-	-0.1374	-5.2272	1.7206e-07	1.25792e-05
NFIC_HUMAN.H11MO.0.A_RC	774	-	-0.1335	-5.1989	2.005e-07	1.31931e-05
ESR2_HUMAN.H11MO.0.A	868	-	-0.1254	-5.1597	2.4736e-07	1.47964e-05
E2F6_HUMAN.H11MO.0.A	786	-	-0.1315	-5.1295	2.9046e-07	1.59268e-05
MBD2_HUMAN.H11MO.0.B	976	-	-0.117	-5.0901	3.5791e-07	1.81159e-05
SNAI2_HUMAN.H11MO.0.A_RC	790	-	-0.1302	-5.0689	4.0019e-07	1.88088e-05
ZBT14_HUMAN.H11MO.0.C	916	-	-0.1199	-5.0206	5.1522e-07	2.03421e-05
HNF1B_HUMAN.H11MO.0.A	548	+	0.1518	5.0287	4.9392e-07	2.03421e-05
NR1H4_HUMAN.H11MO.0.B_RC	888	-	-0.1191	-5.0072	5.5232e-07	2.03421e-05
SMAD2_HUMAN.H11MO.0.A	786	-	-0.1282	-5.0407	4.6373e-07	2.03421e-05
ZN281_HUMAN.H11MO.0.A	832	-	-0.1241	-4.9604	7.0348e-07	2.43625e-05
PO2F1_HUMAN.H11MO.0.C	566	+	0.146	4.8582	1.18431e-06	3.88617e-05
AP2A_HUMAN.H11MO.0.A	840	-	-0.1188	-4.841	1.29185e-06	3.88617e-05
ESR1_HUMAN.H11MO.0.A_RC	836	-	-0.1193	-4.8588	1.18121e-06	3.88617e-05
ZIC3_HUMAN.H11MO.0.B	836	-	-0.1184	-4.8165	1.46073e-06	4.17896e-05
ASCL1_HUMAN.H11MO.0.A	732	-	-0.1257	-4.7901	1.66682e-06	4.56986e-05
MXI1_HUMAN.H11MO.0.A	882	-	-0.1141	-4.7488	2.04654e-06	5.3865e-05
ZN467_HUMAN.H11MO.0.C	812	-	-0.1185	-4.7136	2.43382e-06	6.15943e-05
RUNX3_HUMAN.H11MO.0.A_RC	650	+	0.1319	4.7052	2.53618e-06	6.18075e-05
MECP2_HUMAN.H11MO.0.C_RC	860	-	-0.1175	-4.6986	2.61991e-06	6.18075e-05
PATZ1_HUMAN.H11MO.0.C	842	-	-0.1135	-4.6244	3.75634e-06	8.52301e-05
ZNF85_HUMAN.H11MO.0.C	580	+	0.1356	4.6067	4.09013e-06	8.97101e-05
AP2A_HUMAN.H11MO.0.A_RC	868	-	-0.1117	-4.595	4.32756e-06	9.1856e-05
ZN816_HUMAN.H11MO.0.C	732	-	-0.1187	-4.5418	5.57811e-06	0.00011434
ZBT7A_HUMAN.H11MO.0.A	842	-	-0.113	-4.5424	5.56061e-06	0.00011434
SP1_HUMAN.H11MO.0.A	884	-	-0.1082	-4.507	6.57528e-06	0.000127251
ZN768_HUMAN.H11MO.0.C_RC	536	-	-0.1381	-4.4952	6.9504e-06	0.000129928
E2F1_HUMAN.H11MO.0.A	856	-	-0.1094	-4.4964	6.91105e-06	0.000129928
ZN263_HUMAN.H11MO.0.A	774	-	-0.1138	-4.451	8.54821e-06	0.00015202
HXB13_HUMAN.H11MO.0.A_RC	586	+	0.1303	4.4229	9.73997e-06	0.000168655
CEBPB_HUMAN.H11MO.0.A_RC	654	+	0.1227	4.4153	1.00874e-05	0.000170192
CTCF_HUMAN.H11MO.0.A_RC	742	-	-0.1139	-4.3813	1.17966e-05	0.000194054
COE1_HUMAN.H11MO.0.A_RC	804	-	-0.1101	-4.3678	1.25513e-05	0.000201434
CREB1_HUMAN.H11MO.0.A_RC	694	+	0.1176	4.3591	1.3061e-05	0.00020248
E2F4_HUMAN.H11MO.0.A	862	-	-0.1053	-4.3614	1.29242e-05	0.00020248
PO2F2_HUMAN.H11MO.0.A_RC	612	+	0.1249	4.3436	1.40142e-05	0.000209576
ESR2_HUMAN.H11MO.0.A_RC	840	-	-0.1065	-4.3317	1.47959e-05	0.000216349
NKX32_HUMAN.H11MO.0.C	616	+	0.1241	4.3148	1.59749e-05	0.000228511
AP2C_HUMAN.H11MO.0.A	852	-	-0.1053	-4.314	1.60307e-05	0.000228511
ZKSC1_HUMAN.H11MO.0.B_RC	588	-	-0.1265	-4.3033	1.68294e-05	0.000230703
ZBTB6_HUMAN.H11MO.0.C	844	-	-0.104	-4.2305	2.33147e-05	0.000313084
ZKSC1_HUMAN.H11MO.0.B	572	-	-0.126	-4.2257	2.38179e-05	0.000313444
KLF6_HUMAN.H11MO.0.A_RC	854	-	-0.1023	-4.1844	2.85871e-05	0.00036883
NANOG_HUMAN.H11MO.0.A_RC	580	+	0.1224	4.1624	3.14915e-05	0.000398488
Z354A_HUMAN.H11MO.0.C_RC	496	+	0.1319	4.1477	3.35785e-05	0.00041688
ZBTB6_HUMAN.H11MO.0.C_RC	820	-	-0.1031	-4.1343	3.56014e-05	0.00043381
TFAP4_HUMAN.H11MO.0.A_RC	744	-	-0.1089	-4.1295	3.63479e-05	0.000434853
ZN322_HUMAN.H11MO.0.B	790	-	-0.1039	-4.1108	3.94294e-05	0.000463296
TF7L1_HUMAN.H11MO.0.B_RC	618	+	0.1168	4.1058	4.02979e-05	0.000465194
FOXO3_HUMAN.H11MO.0.B	628	+	0.1168	4.0899	4.31586e-05	0.000489627
ZFX_HUMAN.H11MO.0.A	800	-	-0.1031	-4.0764	4.57397e-05	0.000510114
ZN320_HUMAN.H11MO.0.C_RC	848	-	-0.0979	-4.0425	5.28757e-05	0.00057987
TBP_HUMAN.H11MO.0.A	614	+	0.1154	4.0383	5.38455e-05	0.000580825
PTF1A_HUMAN.H11MO.0.B	806	-	-0.1008	-4.0176	5.88025e-05	0.000603743
KLF15_HUMAN.H11MO.0.A_RC	812	-	-0.1009	-4.0216	5.78129e-05	0.000603743
ZN335_HUMAN.H11MO.0.A	628	-	-0.1142	-4.0238	5.72552e-05	0.000603743
STF1_HUMAN.H11MO.0.B_RC	758	-	-0.1059	-4.0254	5.68876e-05	0.000603743
CTCFL_HUMAN.H11MO.0.A	970	-	-0.0916	-4.0092	6.09123e-05	0.000607278
NR1H4_HUMAN.H11MO.0.B	876	-	-0.0952	-3.9851	6.74417e-05	0.000662338
PO2F2_HUMAN.H11MO.0.A	612	+	0.1143	3.9706	7.1694e-05	0.000693745
GATA3_HUMAN.H11MO.0.A	626	+	0.1117	3.9023	9.52697e-05	0.000908514
THAP1_HUMAN.H11MO.0.C	866	-	-0.0939	-3.8945	9.8398e-05	0.000924941
ATOH1_HUMAN.H11MO.0.B	752	-	-0.1015	-3.8623	0.000112308	0.00103099
MYOG_HUMAN.H11MO.0.B_RC	744	-	-0.1017	-3.8647	0.000111246	0.00103099
HIF1A_HUMAN.H11MO.0.C	834	-	-0.0945	-3.8389	0.000123598	0.00111407
PBX3_HUMAN.H11MO.0.A_RC	734	-	-0.1012	-3.8087	0.000139674	0.00124197
ATOH1_HUMAN.H11MO.0.B_RC	718	-	-0.1022	-3.7892	0.000151111	0.00132575
NR1H3_HUMAN.H11MO.0.B_RC	800	-	-0.0944	-3.7815	0.000155871	0.00133799
NR5A2_HUMAN.H11MO.0.B_RC	812	-	-0.0957	-3.7837	0.00015454	0.00133799
VEZF1_HUMAN.H11MO.0.C	768	-	-0.0974	-3.769	0.000163877	0.00138245
PO5F1_HUMAN.H11MO.0.A_RC	546	+	0.1142	3.754	0.000174038	0.00144958
MECP2_HUMAN.H11MO.0.C	880	-	-0.0922	-3.7412	0.000183131	0.00150625
MAZ_HUMAN.H11MO.0.A	812	-	-0.0935	-3.7254	0.000195031	0.00158432
ZN281_HUMAN.H11MO.0.A_RC	844	-	-0.091	-3.7062	0.000210432	0.00168859
SNAI2_HUMAN.H11MO.0.A	822	-	-0.0932	-3.6935	0.000221159	0.00175328
NKX32_HUMAN.H11MO.0.C_RC	628	+	0.1044	3.6853	0.000228391	0.00178906
ZIM3_HUMAN.H11MO.0.C_RC	598	+	0.1072	3.6794	0.000233808	0.00180995
ZNF85_HUMAN.H11MO.0.C_RC	566	+	0.1088	3.6717	0.000240905	0.0018432
NKX25_HUMAN.H11MO.0.B	790	-	-0.0952	-3.6615	0.000250754	0.00189651
BMAL1_HUMAN.H11MO.0.A	844	-	-0.0899	-3.6529	0.000259321	0.00193902
CEBPA_HUMAN.H11MO.0.A	652	+	0.1011	3.6245	0.000289548	0.0021407
WT1_HUMAN.H11MO.0.C_RC	780	-	-0.0919	-3.5935	0.000326219	0.00238503
MYCN_HUMAN.H11MO.0.A_RC	868	-	-0.0869	-3.5852	0.000336794	0.00243528
PAX5_HUMAN.H11MO.0.A_RC	776	-	-0.091	-3.5649	0.000363948	0.00260302
ZN317_HUMAN.H11MO.0.C	446	+	0.1193	3.5612	0.000369211	0.00261227
TWST1_HUMAN.H11MO.0.A_RC	650	+	0.0989	3.5375	0.000403891	0.00282724
ZBT14_HUMAN.H11MO.0.C_RC	926	-	-0.0829	-3.5129	0.000443197	0.00306972
MYCN_HUMAN.H11MO.0.A	866	-	-0.0847	-3.5097	0.000448612	0.00307486
E2F7_HUMAN.H11MO.0.B	820	-	-0.0869	-3.5032	0.000459678	0.00311823
KLF1_HUMAN.H11MO.0.A_RC	878	-	-0.0843	-3.4949	0.000474184	0.00315415
TCF7_HUMAN.H11MO.0.A	664	+	0.0956	3.4974	0.000469768	0.00315415
HXB13_HUMAN.H11MO.0.A	586	+	0.1033	3.489	0.000484745	0.00318963
WT1_HUMAN.H11MO.0.C	868	-	-0.0843	-3.483	0.000495808	0.00323011
COT1_HUMAN.H11MO.0.C	766	-	-0.09	-3.4757	0.000509457	0.0032865
CEBPG_HUMAN.H11MO.0.B	544	+	0.1052	3.4694	0.000521558	0.00333189
GCR_HUMAN.H11MO.0.A_RC	614	-	-0.0997	-3.4475	0.000565701	0.00357914
ZN768_HUMAN.H11MO.0.C	614	-	-0.0976	-3.4215	0.00062268	0.00390213
SP1_HUMAN.H11MO.0.A_RC	894	-	-0.0812	-3.4195	0.000627299	0.00390213
CEBPE_HUMAN.H11MO.0.A	592	+	0.0994	3.4084	0.000653342	0.00401775
KLF5_HUMAN.H11MO.0.A_RC	840	-	-0.0831	-3.3895	0.000700233	0.00426623
NDF2_HUMAN.H11MO.0.B	776	-	-0.0872	-3.3823	0.00071881	0.00433924
VDR_HUMAN.H11MO.0.A	826	-	-0.0832	-3.3715	0.000747491	0.00447136
TYY1_HUMAN.H11MO.0.A	624	+	0.0945	3.3108	0.000930211	0.00551423
Z324A_HUMAN.H11MO.0.C_RC	606	-	-0.0952	-3.3064	0.000945144	0.00555272
ASCL1_HUMAN.H11MO.0.A_RC	714	-	-0.0888	-3.2966	0.00097878	0.00569945
ITF2_HUMAN.H11MO.0.C_RC	684	-	-0.0909	-3.2878	0.00100968	0.00582781
CEBPA_HUMAN.H11MO.0.A_RC	636	+	0.0924	3.2825	0.0010288	0.00588654
EGR1_HUMAN.H11MO.0.A_RC	774	-	-0.0839	-3.273	0.00106398	0.00603532
ZFP82_HUMAN.H11MO.0.C_RC	596	+	0.0946	3.2343	0.00121925	0.00684223
ETV2_HUMAN.H11MO.0.B_RC	786	-	-0.0823	-3.235	0.00121663	0.00684223
PBX3_HUMAN.H11MO.0.A	722	-	-0.0856	-3.2291	0.00124195	0.00686727
ZFP82_HUMAN.H11MO.0.C	566	+	0.0956	3.228	0.00124648	0.00686727
P63_HUMAN.H11MO.0.A_RC	586	-	-0.0946	-3.221	0.0012775	0.0068972
PO2F1_HUMAN.H11MO.0.C_RC	606	+	0.0932	3.2231	0.00126833	0.0068972
IRF8_HUMAN.H11MO.0.B	664	+	0.0888	3.217	0.00129531	0.00692938
SP2_HUMAN.H11MO.0.A	868	-	-0.0779	-3.217	0.00129535	0.00692938
E2F6_HUMAN.H11MO.0.A_RC	830	-	-0.0796	-3.2078	0.00133731	0.00703962
MYOD1_HUMAN.H11MO.0.A	796	-	-0.0815	-3.2057	0.0013475	0.00703962
FOXO1_HUMAN.H11MO.0.A	660	+	0.0886	3.2007	0.00137081	0.0071023
NDF2_HUMAN.H11MO.0.B_RC	730	-	-0.0841	-3.1583	0.00158711	0.00815875
FOXJ3_HUMAN.H11MO.0.A_RC	598	+	0.0916	3.1518	0.00162269	0.00827697
ZN554_HUMAN.H11MO.0.C	766	-	-0.0804	-3.1365	0.00170988	0.0086546
NFIC_HUMAN.H11MO.0.A	772	-	-0.0801	-3.1335	0.00172747	0.00867691
COE1_HUMAN.H11MO.0.A	804	-	-0.0784	-3.1256	0.00177448	0.00884549
ZN563_HUMAN.H11MO.0.C_RC	756	-	-0.0803	-3.0924	0.00198561	0.00982356
ARNT_HUMAN.H11MO.0.B	806	-	-0.0777	-3.0862	0.0020275	0.00995592
KLF9_HUMAN.H11MO.0.C	836	-	-0.0755	-3.0708	0.00213471	0.0104047
PKNX1_HUMAN.H11MO.0.B_RC	732	-	-0.0805	-3.0657	0.00217127	0.0105051
BCL6_HUMAN.H11MO.0.A	720	+	0.0808	3.0569	0.00223641	0.0107413
IRF2_HUMAN.H11MO.0.A	634	+	0.0875	3.0548	0.0022524	0.0107413
SIX2_HUMAN.H11MO.0.A	622	+	0.0871	3.0513	0.0022782	0.0107846
MAX_HUMAN.H11MO.0.A_RC	866	-	-0.0737	-3.0444	0.00233124	0.0109568
ETS1_HUMAN.H11MO.0.A	816	-	-0.0763	-3.0416	0.00235293	0.0109803
MEIS1_HUMAN.H11MO.0.A_RC	572	+	0.09	3.0318	0.00243129	0.0112661
NFAC1_HUMAN.H11MO.0.B_RC	636	+	0.0852	3.0317	0.00243205	0.0112661
RARA_HUMAN.H11MO.0.A	778	-	-0.0763	-2.9958	0.00273707	0.0125069
ZN816_HUMAN.H11MO.0.C_RC	742	-	-0.0782	-2.9915	0.00277571	0.0125357
PATZ1_HUMAN.H11MO.0.C_RC	804	-	-0.0752	-2.9921	0.0027711	0.0125357
NKX61_HUMAN.H11MO.0.B	604	+	0.0872	2.9862	0.00282507	0.0125357
MAX_HUMAN.H11MO.0.A	842	-	-0.0734	-2.9898	0.00279188	0.0125357
ZSC31_HUMAN.H11MO.0.C_RC	846	-	-0.0731	-2.993	0.00276244	0.0125357
RUNX1_HUMAN.H11MO.0.A_RC	668	+	0.0821	2.9887	0.00280208	0.0125357
HTF4_HUMAN.H11MO.0.A_RC	758	-	-0.078	-2.9794	0.002888	0.0125848
HXA9_HUMAN.H11MO.0.B_RC	592	+	0.0867	2.9743	0.00293665	0.0127126
ZBT48_HUMAN.H11MO.0.C_RC	690	-	-0.0804	-2.9518	0.00315879	0.0135849
ZN341_HUMAN.H11MO.0.C	774	-	-0.0748	-2.9429	0.00325152	0.0138394
FOXH1_HUMAN.H11MO.0.A_RC	614	+	0.0851	2.9441	0.003239	0.0138394
ZEB1_HUMAN.H11MO.0.A_RC	680	-	-0.081	-2.9394	0.00328801	0.0138686
ERG_HUMAN.H11MO.0.A	788	-	-0.0746	-2.9292	0.00339809	0.0142405
EGR2_HUMAN.H11MO.0.A	744	-	-0.0764	-2.9292	0.00339782	0.0142405
MXI1_HUMAN.H11MO.0.A_RC	906	-	-0.0691	-2.9193	0.00350793	0.0145171
RXRA_HUMAN.H11MO.0.A_RC	824	-	-0.0728	-2.9169	0.00353564	0.0145403
HXB4_HUMAN.H11MO.0.B_RC	638	+	0.0829	2.9138	0.00357091	0.0145942
NKX31_HUMAN.H11MO.0.C_RC	634	+	0.0816	2.9111	0.00360169	0.0146291
ZN467_HUMAN.H11MO.0.C_RC	828	-	-0.0715	-2.8967	0.00377157	0.0152251
PRDM6_HUMAN.H11MO.0.C	648	+	0.0816	2.8787	0.00399339	0.0160223
HXA9_HUMAN.H11MO.0.B	498	+	0.0918	2.8774	0.00400976	0.0160223
NKX25_HUMAN.H11MO.0.B_RC	770	-	-0.0753	-2.8756	0.00403319	0.0160223
ERR1_HUMAN.H11MO.0.A_RC	762	-	-0.0738	-2.8678	0.00413401	0.0162139
ERR2_HUMAN.H11MO.0.A_RC	772	-	-0.0741	-2.8692	0.00411507	0.0162139
RFX5_HUMAN.H11MO.0.A	700	-	-0.0763	-2.864	0.00418278	0.0162856
NR2C2_HUMAN.H11MO.0.B	760	-	-0.0743	-2.8551	0.00430286	0.0166546
EGR1_HUMAN.H11MO.0.A	846	-	-0.0702	-2.8547	0.00430757	0.0166546
HNF6_HUMAN.H11MO.0.B_RC	264	+	0.1263	2.8486	0.00439084	0.0167975
TF7L2_HUMAN.H11MO.0.A_RC	630	+	0.0812	2.8422	0.00448052	0.0170415
MYOD1_HUMAN.H11MO.0.A_RC	734	-	-0.0751	-2.8389	0.00452645	0.0171173
HSF2_HUMAN.H11MO.0.A_RC	682	+	0.0777	2.8352	0.00457958	0.0172192
HXC9_HUMAN.H11MO.0.C	594	+	0.0825	2.8143	0.00488851	0.0182764
MAFF_HUMAN.H11MO.0.B	666	+	0.0771	2.801	0.00509435	0.0189383
CLOCK_HUMAN.H11MO.0.C_RC	818	-	-0.0696	-2.7924	0.00523212	0.0193412
COT1_HUMAN.H11MO.0.C_RC	760	-	-0.0718	-2.7839	0.00537175	0.0197464
HNF1B_HUMAN.H11MO.0.A_RC	548	+	0.0836	2.7618	0.005749	0.0210158
KLF15_HUMAN.H11MO.0.A	856	-	-0.0671	-2.7508	0.00594585	0.0216153
ZN214_HUMAN.H11MO.0.C_RC	524	+	0.0855	2.7415	0.00611537	0.0221094
FOXA2_HUMAN.H11MO.0.A_RC	606	+	0.079	2.7382	0.00617794	0.0222136
ZSC22_HUMAN.H11MO.0.C_RC	794	-	-0.0683	-2.7276	0.00637949	0.0228136
STF1_HUMAN.H11MO.0.B	786	-	-0.069	-2.7131	0.00666589	0.0235936
KLF4_HUMAN.H11MO.0.A_RC	794	-	-0.0697	-2.7147	0.00663346	0.0235936
HNF1A_HUMAN.H11MO.0.C_RC	572	+	0.08	2.6984	0.00696743	0.0245164
GATA1_HUMAN.H11MO.0.A	606	+	0.0775	2.691	0.00712488	0.0248896
SP2_HUMAN.H11MO.0.A_RC	834	-	-0.0667	-2.6916	0.00711131	0.0248896
BATF3_HUMAN.H11MO.0.B	628	+	0.0762	2.6901	0.00714204	0.0248896
DUX4_HUMAN.H11MO.0.A_RC	262	+	0.119	2.6782	0.00740235	0.0252983
ZIC3_HUMAN.H11MO.0.B_RC	778	-	-0.0686	-2.6809	0.00734342	0.0252983
HNF1A_HUMAN.H11MO.0.C	548	+	0.0816	2.6794	0.00737503	0.0252983
KLF12_HUMAN.H11MO.0.C	912	-	-0.0637	-2.6674	0.00764294	0.025923
E2F4_HUMAN.H11MO.0.A_RC	892	-	-0.0641	-2.6588	0.00784305	0.0264653
KLF9_HUMAN.H11MO.0.C_RC	874	-	-0.0642	-2.6514	0.00801523	0.0269083
KLF3_HUMAN.H11MO.0.B	838	-	-0.0652	-2.6468	0.00812555	0.0271402
E2F3_HUMAN.H11MO.0.A	758	-	-0.068	-2.6435	0.00820582	0.0272698
TBX3_HUMAN.H11MO.0.C	714	-	-0.0706	-2.6327	0.00847076	0.0280088
ZN770_HUMAN.H11MO.0.C	862	-	-0.0628	-2.6166	0.00888025	0.029216
MEIS1_HUMAN.H11MO.0.A	520	+	0.0809	2.6081	0.00910496	0.0298063
PO3F2_HUMAN.H11MO.0.A	580	+	0.0762	2.5944	0.00947452	0.0308626
CEBPE_HUMAN.H11MO.0.A_RC	620	+	0.0743	2.593	0.00951549	0.0308626
SRF_HUMAN.H11MO.0.A_RC	598	+	0.075	2.5882	0.00964758	0.0311182
LHX2_HUMAN.H11MO.0.A_RC	596	+	0.0756	2.579	0.00990992	0.0318084
FLI1_HUMAN.H11MO.0.A	758	-	-0.0668	-2.5657	0.010296	0.0328872
STAT2_HUMAN.H11MO.0.A	614	+	0.0738	2.5616	0.0104206	0.0330234
GATA4_HUMAN.H11MO.0.A	594	+	0.0755	2.5626	0.0103888	0.0330234
PKNX1_HUMAN.H11MO.0.B	762	-	-0.0662	-2.5596	0.0104797	0.0330234
STA5B_HUMAN.H11MO.0.A_RC	646	+	0.0713	2.544	0.0109596	0.0343402
ZN394_HUMAN.H11MO.0.C	604	+	0.0736	2.5358	0.0112205	0.0348635
PRDM6_HUMAN.H11MO.0.C_RC	680	+	0.0698	2.537	0.0111796	0.0348635
CEBPD_HUMAN.H11MO.0.C	704	+	0.0675	2.5306	0.0113861	0.0351738
ZN134_HUMAN.H11MO.0.C	420	-	-0.0874	-2.5239	0.0116071	0.0356891
FOXA1_HUMAN.H11MO.0.A	618	+	0.0718	2.514	0.0119383	0.0365367
ITF2_HUMAN.H11MO.0.C	680	-	-0.0689	-2.4974	0.0125124	0.0381163
IRF1_HUMAN.H11MO.0.A	626	+	0.0711	2.4829	0.0130334	0.0395207
RARA_HUMAN.H11MO.0.A_RC	786	-	-0.0627	-2.4789	0.0131804	0.0397829
SMAD4_HUMAN.H11MO.0.B_RC	680	-	-0.0674	-2.4635	0.0137592	0.0413405
ZSC22_HUMAN.H11MO.0.C	860	-	-0.0591	-2.4558	0.014059	0.0418604
PDX1_HUMAN.H11MO.0.A	600	+	0.0714	2.4574	0.0139959	0.0418604
CRX_HUMAN.H11MO.0.B_RC	646	+	0.0687	2.4474	0.0143877	0.0426446
ZBT7A_HUMAN.H11MO.0.A_RC	798	-	-0.0618	-2.4368	0.0148181	0.0437235
ZN667_HUMAN.H11MO.0.C_RC	758	-	-0.0629	-2.4306	0.0150731	0.0442773
SIX1_HUMAN.H11MO.0.A_RC	626	+	0.0686	2.4237	0.0153633	0.044929
GATA6_HUMAN.H11MO.0.A_RC	666	+	0.0669	2.4135	0.0158004	0.046003
ETV1_HUMAN.H11MO.0.A_RC	822	-	-0.0603	-2.409	0.0159974	0.0463712
MYC_HUMAN.H11MO.0.A_RC	796	-	-0.0607	-2.3952	0.0166127	0.0479437
ZN770_HUMAN.H11MO.0.C_RC	774	-	-0.0614	-2.3933	0.0166955	0.0479722
BATF3_HUMAN.H11MO.0.B_RC	604	+	0.0692	2.3774	0.0174367	0.0498841
NR5A2_HUMAN.H11MO.0.B	716	-	-0.0636	-2.3727	0.017657	0.0502956
ELK4_HUMAN.H11MO.0.A_RC	912	-	-0.0558	-2.359	0.0183267	0.0519782
ZN331_HUMAN.H11MO.0.C	328	-	-0.0921	-2.3553	0.0185075	0.0522658
ZEB1_HUMAN.H11MO.0.A	788	-	-0.0603	-2.3472	0.0189132	0.0531832
BATF_HUMAN.H11MO.0.A_RC	578	+	0.0686	2.3362	0.0194783	0.0543885
BATF_HUMAN.H11MO.0.A	558	+	0.0701	2.3373	0.0194245	0.0543885
RXRA_HUMAN.H11MO.0.A	752	-	-0.0605	-2.3256	0.0200412	0.0556418
MYOG_HUMAN.H11MO.0.B	764	-	-0.0606	-2.3188	0.0204045	0.0564126
TFE2_HUMAN.H11MO.0.A	732	-	-0.0614	-2.3121	0.0207727	0.05719
HNF6_HUMAN.H11MO.0.B	364	+	0.0861	2.31	0.0208899	0.057273
TFDP1_HUMAN.H11MO.0.C	810	-	-0.0575	-2.3056	0.0211352	0.0577053
TF7L1_HUMAN.H11MO.0.B	638	+	0.0649	2.3014	0.0213698	0.0581047
THAP1_HUMAN.H11MO.0.C_RC	748	-	-0.0583	-2.2744	0.0229427	0.0618735
ZBT18_HUMAN.H11MO.0.C_RC	682	-	-0.0621	-2.2759	0.0228499	0.0618735
ZNF8_HUMAN.H11MO.0.C	32	+	0.2906	2.2638	0.0235882	0.0633512
ZN136_HUMAN.H11MO.0.C	36	+	0.2761	2.2622	0.0236868	0.0633512
SALL4_HUMAN.H11MO.0.B_RC	804	-	-0.0577	-2.263	0.0236365	0.0633512
ZN264_HUMAN.H11MO.0.C_RC	258	+	0.1004	2.2587	0.0239017	0.0634165
ZN667_HUMAN.H11MO.0.C	778	-	-0.0577	-2.2567	0.0240243	0.0634858
PRDM1_HUMAN.H11MO.0.A_RC	630	+	0.0635	2.2516	0.0243483	0.0640847
ZN331_HUMAN.H11MO.0.C_RC	304	-	-0.0914	-2.2437	0.0248534	0.0647531
MAZ_HUMAN.H11MO.0.A_RC	790	-	-0.0567	-2.2451	0.024764	0.0647531
ATF4_HUMAN.H11MO.0.A_RC	394	+	0.0806	2.2461	0.0247007	0.0647531
NKX31_HUMAN.H11MO.0.C	652	+	0.062	2.2382	0.025209	0.0653053
HXC9_HUMAN.H11MO.0.C_RC	586	+	0.0659	2.229	0.0258158	0.0666149
SMAD2_HUMAN.H11MO.0.A_RC	680	-	-0.061	-2.2284	0.0258506	0.0666149
BHA15_HUMAN.H11MO.0.B_RC	748	-	-0.058	-2.2238	0.0261643	0.0669888
NDF1_HUMAN.H11MO.0.A	806	-	-0.0559	-2.2138	0.0268432	0.0684606
PDX1_HUMAN.H11MO.0.A_RC	536	+	0.0674	2.1998	0.027819	0.0706753
SP4_HUMAN.H11MO.0.A	830	-	-0.0543	-2.1961	0.0280845	0.0710754
BACH1_HUMAN.H11MO.0.A_RC	768	-	-0.0564	-2.1911	0.0284456	0.0717135
CDX2_HUMAN.H11MO.0.A_RC	544	+	0.0663	2.1858	0.0288293	0.0724033
PBX1_HUMAN.H11MO.0.A_RC	768	-	-0.0564	-2.1853	0.0288698	0.0724033
RARG_HUMAN.H11MO.0.B_RC	776	-	-0.0555	-2.1717	0.0298785	0.0744699
Z354A_HUMAN.H11MO.0.C	550	+	0.0655	2.1569	0.0310149	0.0767685
HNF4G_HUMAN.H11MO.0.B_RC	824	-	-0.0535	-2.1581	0.0309174	0.0767685
ZN260_HUMAN.H11MO.0.C	50	+	0.2127	2.1548	0.0311773	0.0768339
SPIB_HUMAN.H11MO.0.A_RC	764	-	-0.0555	-2.1521	0.0313881	0.0770648
REST_HUMAN.H11MO.0.A_RC	210	-	-0.105	-2.1413	0.0322491	0.0788844
DUX4_HUMAN.H11MO.0.A	380	+	0.0787	2.1368	0.0326151	0.0794842
RORG_HUMAN.H11MO.0.C_RC	692	+	0.0571	2.1171	0.03425	0.0831606
VEZF1_HUMAN.H11MO.0.C_RC	764	-	-0.0542	-2.1085	0.0349863	0.0846359
ZN274_HUMAN.H11MO.0.A	524	+	0.065	2.1017	0.0355815	0.0857604
VDR_HUMAN.H11MO.0.A_RC	714	-	-0.0558	-2.1008	0.0356553	0.0857604
TWST1_HUMAN.H11MO.0.A	594	+	0.0602	2.0807	0.0374588	0.0894068
RFX1_HUMAN.H11MO.0.B	728	-	-0.055	-2.0817	0.037366	0.0894068
PPARG_HUMAN.H11MO.0.A	716	-	-0.0547	-2.0778	0.0377313	0.0896288
STAT2_HUMAN.H11MO.0.A_RC	594	+	0.0602	2.0763	0.037866	0.0896288
ETV4_HUMAN.H11MO.0.B_RC	774	-	-0.0533	-2.0705	0.0384022	0.0905686
KLF5_HUMAN.H11MO.0.A	762	-	-0.0533	-2.0621	0.0391976	0.0919162
PTF1A_HUMAN.H11MO.0.B_RC	714	-	-0.0552	-2.0606	0.0393405	0.0919162
HTF4_HUMAN.H11MO.0.A	692	-	-0.0565	-2.063	0.0391133	0.0919162
ZN449_HUMAN.H11MO.0.C	790	-	-0.0522	-2.058	0.0395947	0.0920612
HXB4_HUMAN.H11MO.0.B	662	+	0.0573	2.0339	0.0419596	0.0972164
BHA15_HUMAN.H11MO.0.B	778	-	-0.0522	-2.0298	0.0423769	0.0978386
PPARA_HUMAN.H11MO.0.B	706	-	-0.0539	-2.0227	0.0431073	0.0991769
ZN547_HUMAN.H11MO.0.C	584	-	-0.0592	-2.0148	0.0439299	0.100717
MYC_HUMAN.H11MO.0.A	880	-	-0.0477	-1.9921	0.0463554	0.105909
ZNF76_HUMAN.H11MO.0.C_RC	682	-	-0.0536	-1.9878	0.0468301	0.106053
SRBP2_HUMAN.H11MO.0.B_RC	764	-	-0.0512	-1.9901	0.0465797	0.106053
ETV4_HUMAN.H11MO.0.B	766	-	-0.0515	-1.9892	0.046674	0.106053
GATA2_HUMAN.H11MO.0.A	624	+	0.0567	1.9867	0.0469574	0.106053
ZN418_HUMAN.H11MO.0.C_RC	634	+	0.056	1.9747	0.0483045	0.108479
STA5A_HUMAN.H11MO.0.A_RC	632	+	0.0566	1.9738	0.0484066	0.108479
SP4_HUMAN.H11MO.0.A_RC	790	-	-0.0496	-1.9609	0.0498899	0.11128
STA5B_HUMAN.H11MO.0.A	642	+	0.0549	1.9561	0.0504552	0.11216
ZN563_HUMAN.H11MO.0.C	736	-	-0.051	-1.9537	0.0507409	0.112416
RORA_HUMAN.H11MO.0.C_RC	638	-	-0.0551	-1.9461	0.0516379	0.114019
FOXA3_HUMAN.H11MO.0.B	622	+	0.0551	1.94	0.0523767	0.115264
TAF1_HUMAN.H11MO.0.A_RC	760	-	-0.0497	-1.9325	0.0532937	0.116891
SUH_HUMAN.H11MO.0.A_RC	720	-	-0.0518	-1.9268	0.0540104	0.118069
KLF3_HUMAN.H11MO.0.B_RC	860	-	-0.0469	-1.9249	0.0542467	0.118069
NF2L2_HUMAN.H11MO.0.A_RC	446	+	0.0649	1.926	0.0541104	0.118069
ZN263_HUMAN.H11MO.0.A_RC	840	-	-0.0471	-1.9171	0.0552271	0.119538
P73_HUMAN.H11MO.0.A_RC	760	-	-0.0491	-1.914	0.0556153	0.119983
TF7L2_HUMAN.H11MO.0.A	660	+	0.053	1.9092	0.056231	0.120006
NKX61_HUMAN.H11MO.0.B_RC	538	+	0.0586	1.9125	0.0558083	0.120006
ATF3_HUMAN.H11MO.0.A_RC	764	+	0.0493	1.9107	0.0560369	0.120006
COT2_HUMAN.H11MO.0.A_RC	708	-	-0.0513	-1.9121	0.0558679	0.120006
FOXA1_HUMAN.H11MO.0.A_RC	594	+	0.0563	1.9116	0.0559246	0.120006
SMAD3_HUMAN.H11MO.0.B_RC	764	-	-0.0491	-1.9003	0.0573874	0.121418
FOXA2_HUMAN.H11MO.0.A	610	+	0.0542	1.8817	0.0598772	0.126209
ZNF18_HUMAN.H11MO.0.C_RC	738	-	-0.0496	-1.8819	0.0598436	0.126209
OLIG2_HUMAN.H11MO.0.B_RC	690	-	-0.0508	-1.8748	0.0608235	0.127458
MEF2D_HUMAN.H11MO.0.A_RC	526	+	0.0579	1.8685	0.0616908	0.128865
ZFP28_HUMAN.H11MO.0.C_RC	628	+	0.0533	1.8647	0.0622171	0.129553
IRF3_HUMAN.H11MO.0.B	680	+	0.051	1.8518	0.0640475	0.132944
PO3F2_HUMAN.H11MO.0.A_RC	592	+	0.0542	1.8498	0.0643476	0.133147
FOXP1_HUMAN.H11MO.0.A	624	+	0.0535	1.8442	0.0651519	0.134006
ZN341_HUMAN.H11MO.0.C_RC	790	-	-0.0466	-1.8455	0.0649665	0.134006
SRF_HUMAN.H11MO.0.A	586	+	0.0537	1.8314	0.0670423	0.137426
NFYA_HUMAN.H11MO.0.A_RC	708	-	-0.0489	-1.8226	0.0683632	0.139699
NDF1_HUMAN.H11MO.0.A_RC	744	-	-0.0476	-1.815	0.0695205	0.141624
FEV_HUMAN.H11MO.0.B	844	-	-0.0448	-1.8132	0.0697948	0.141744
MAFG_HUMAN.H11MO.0.A	224	+	0.0863	1.7977	0.0722179	0.145533
OSR2_HUMAN.H11MO.0.C	756	-	-0.0464	-1.7974	0.0722732	0.145533
CEBPB_HUMAN.H11MO.0.A	614	+	0.0519	1.7999	0.0718817	0.145533
ETV5_HUMAN.H11MO.0.C	706	-	-0.0489	-1.7994	0.0719587	0.145533
ZN136_HUMAN.H11MO.0.C_RC	38	+	0.2079	1.7918	0.0731641	0.146328
PO5F1_HUMAN.H11MO.0.A	552	+	0.0536	1.7838	0.0744527	0.148454
LYL1_HUMAN.H11MO.0.A_RC	732	-	-0.0472	-1.7816	0.0748154	0.148727
SOX4_HUMAN.H11MO.0.B	634	-	-0.0505	-1.7785	0.0753199	0.149279
SMAD4_HUMAN.H11MO.0.B	752	-	-0.0465	-1.7748	0.0759354	0.150046
TCF7_HUMAN.H11MO.0.A_RC	672	+	0.0487	1.7701	0.0767062	0.150761
Z324A_HUMAN.H11MO.0.C	618	-	-0.0502	-1.7712	0.0765259	0.150761
ZN549_HUMAN.H11MO.0.C	432	-	-0.0598	-1.7607	0.0782839	0.153169
LYL1_HUMAN.H11MO.0.A	766	-	-0.0453	-1.7611	0.078214	0.153169
P53_HUMAN.H11MO.0.A	288	-	-0.074	-1.7593	0.0785262	0.153169
ZN134_HUMAN.H11MO.0.C_RC	472	-	-0.0573	-1.7534	0.0795321	0.154372
MEF2B_HUMAN.H11MO.0.A_RC	582	+	0.0509	1.7329	0.0831185	0.160859
NANOG_HUMAN.H11MO.0.A	580	+	0.0508	1.7301	0.0836202	0.161355
STAT6_HUMAN.H11MO.0.B	682	+	0.0471	1.7248	0.0845578	0.162687
ZN121_HUMAN.H11MO.0.C	210	-	-0.0859	-1.7212	0.0852201	0.163483
NR1H3_HUMAN.H11MO.0.B	692	-	-0.0465	-1.718	0.0857919	0.164102
NR2C2_HUMAN.H11MO.0.B_RC	788	-	-0.0435	-1.7048	0.0882283	0.168273
GATA6_HUMAN.H11MO.0.A	584	+	0.0498	1.6963	0.0898219	0.170817
PRGR_HUMAN.H11MO.0.A_RC	658	+	0.0471	1.6877	0.091462	0.173435
EPAS1_HUMAN.H11MO.0.B	762	-	-0.0433	-1.6829	0.092398	0.174707
FOXA3_HUMAN.H11MO.0.B_RC	584	+	0.0495	1.6805	0.0928561	0.17507
ZN528_HUMAN.H11MO.0.C	444	-	-0.0565	-1.6675	0.0954119	0.179374
IRF1_HUMAN.H11MO.0.A_RC	618	+	0.0473	1.6586	0.0972037	0.182222
ELK1_HUMAN.H11MO.0.B_RC	844	-	-0.0404	-1.6524	0.0984512	0.184037
NKX21_HUMAN.H11MO.0.A	726	-	-0.0439	-1.6497	0.0990092	0.184555
SMAD3_HUMAN.H11MO.0.B	788	-	-0.0415	-1.6385	0.101309	0.18831
LEF1_HUMAN.H11MO.0.A_RC	662	+	0.0453	1.6276	0.103617	0.192056
IRF2_HUMAN.H11MO.0.A_RC	634	+	0.0459	1.6244	0.104281	0.192743
GABPA_HUMAN.H11MO.0.A_RC	868	-	-0.0391	-1.6213	0.104946	0.193429
TFEB_HUMAN.H11MO.0.C_RC	144	+	0.0983	1.6119	0.106991	0.196648
KLF4_HUMAN.H11MO.0.A	842	-	-0.0401	-1.6081	0.10781	0.196648
ETS2_HUMAN.H11MO.0.B	664	+	0.0447	1.6118	0.107014	0.196648
ATF3_HUMAN.H11MO.0.A	776	-	-0.0415	-1.6114	0.107089	0.196648
LHX2_HUMAN.H11MO.0.A	598	+	0.0464	1.594	0.110928	0.201632
ISL1_HUMAN.H11MO.0.A_RC	672	+	0.0438	1.5892	0.112006	0.203031
FOXK1_HUMAN.H11MO.0.A	630	+	0.0452	1.5886	0.112161	0.203031
ZN121_HUMAN.H11MO.0.C_RC	220	-	-0.0773	-1.5779	0.114583	0.206563
CDX2_HUMAN.H11MO.0.A	540	+	0.0477	1.5608	0.118581	0.213186
ZFP42_HUMAN.H11MO.0.A_RC	738	+	0.0407	1.5606	0.118611	0.213186
TFAP4_HUMAN.H11MO.0.A	728	-	-0.0415	-1.5559	0.119736	0.214093
E2F3_HUMAN.H11MO.0.A_RC	720	-	-0.041	-1.5539	0.120209	0.214357
ZNF41_HUMAN.H11MO.0.C	346	+	0.0596	1.5495	0.121265	0.215655
ZN382_HUMAN.H11MO.0.C	186	+	0.0792	1.5272	0.126705	0.224722
TF65_HUMAN.H11MO.0.A	680	+	0.0414	1.5159	0.129545	0.228543
ZBT17_HUMAN.H11MO.0.A_RC	804	-	-0.0379	-1.5172	0.129207	0.228543
STAT4_HUMAN.H11MO.0.A_RC	640	+	0.0427	1.505	0.132325	0.232807
EPAS1_HUMAN.H11MO.0.B_RC	778	-	-0.0383	-1.4969	0.134412	0.235848
SOX2_HUMAN.H11MO.0.A	648	-	-0.0418	-1.4904	0.136117	0.238205
MAFK_HUMAN.H11MO.0.A_RC	448	+	0.0505	1.4886	0.136592	0.238402
ZNF76_HUMAN.H11MO.0.C	658	-	-0.0411	-1.4868	0.137064	0.238593
FOXK1_HUMAN.H11MO.0.A_RC	646	+	0.0418	1.4844	0.137697	0.239063
BACH2_HUMAN.H11MO.0.A	698	+	0.0402	1.4819	0.138365	0.239589
RUNX2_HUMAN.H11MO.0.A	606	+	0.0429	1.478	0.139407	0.24076
ATF1_HUMAN.H11MO.0.B	762	+	0.0379	1.4724	0.140907	0.242715
ZN382_HUMAN.H11MO.0.C_RC	204	-	-0.0735	-1.467	0.142369	0.244592
CRX_HUMAN.H11MO.0.B	652	+	0.0408	1.4613	0.143941	0.246649
SIX2_HUMAN.H11MO.0.A_RC	650	+	0.04	1.4406	0.149698	0.255848
HSF1_HUMAN.H11MO.0.A	712	-	-0.0385	-1.4357	0.151098	0.257572
NFYC_HUMAN.H11MO.0.A	746	+	0.0373	1.431	0.152417	0.259148
RARG_HUMAN.H11MO.0.B	742	-	-0.0374	-1.4246	0.154282	0.261643
NR1D1_HUMAN.H11MO.0.B_RC	718	-	-0.0375	-1.4155	0.15692	0.265433
ZN582_HUMAN.H11MO.0.C	78	-	-0.1163	-1.4063	0.159649	0.269013
IRF4_HUMAN.H11MO.0.A	658	+	0.039	1.4069	0.159445	0.269013
TGIF1_HUMAN.H11MO.0.A_RC	772	-	-0.0363	-1.3821	0.166944	0.280228
KAISO_HUMAN.H11MO.0.A_RC	708	-	-0.0367	-1.3761	0.16879	0.281721
RORA_HUMAN.H11MO.0.C	718	-	-0.0368	-1.3778	0.168262	0.281721
TAF1_HUMAN.H11MO.0.A	810	-	-0.0343	-1.3769	0.168549	0.281721
FEZF1_HUMAN.H11MO.0.C_RC	630	+	0.0386	1.3666	0.171761	0.2854
SOX2_HUMAN.H11MO.0.A_RC	658	+	0.0378	1.3557	0.175206	0.290391
OLIG2_HUMAN.H11MO.0.B	718	-	-0.0363	-1.3455	0.178461	0.295044
USF2_HUMAN.H11MO.0.A	632	-	-0.038	-1.3437	0.179029	0.295242
BRAC_HUMAN.H11MO.0.A_RC	626	+	0.0381	1.3419	0.17963	0.295492
RFX1_HUMAN.H11MO.0.B_RC	768	-	-0.0339	-1.3364	0.181413	0.297681
SRBP2_HUMAN.H11MO.0.B	806	-	-0.0334	-1.3299	0.183547	0.300433
ZN322_HUMAN.H11MO.0.B_RC	762	-	-0.0341	-1.3261	0.18481	0.30142
BC11A_HUMAN.H11MO.0.A_RC	670	+	0.0363	1.3265	0.184667	0.30142
SOX10_HUMAN.H11MO.0.B	634	+	0.0374	1.3267	0.184608	0.30142
SALL4_HUMAN.H11MO.0.B	788	-	-0.0338	-1.322	0.186181	0.301733
FOXJ3_HUMAN.H11MO.0.A	606	+	0.0384	1.322	0.186175	0.301733
ZBT17_HUMAN.H11MO.0.A	768	-	-0.0339	-1.3162	0.188109	0.303371
HNF4A_HUMAN.H11MO.0.A	748	-	-0.0337	-1.3053	0.191774	0.308526
SOX17_HUMAN.H11MO.0.C	666	+	0.036	1.301	0.193256	0.310153
ZIM3_HUMAN.H11MO.0.C	534	-	-0.04	-1.2905	0.196888	0.31496
NR4A1_HUMAN.H11MO.0.A_RC	670	+	0.0358	1.2909	0.19673	0.31496
CEBPD_HUMAN.H11MO.0.C_RC	686	+	0.0348	1.2837	0.199242	0.317436
STAT3_HUMAN.H11MO.0.A	706	+	0.0346	1.2808	0.200279	0.318317
ZBT18_HUMAN.H11MO.0.C	720	-	-0.0343	-1.2759	0.201994	0.32027
ZN436_HUMAN.H11MO.0.C	96	-	-0.0952	-1.2741	0.202616	0.320484
ERR1_HUMAN.H11MO.0.A	748	-	-0.033	-1.2719	0.203396	0.320946
TFE2_HUMAN.H11MO.0.A_RC	728	-	-0.0337	-1.2689	0.204493	0.321696
PRD14_HUMAN.H11MO.0.A_RC	634	-	-0.0357	-1.268	0.204809	0.321696
GATA3_HUMAN.H11MO.0.A_RC	630	+	0.0364	1.2644	0.206074	0.321696
RUNX2_HUMAN.H11MO.0.A_RC	720	+	0.0341	1.2692	0.20436	0.321696
ZN502_HUMAN.H11MO.0.C	46	+	0.134	1.2686	0.204567	0.321696
PRDM1_HUMAN.H11MO.0.A	634	+	0.0354	1.2518	0.21064	0.327663
FOSB_HUMAN.H11MO.0.A	626	+	0.0358	1.2485	0.211854	0.328173
P53_HUMAN.H11MO.0.A_RC	328	-	-0.0489	-1.2485	0.211831	0.328173
HIF1A_HUMAN.H11MO.0.C_RC	796	-	-0.0317	-1.2495	0.211467	0.328173
KAISO_HUMAN.H11MO.0.A	916	-	-0.0289	-1.2425	0.214067	0.329874
MEIS2_HUMAN.H11MO.0.B_RC	500	+	0.039	1.2307	0.218428	0.335807
FEZF1_HUMAN.H11MO.0.C	684	-	-0.0336	-1.2283	0.219323	0.336398
SPI1_HUMAN.H11MO.0.A_RC	754	-	-0.0318	-1.2241	0.220904	0.338035
FOXM1_HUMAN.H11MO.0.A_RC	622	+	0.0347	1.2217	0.221808	0.33863
ANDR_HUMAN.H11MO.0.A	596	+	0.0354	1.2215	0.2219	0.33863
FOSL1_HUMAN.H11MO.0.A	494	-	-0.0391	-1.2116	0.225662	0.34195
ELF1_HUMAN.H11MO.0.A_RC	840	-	-0.0296	-1.2133	0.225025	0.34195
FOXP2_HUMAN.H11MO.0.C_RC	686	+	0.0333	1.2133	0.225022	0.34195
ZN214_HUMAN.H11MO.0.C	482	+	0.0387	1.1987	0.230634	0.348067
FOXP2_HUMAN.H11MO.0.C	634	+	0.0339	1.1975	0.231121	0.348067
ZN680_HUMAN.H11MO.0.C	166	+	0.0666	1.1978	0.230996	0.348067
TBX21_HUMAN.H11MO.0.A	694	-	-0.0323	-1.1915	0.233442	0.349897
MITF_HUMAN.H11MO.0.A	808	+	0.0296	1.181	0.237589	0.355303
EGR2_HUMAN.H11MO.0.A_RC	830	-	-0.0291	-1.1761	0.239543	0.357413
E2F7_HUMAN.H11MO.0.B_RC	802	-	-0.0295	-1.1613	0.245506	0.364862
ZN335_HUMAN.H11MO.0.A_RC	648	-	-0.0322	-1.1624	0.24509	0.364862
TEAD4_HUMAN.H11MO.0.A_RC	698	+	0.0311	1.1551	0.248048	0.367602
ZN140_HUMAN.H11MO.0.C_RC	152	+	0.0668	1.146	0.251798	0.372321
ZN350_HUMAN.H11MO.0.C	638	+	0.0321	1.1405	0.25409	0.374868
ETS1_HUMAN.H11MO.0.A_RC	784	-	-0.029	-1.1399	0.254323	0.374868
ZN680_HUMAN.H11MO.0.C_RC	146	+	0.0664	1.1229	0.261489	0.384062
RUNX3_HUMAN.H11MO.0.A	672	+	0.0309	1.1221	0.261831	0.384062
MZF1_HUMAN.H11MO.0.B_RC	746	-	-0.0294	-1.1187	0.263278	0.38497
E2F1_HUMAN.H11MO.0.A_RC	836	-	-0.0276	-1.1174	0.263819	0.38497
NFKB2_HUMAN.H11MO.0.B_RC	728	-	-0.0293	-1.1146	0.265024	0.385809
SOX10_HUMAN.H11MO.0.B_RC	618	+	0.0319	1.1113	0.266435	0.387007
ELF1_HUMAN.H11MO.0.A	862	-	-0.0269	-1.1089	0.267486	0.387007
GRHL2_HUMAN.H11MO.0.A_RC	744	-	-0.0289	-1.1104	0.266837	0.387007
ZN554_HUMAN.H11MO.0.C_RC	810	-	-0.0278	-1.1056	0.268904	0.388024
STAT4_HUMAN.H11MO.0.A	626	+	0.0317	1.1037	0.269725	0.388356
STAT1_HUMAN.H11MO.0.A	656	+	0.0309	1.1015	0.270681	0.388553
SMCA5_HUMAN.H11MO.0.C	654	+	0.0308	1.102	0.270452	0.388553
CREB1_HUMAN.H11MO.0.A	606	+	0.0318	1.101	0.270914	0.388553
PAX6_HUMAN.H11MO.0.C_RC	678	+	0.03	1.0941	0.273921	0.390976
TF65_HUMAN.H11MO.0.A_RC	718	+	0.029	1.0903	0.275594	0.392513
GABPA_HUMAN.H11MO.0.A	856	-	-0.0265	-1.0883	0.276481	0.392925
RFX2_HUMAN.H11MO.0.A	494	-	-0.0353	-1.0871	0.276995	0.392925
P63_HUMAN.H11MO.0.A	600	-	-0.0309	-1.075	0.282378	0.39958
P73_HUMAN.H11MO.0.A	782	-	-0.0269	-1.0656	0.286615	0.404706
MAFG_HUMAN.H11MO.0.A_RC	208	+	0.0528	1.0614	0.288502	0.406498
ANDR_HUMAN.H11MO.0.A_RC	640	+	0.0297	1.0591	0.289562	0.40712
ZN317_HUMAN.H11MO.0.C_RC	426	+	0.0364	1.0544	0.291692	0.40924
OTX2_HUMAN.H11MO.0.A_RC	626	+	0.0301	1.0504	0.293555	0.410977
NR1D1_HUMAN.H11MO.0.B	668	-	-0.0286	-1.0449	0.296082	0.413635
BCL6_HUMAN.H11MO.0.A_RC	656	-	-0.029	-1.0349	0.300723	0.419228
STAT6_HUMAN.H11MO.0.B_RC	604	+	0.0295	1.0215	0.30701	0.426261
FOXI1_HUMAN.H11MO.0.B	430	-	-0.0355	-1.0228	0.306416	0.426261
SMCA1_HUMAN.H11MO.0.C	640	+	0.0288	1.0223	0.306631	0.426261
TBP_HUMAN.H11MO.0.A_RC	594	+	0.0297	1.0165	0.309387	0.427233
RUNX1_HUMAN.H11MO.0.A	656	+	0.0283	1.0167	0.309315	0.427233
ZN143_HUMAN.H11MO.0.A_RC	346	-	-0.0393	-1.0172	0.309062	0.427233
MEF2A_HUMAN.H11MO.0.A	594	+	0.0295	1.0122	0.311433	0.427544
BRAC_HUMAN.H11MO.0.A	632	+	0.0285	1.0114	0.311804	0.427544
MYB_HUMAN.H11MO.0.A	658	+	0.0281	1.0126	0.311237	0.427544
PBX1_HUMAN.H11MO.0.A	676	-	-0.0275	-1.0057	0.314556	0.429415
IRF4_HUMAN.H11MO.0.A_RC	698	+	0.027	1.002	0.316347	0.430966
KLF1_HUMAN.H11MO.0.A	780	-	-0.0257	-1.0016	0.316515	0.430966
MZF1_HUMAN.H11MO.0.B	722	-	-0.0264	-0.9902	0.322097	0.43699
GCR_HUMAN.H11MO.0.A	656	+	0.0276	0.9899	0.322211	0.43699
ZFP28_HUMAN.H11MO.0.C	610	+	0.0282	0.9801	0.327028	0.441858
NR4A1_HUMAN.H11MO.0.A	672	-	-0.0269	-0.9711	0.331515	0.447002
ZN418_HUMAN.H11MO.0.C	662	+	0.0267	0.9696	0.332256	0.447084
SUH_HUMAN.H11MO.0.A	666	+	0.0271	0.9675	0.333286	0.447555
RXRG_HUMAN.H11MO.0.B	320	-	-0.0388	-0.9644	0.334846	0.448734
NRF1_HUMAN.H11MO.0.A_RC	850	-	-0.0233	-0.9575	0.338308	0.452453
NFKB1_HUMAN.H11MO.1.B	762	-	-0.0245	-0.9511	0.341547	0.455857
MAF_HUMAN.H11MO.0.A_RC	664	+	0.0262	0.9508	0.341683	0.455857
SOX17_HUMAN.H11MO.0.C_RC	614	+	0.0273	0.9461	0.344118	0.457433
ZN143_HUMAN.H11MO.0.A	372	+	0.0346	0.9439	0.345232	0.457989
IRF8_HUMAN.H11MO.0.B_RC	668	+	0.0259	0.942	0.346213	0.457989
IRF3_HUMAN.H11MO.0.B_RC	708	+	0.0252	0.9429	0.34571	0.457989
TBX21_HUMAN.H11MO.0.A_RC	784	-	-0.0238	-0.934	0.350299	0.461918
NFE2_HUMAN.H11MO.0.A_RC	766	+	0.024	0.9317	0.351473	0.462539
GATA1_HUMAN.H11MO.0.A_RC	668	+	0.0255	0.9266	0.354113	0.465082
TFDP1_HUMAN.H11MO.0.C_RC	808	-	-0.0228	-0.9086	0.363557	0.47606
BACH1_HUMAN.H11MO.0.A	790	-	-0.0231	-0.9093	0.363195	0.47606
ERG_HUMAN.H11MO.0.A_RC	742	-	-0.0232	-0.8886	0.374211	0.488554
SOX9_HUMAN.H11MO.0.B_RC	662	+	0.0246	0.8885	0.374262	0.488554
EHF_HUMAN.H11MO.0.B	798	-	-0.0223	-0.8834	0.377033	0.490291
NFYB_HUMAN.H11MO.0.A	772	+	0.0227	0.8832	0.377134	0.490291
SMCA1_HUMAN.H11MO.0.C_RC	646	+	0.0246	0.8745	0.381862	0.494616
SOX9_HUMAN.H11MO.0.B	646	+	0.0243	0.8713	0.383591	0.49588
ZN394_HUMAN.H11MO.0.C_RC	628	+	0.0247	0.8695	0.384548	0.496143
STAT1_HUMAN.H11MO.0.A_RC	734	+	0.0225	0.8508	0.394861	0.507453
MAFB_HUMAN.H11MO.0.B	702	-	-0.0229	-0.8512	0.394635	0.507453
ZNF41_HUMAN.H11MO.0.C_RC	400	-	-0.0303	-0.8522	0.394086	0.507453
OTX2_HUMAN.H11MO.0.A	642	+	0.0236	0.8359	0.403209	0.515327
FEV_HUMAN.H11MO.0.B_RC	792	-	-0.0212	-0.8371	0.402551	0.515327
ZBT48_HUMAN.H11MO.0.C	700	-	-0.0221	-0.8209	0.41173	0.524343
ZN708_HUMAN.H11MO.0.C	638	-	-0.0233	-0.8218	0.411187	0.524343
HSF2_HUMAN.H11MO.0.A	654	+	0.0227	0.806	0.420241	0.53382
TEAD4_HUMAN.H11MO.0.A	656	+	0.0224	0.8057	0.420415	0.53382
NFKB1_HUMAN.H11MO.1.B_RC	746	-	-0.0208	-0.8025	0.422286	0.534354
TAL1_HUMAN.H11MO.0.A_RC	662	-	-0.022	-0.7996	0.423944	0.535423
FLI1_HUMAN.H11MO.0.A_RC	750	-	-0.0207	-0.7971	0.4254	0.536232
TBX3_HUMAN.H11MO.0.C_RC	738	-	-0.0207	-0.7933	0.427599	0.537974
ZN547_HUMAN.H11MO.0.C_RC	606	-	-0.0227	-0.786	0.431846	0.54228
ZN264_HUMAN.H11MO.0.C	268	+	0.0338	0.7812	0.434712	0.544838
GATA2_HUMAN.H11MO.0.A_RC	642	+	0.0219	0.778	0.436591	0.546153
NFYA_HUMAN.H11MO.0.A	780	+	0.0197	0.777	0.437155	0.546153
SOX4_HUMAN.H11MO.0.B_RC	690	+	0.021	0.7712	0.440601	0.549082
ETV2_HUMAN.H11MO.0.B	764	-	-0.0197	-0.7632	0.445351	0.553953
SIX1_HUMAN.H11MO.0.A	626	+	0.0215	0.7569	0.449111	0.557575
TFEB_HUMAN.H11MO.0.C	220	+	0.036	0.7291	0.465928	0.577365
ARNT_HUMAN.H11MO.0.B_RC	852	-	-0.0177	-0.7262	0.467747	0.578529
SOX3_HUMAN.H11MO.0.B_RC	666	+	0.0199	0.7116	0.476695	0.58849
ETV1_HUMAN.H11MO.0.A	914	-	-0.0166	-0.706	0.480165	0.591664
MEF2A_HUMAN.H11MO.0.A_RC	604	+	0.0201	0.6939	0.487728	0.59986
MAF_HUMAN.H11MO.0.A	626	+	0.0196	0.6891	0.490769	0.602473
ELF2_HUMAN.H11MO.0.C_RC	834	-	-0.017	-0.6878	0.491586	0.602473
ELF5_HUMAN.H11MO.0.A	774	+	0.0176	0.682	0.495215	0.605672
KLF12_HUMAN.H11MO.0.C_RC	880	-	-0.0161	-0.6599	0.509319	0.620754
FOS_HUMAN.H11MO.0.A_RC	670	+	0.0185	0.6612	0.50849	0.620754
JUN_HUMAN.H11MO.0.A	664	+	0.0182	0.6578	0.510678	0.62112
HSF1_HUMAN.H11MO.0.A_RC	704	+	0.0178	0.6555	0.512138	0.621747
FOXP1_HUMAN.H11MO.0.A_RC	628	-	-0.0184	-0.6406	0.521796	0.632305
ATF2_HUMAN.H11MO.0.B_RC	680	-	-0.0174	-0.6366	0.524372	0.634259
FOXO3_HUMAN.H11MO.0.B_RC	660	+	0.0176	0.6359	0.524832	0.634259
RFX3_HUMAN.H11MO.0.B	268	+	0.0278	0.6316	0.52762	0.63585
BHE40_HUMAN.H11MO.0.A_RC	816	-	-0.0156	-0.6276	0.530273	0.637878
ZN140_HUMAN.H11MO.0.C	162	-	-0.0344	-0.6177	0.536788	0.644538
BMAL1_HUMAN.H11MO.0.A_RC	764	-	-0.0158	-0.6146	0.538834	0.645816
MITF_HUMAN.H11MO.0.A_RC	800	-	-0.0155	-0.6104	0.541579	0.647926
NFAC1_HUMAN.H11MO.0.B	662	+	0.0166	0.5958	0.551327	0.65839
MEF2C_HUMAN.H11MO.0.A	602	+	0.0171	0.592	0.553846	0.660201
GRHL2_HUMAN.H11MO.0.A	738	-	-0.015	-0.5714	0.567739	0.675537
ZN549_HUMAN.H11MO.0.C_RC	364	-	-0.0212	-0.567	0.570699	0.677834
ZN449_HUMAN.H11MO.0.C_RC	912	-	-0.0132	-0.565	0.572053	0.678218
ZN586_HUMAN.H11MO.0.C	18	+	0.0943	0.5603	0.575293	0.68082
CLOCK_HUMAN.H11MO.0.C	774	-	-0.0144	-0.5594	0.575882	0.68082
KLF6_HUMAN.H11MO.0.A	786	-	-0.0143	-0.5603	0.575283	0.68082
EHF_HUMAN.H11MO.0.B_RC	778	-	-0.0143	-0.5594	0.575879	0.68082
MAFK_HUMAN.H11MO.0.A	452	-	-0.0184	-0.5523	0.580771	0.682406
CEBPG_HUMAN.H11MO.0.B_RC	522	+	0.017	0.545	0.585733	0.68701
THA11_HUMAN.H11MO.0.B_RC	390	-	-0.0194	-0.535	0.592681	0.693922
ZFP42_HUMAN.H11MO.0.A	750	-	-0.0139	-0.5333	0.593797	0.693993
ATF4_HUMAN.H11MO.0.A	326	+	0.021	0.5272	0.598021	0.697691
STA5A_HUMAN.H11MO.0.A	630	+	0.0149	0.5212	0.602236	0.701366
ETV5_HUMAN.H11MO.0.C_RC	742	+	0.0134	0.5129	0.608004	0.706831
MEF2B_HUMAN.H11MO.0.A	636	+	0.0144	0.5081	0.611388	0.709512
ZN250_HUMAN.H11MO.0.C	20	-	-0.0823	-0.5053	0.61335	0.710536
FOSL1_HUMAN.H11MO.0.A_RC	500	-	-0.016	-0.4949	0.62069	0.717775
NFE2_HUMAN.H11MO.0.A	700	+	0.0131	0.4867	0.626454	0.723169
GATA4_HUMAN.H11MO.0.A_RC	650	+	0.0137	0.4865	0.626631	0.723169
ZN350_HUMAN.H11MO.0.C_RC	604	+	0.014	0.4834	0.628786	0.723324
ATF2_HUMAN.H11MO.0.B	662	+	0.0134	0.4817	0.63005	0.723513
RXRG_HUMAN.H11MO.0.B_RC	400	-	-0.0169	-0.4725	0.636554	0.729708
USF2_HUMAN.H11MO.0.A_RC	592	-	-0.0135	-0.4648	0.642056	0.734735
HNF4A_HUMAN.H11MO.0.A_RC	748	-	-0.0119	-0.4571	0.64762	0.739816
SMCA5_HUMAN.H11MO.0.C_RC	728	+	0.0121	0.4559	0.648469	0.739816
ZNF18_HUMAN.H11MO.0.C	706	+	0.0121	0.4496	0.652982	0.74336
GFI1B_HUMAN.H11MO.0.A_RC	582	-	-0.0133	-0.4483	0.653913	0.74336
FOSB_HUMAN.H11MO.0.A_RC	710	+	0.0116	0.4304	0.666935	0.756626
STAT3_HUMAN.H11MO.0.A_RC	692	+	0.0112	0.4123	0.680141	0.77028
REST_HUMAN.H11MO.0.A	140	-	-0.0247	-0.4103	0.681555	0.77028
OSR2_HUMAN.H11MO.0.C_RC	780	-	-0.0105	-0.4117	0.680583	0.77028
BACH2_HUMAN.H11MO.0.A_RC	700	+	0.011	0.4056	0.685058	0.771864
RFX5_HUMAN.H11MO.0.A_RC	786	-	-0.01	-0.3984	0.690307	0.776448
REL_HUMAN.H11MO.0.B_RC	696	-	-0.0107	-0.3939	0.693659	0.778887
USF1_HUMAN.H11MO.0.A	562	+	0.0116	0.3894	0.696973	0.781275
ISL1_HUMAN.H11MO.0.A	682	+	0.0107	0.3875	0.698349	0.781486
NFYB_HUMAN.H11MO.0.A_RC	778	-	-0.0098	-0.3819	0.702532	0.784832
LEF1_HUMAN.H11MO.0.A	616	+	0.0109	0.3796	0.704233	0.785399
MAFB_HUMAN.H11MO.0.B_RC	658	+	0.0105	0.3775	0.705776	0.785788
ELF5_HUMAN.H11MO.0.A_RC	762	-	-0.0086	-0.3315	0.740249	0.822777
RFX3_HUMAN.H11MO.0.B_RC	212	+	0.0162	0.3261	0.744383	0.825977
BC11A_HUMAN.H11MO.0.A	588	-	-0.0092	-0.3129	0.754336	0.835611
FOXM1_HUMAN.H11MO.0.A	662	-	-0.0085	-0.3072	0.758667	0.838997
FOXI1_HUMAN.H11MO.0.B_RC	410	+	0.0102	0.2891	0.77248	0.852839
ELK1_HUMAN.H11MO.0.B	908	-	-0.0067	-0.2848	0.775779	0.855046
SOX3_HUMAN.H11MO.0.B	740	-	-0.0073	-0.2785	0.78065	0.858976
BHE40_HUMAN.H11MO.0.A	884	+	0.0065	0.2728	0.785029	0.861322
JUND_HUMAN.H11MO.0.A_RC	720	-	-0.0074	-0.274	0.784091	0.861322
TEAD1_HUMAN.H11MO.0.A_RC	676	-	-0.0074	-0.267	0.789477	0.864352
ETS2_HUMAN.H11MO.0.B_RC	724	-	-0.007	-0.2636	0.792088	0.864796
PAX6_HUMAN.H11MO.0.C	648	+	0.0074	0.2648	0.791197	0.864796
REL_HUMAN.H11MO.0.B	704	+	0.007	0.2607	0.794319	0.865335
FOXO1_HUMAN.H11MO.0.A_RC	674	+	0.007	0.2539	0.799603	0.869651
NFKB2_HUMAN.H11MO.0.B	782	-	-0.0063	-0.2458	0.805834	0.873716
MYB_HUMAN.H11MO.0.A_RC	662	-	-0.0068	-0.2472	0.804722	0.873716
ZN329_HUMAN.H11MO.0.C	64	-	-0.022	-0.2473	0.804668	0.873716
SRBP1_HUMAN.H11MO.0.A_RC	824	-	-0.0058	-0.2331	0.815711	0.881343
GFI1B_HUMAN.H11MO.0.A	616	-	-0.0067	-0.2317	0.816753	0.881343
JUND_HUMAN.H11MO.0.A	674	+	0.0062	0.2261	0.821161	0.884327
HNF4G_HUMAN.H11MO.0.B	718	+	0.0058	0.2184	0.827122	0.889292
ZN274_HUMAN.H11MO.0.A_RC	594	-	-0.0063	-0.2154	0.829477	0.890368
ZN708_HUMAN.H11MO.0.C_RC	668	+	0.0059	0.2125	0.831679	0.891278
MEIS2_HUMAN.H11MO.0.B	482	+	0.0069	0.212	0.83213	0.891278
ERR2_HUMAN.H11MO.0.A	726	-	-0.0056	-0.2108	0.83305	0.891278
ELF2_HUMAN.H11MO.0.C	888	+	0.0049	0.2051	0.837499	0.893151
COT2_HUMAN.H11MO.0.A	712	+	0.0053	0.2003	0.841255	0.895705
FOSL2_HUMAN.H11MO.0.A_RC	508	-	-0.006	-0.1879	0.850978	0.904594
MEF2C_HUMAN.H11MO.0.A_RC	626	-	-0.0053	-0.1854	0.852937	0.905213
USF1_HUMAN.H11MO.0.A_RC	708	+	0.0049	0.1826	0.855132	0.906082
JUN_HUMAN.H11MO.0.A_RC	696	-	-0.0048	-0.1754	0.860747	0.910565
THA11_HUMAN.H11MO.0.B	326	-	-0.0068	-0.1747	0.861295	0.910565
FOSL2_HUMAN.H11MO.0.A	514	+	0.0054	0.1709	0.864304	0.911398
ELF3_HUMAN.H11MO.0.A	722	+	0.0043	0.1615	0.871708	0.917564
JUNB_HUMAN.H11MO.0.A	668	-	-0.0045	-0.1617	0.871546	0.917564
TFE3_HUMAN.H11MO.0.B	680	+	0.0042	0.1534	0.878061	0.919606
ZN257_HUMAN.H11MO.0.C_RC	738	+	0.0041	0.1557	0.876282	0.919606
NFYC_HUMAN.H11MO.0.A_RC	766	+	0.004	0.154	0.877636	0.919606
ZN528_HUMAN.H11MO.0.C_RC	392	-	-0.0053	-0.148	0.882353	0.921041
TAL1_HUMAN.H11MO.0.A	614	-	-0.0041	-0.1444	0.885154	0.921041
FOS_HUMAN.H11MO.0.A	646	-	-0.0041	-0.1453	0.884501	0.921041
NKX21_HUMAN.H11MO.0.A_RC	742	-	-0.0039	-0.1486	0.881848	0.921041
TYY1_HUMAN.H11MO.0.A_RC	446	+	0.0049	0.1466	0.883448	0.921041
ELF3_HUMAN.H11MO.0.A_RC	692	-	-0.0037	-0.1379	0.890302	0.922475
PPARA_HUMAN.H11MO.0.B_RC	680	-	-0.0037	-0.138	0.890231	0.922475
JUNB_HUMAN.H11MO.0.A_RC	640	+	0.0033	0.1158	0.90783	0.937759
MAFF_HUMAN.H11MO.0.B_RC	628	+	0.0031	0.1099	0.9125	0.939309
ATF1_HUMAN.H11MO.0.B_RC	712	-	-0.0029	-0.1077	0.914205	0.939309
RORG_HUMAN.H11MO.0.C	614	-	-0.0032	-0.1121	0.910759	0.939309
ELK4_HUMAN.H11MO.0.A	910	-	-0.0026	-0.1114	0.911308	0.939309
ZN257_HUMAN.H11MO.0.C	722	+	0.0023	0.0873	0.930431	0.953619
PRGR_HUMAN.H11MO.0.A	614	-	-0.002	-0.0687	0.945205	0.967255
NF2L2_HUMAN.H11MO.0.A	496	+	0.002	0.0633	0.949558	0.9702
SPI1_HUMAN.H11MO.0.A	810	-	-0.0015	-0.0587	0.953222	0.972434
TFE3_HUMAN.H11MO.0.B_RC	626	+	0.0012	0.0414	0.966966	0.984085
PRD14_HUMAN.H11MO.0.A	664	+	0.0012	0.0425	0.966138	0.984085
TGIF1_HUMAN.H11MO.0.A	806	-	-0.0008	-0.0301	0.976012	0.98985
SPIB_HUMAN.H11MO.0.A	778	-	-0.0008	-0.0316	0.974806	0.98985
SRBP1_HUMAN.H11MO.0.A	756	-	-0.0007	-0.027	0.978475	0.990518
FOXH1_HUMAN.H11MO.0.A	564	-	-0.0006	-0.0192	0.984705	0.992885
OZF_HUMAN.H11MO.0.C	22	+	0.002	0.0134	0.989311	0.992885
MEF2D_HUMAN.H11MO.0.A	620	-	-0.0006	-0.0222	0.982322	0.992885
TEAD1_HUMAN.H11MO.0.A	662	-	-0.0006	-0.02	0.98408	0.992885
ZN582_HUMAN.H11MO.0.C_RC	110	-	-0.001	-0.0149	0.98809	0.992885
NRF1_HUMAN.H11MO.0.A	910	-	-0.0005	-0.0221	0.982395	0.992885
PPARG_HUMAN.H11MO.0.A_RC	748	-	-0.0006	-0.0221	0.982365	0.992885
RFX2_HUMAN.H11MO.0.A_RC	384	-	-0.0001	-0.0019	0.998486	0.998486

## Sheet: High_vs_Negative
Flaver online (v2.0)
gene_set	count_n	cor_dir	tau	estimate	pvalue	FDR
ZN320_HUMAN.H11MO.0.C	3400	-	-0.1133	-9.3442	4.6304e-21	3.0514e-18
MXI1_HUMAN.H11MO.0.A	3430	-	-0.1003	-8.23	2.0461e-16	6.742e-14
CTCFL_HUMAN.H11MO.0.A_RC	3738	-	-0.094	-8.1515	4.0176e-16	8.8253e-14
ESR2_HUMAN.H11MO.0.A	3176	-	-0.1006	-8.0174	1.095e-15	1.8041e-13
MBD2_HUMAN.H11MO.0.B_RC	3924	-	-0.0889	-7.8021	6.0429e-15	7.9646e-13
SNAI2_HUMAN.H11MO.0.A_RC	2986	-	-0.1015	-7.7333	1.0458e-14	1.1486e-12
ESR2_HUMAN.H11MO.0.A_RC	3384	-	-0.0937	-7.7151	1.2038e-14	1.1486e-12
NR1H4_HUMAN.H11MO.0.B_RC	3536	-	-0.0923	-7.7332	1.046e-14	1.1486e-12
ZBT7A_HUMAN.H11MO.0.A	3276	-	-0.0941	-7.5592	4.0591e-14	2.9722e-12
PO2F2_HUMAN.H11MO.0.A	3220	+	0.093	7.3414	2.1134e-13	1.3927e-11
ZN320_HUMAN.H11MO.0.C_RC	3206	-	-0.0897	-7.2223	5.1118e-13	3.0625e-11
NKX61_HUMAN.H11MO.0.B	3202	+	0.0912	7.1952	6.2375e-13	3.4254e-11
GATA6_HUMAN.H11MO.0.A	3270	+	0.0899	7.1776	7.0964e-13	3.5973e-11
PO2F1_HUMAN.H11MO.0.C	3122	+	0.091	7.1674	7.6411e-13	3.5973e-11
ESR1_HUMAN.H11MO.0.A	3130	-	-0.0902	-7.1594	8.1047e-13	3.5973e-11
NFIC_HUMAN.H11MO.0.A_RC	3216	-	-0.0874	-7.0214	2.1973e-12	9.0502e-11
CTCF_HUMAN.H11MO.0.A_RC	2844	-	-0.0929	-7.0167	2.2715e-12	9.0502e-11
NR1H4_HUMAN.H11MO.0.B	3528	-	-0.0833	-6.9911	2.7278e-12	9.9867e-11
CTCF_HUMAN.H11MO.0.A	3220	-	-0.0867	-6.9831	2.8877e-12	1.0016e-10
SNAI2_HUMAN.H11MO.0.A	3262	-	-0.0878	-6.9336	4.1021e-12	1.3516e-10
AP2C_HUMAN.H11MO.0.A	3344	-	-0.0844	-6.8761	6.1529e-12	1.9308e-10
PO5F1_HUMAN.H11MO.0.A	3238	+	0.0859	6.8359	8.1495e-12	2.4412e-10
ZNF85_HUMAN.H11MO.0.C_RC	3256	+	0.0851	6.8247	8.8105e-12	2.5244e-10
AP2C_HUMAN.H11MO.0.A_RC	3368	-	-0.0834	-6.7649	1.3341e-11	3.6633e-10
HXA9_HUMAN.H11MO.0.B_RC	3202	+	0.0856	6.727	1.732e-11	4.5655e-10
MEIS1_HUMAN.H11MO.0.A	3136	+	0.0854	6.7213	1.8016e-11	4.5663e-10
COT1_HUMAN.H11MO.0.C	3336	-	-0.0821	-6.6559	2.8152e-11	6.8712e-10
NKX61_HUMAN.H11MO.0.B_RC	3130	+	0.0844	6.6221	3.5415e-11	8.3353e-10
ZSC31_HUMAN.H11MO.0.C_RC	3366	-	-0.0802	-6.6008	4.0905e-11	9.2953e-10
AP2A_HUMAN.H11MO.0.A_RC	3288	-	-0.0807	-6.5223	6.9249e-11	1.5212e-09
MYCN_HUMAN.H11MO.0.A	3496	-	-0.0777	-6.5038	7.8316e-11	1.5366e-09
MXI1_HUMAN.H11MO.0.A_RC	3372	-	-0.0796	-6.5101	7.5094e-11	1.5366e-09
HNF1A_HUMAN.H11MO.0.C	3204	+	0.0821	6.5115	7.4413e-11	1.5366e-09
HNF1B_HUMAN.H11MO.0.A	3292	+	0.0812	6.5158	7.2281e-11	1.5366e-09
HXB13_HUMAN.H11MO.0.A	3276	+	0.0806	6.4515	1.1075e-10	2.0853e-09
HNF1B_HUMAN.H11MO.0.A_RC	3294	+	0.08	6.4078	1.4762e-10	2.7023e-09
PO2F1_HUMAN.H11MO.0.C_RC	3246	+	0.0799	6.3646	1.9585e-10	3.4882e-09
STAT2_HUMAN.H11MO.0.A	3194	+	0.0802	6.3428	2.2569e-10	3.9139e-09
HNF1A_HUMAN.H11MO.0.C_RC	3296	+	0.0772	6.2078	5.3717e-10	9.0767e-09
ASCL1_HUMAN.H11MO.0.A	3076	-	-0.0799	-6.201	5.612e-10	9.2457e-09
ESR1_HUMAN.H11MO.0.A_RC	3206	-	-0.0771	-6.1669	6.9652e-10	1.1195e-08
HXB13_HUMAN.H11MO.0.A_RC	3124	+	0.079	6.0923	1.113e-09	1.7464e-08
MEIS1_HUMAN.H11MO.0.A_RC	3194	+	0.0767	6.0603	1.3587e-09	2.0823e-08
DUX4_HUMAN.H11MO.0.A	2218	+	0.0922	6.048	1.4662e-09	2.1959e-08
AP2A_HUMAN.H11MO.0.A	3354	-	-0.0743	-6.0436	1.5073e-09	2.2074e-08
PO5F1_HUMAN.H11MO.0.A_RC	3126	+	0.0765	6.0286	1.6541e-09	2.3697e-08
FOXJ3_HUMAN.H11MO.0.A_RC	3262	+	0.0755	5.9826	2.1967e-09	3.08e-08
PTF1A_HUMAN.H11MO.0.B	3248	-	-0.0744	-5.9484	2.7079e-09	3.7177e-08
NKX32_HUMAN.H11MO.0.C	3368	+	0.073	5.8727	4.2877e-09	5.7665e-08
COT1_HUMAN.H11MO.0.C_RC	3230	-	-0.0737	-5.8678	4.4161e-09	5.8205e-08
NFIC_HUMAN.H11MO.0.A	3150	-	-0.0729	-5.7659	8.1233e-09	1.0497e-07
ZN770_HUMAN.H11MO.0.C	3498	-	-0.0687	-5.743	9.3026e-09	1.1789e-07
ZN436_HUMAN.H11MO.0.C	304	-	-0.2344	-5.7355	9.7216e-09	1.2088e-07
IRF2_HUMAN.H11MO.0.A	3250	+	0.0724	5.7348	9.7645e-09	1.2088e-07
SOX10_HUMAN.H11MO.0.B	3212	+	0.0721	5.7243	1.0387e-08	1.2445e-07
ZEB1_HUMAN.H11MO.0.A	3140	-	-0.0728	-5.6773	1.3688e-08	1.6107e-07
CEBPB_HUMAN.H11MO.0.A_RC	3438	+	0.0697	5.6686	1.4396e-08	1.6644e-07
BATF3_HUMAN.H11MO.0.B	3248	+	0.0713	5.6633	1.4848e-08	1.687e-07
ZN449_HUMAN.H11MO.0.C	3474	-	-0.0676	-5.6516	1.59e-08	1.7759e-07
LHX2_HUMAN.H11MO.0.A_RC	3302	+	0.07	5.636	1.7401e-08	1.9113e-07
NKX31_HUMAN.H11MO.0.C_RC	3310	+	0.07	5.6306	1.796e-08	1.9403e-07
PAX5_HUMAN.H11MO.0.A_RC	2962	-	-0.0731	-5.6146	1.9705e-08	2.0944e-07
TFAP4_HUMAN.H11MO.0.A_RC	3150	-	-0.0711	-5.5717	2.523e-08	2.6391e-07
REST_HUMAN.H11MO.0.A_RC	656	-	-0.1538	-5.567	2.5915e-08	2.6443e-07
CTCFL_HUMAN.H11MO.0.A	3670	-	-0.0651	-5.5686	2.5681e-08	2.6443e-07
ZN768_HUMAN.H11MO.0.C	2378	-	-0.0801	-5.5384	3.0521e-08	3.0475e-07
TBP_HUMAN.H11MO.0.A_RC	3256	+	0.0693	5.5114	3.5591e-08	3.5007e-07
CDX2_HUMAN.H11MO.0.A	3216	+	0.0692	5.4781	4.3001e-08	4.1673e-07
ZIC3_HUMAN.H11MO.0.B_RC	3286	-	-0.0678	-5.4727	4.4325e-08	4.2334e-07
NANOG_HUMAN.H11MO.0.A_RC	3180	+	0.0692	5.4576	4.8248e-08	4.5422e-07
STA5B_HUMAN.H11MO.0.A_RC	3152	+	0.0692	5.4446	5.1924e-08	4.8194e-07
MAX_HUMAN.H11MO.0.A	3482	-	-0.0651	-5.4443	5.2021e-08	4.8194e-07
HNF6_HUMAN.H11MO.0.B_RC	1830	+	0.091	5.3989	6.7043e-08	6.0523e-07
ZFX_HUMAN.H11MO.0.A_RC	3540	-	-0.0652	-5.3978	6.7476e-08	6.0523e-07
VDR_HUMAN.H11MO.0.A	3260	-	-0.066	-5.3299	9.8262e-08	8.634e-07
ZIM3_HUMAN.H11MO.0.C_RC	3098	+	0.0674	5.297	1.1774e-07	1.02092e-06
ZBTB6_HUMAN.H11MO.0.C	3426	-	-0.0639	-5.245	1.5632e-07	1.32681e-06
IRF8_HUMAN.H11MO.0.B_RC	3380	+	0.0645	5.2465	1.5503e-07	1.32681e-06
HXC9_HUMAN.H11MO.0.C_RC	3260	+	0.0657	5.2382	1.6215e-07	1.35262e-06
NFAC1_HUMAN.H11MO.0.B_RC	3240	+	0.0658	5.2205	1.784e-07	1.46796e-06
MYCN_HUMAN.H11MO.0.A_RC	3432	-	-0.0633	-5.2207	1.782e-07	1.46796e-06
ZIC3_HUMAN.H11MO.0.B	3098	-	-0.0668	-5.2161	1.8273e-07	1.46854e-06
ZN317_HUMAN.H11MO.0.C	2662	+	0.0715	5.203	1.9606e-07	1.55669e-06
MAZ_HUMAN.H11MO.0.A_RC	3388	-	-0.0636	-5.2003	1.9901e-07	1.56131e-06
RARG_HUMAN.H11MO.0.B_RC	3114	-	-0.0655	-5.1903	2.0998e-07	1.628e-06
BCL6_HUMAN.H11MO.0.A	3378	+	0.0638	5.1805	2.2132e-07	1.69593e-06
ZN770_HUMAN.H11MO.0.C_RC	3466	-	-0.0615	-5.1475	2.6403e-07	1.99998e-06
DUX4_HUMAN.H11MO.0.A_RC	1794	+	0.0872	5.1248	2.9778e-07	2.22995e-06
ZN331_HUMAN.H11MO.0.C_RC	1104	-	-0.1091	-5.1164	3.1144e-07	2.30602e-06
ZN335_HUMAN.H11MO.0.A	2650	-	-0.0697	-5.0838	3.6992e-07	2.70863e-06
CEBPE_HUMAN.H11MO.0.A	3372	+	0.0617	5.0191	5.1903e-07	3.75869e-06
GATA1_HUMAN.H11MO.0.A_RC	3392	+	0.062	5.0039	5.617e-07	4.02346e-06
NKX32_HUMAN.H11MO.0.C_RC	3434	+	0.0607	4.9936	5.9264e-07	4.19949e-06
ZN350_HUMAN.H11MO.0.C	3168	+	0.0626	4.9914	5.9942e-07	4.20232e-06
FOXA1_HUMAN.H11MO.0.A_RC	3262	+	0.0625	4.9745	6.5427e-07	4.53859e-06
SALL4_HUMAN.H11MO.0.B_RC	3328	-	-0.062	-4.9695	6.7113e-07	4.60706e-06
NANOG_HUMAN.H11MO.0.A	3222	+	0.0625	4.9365	7.9522e-07	5.40257e-06
MAX_HUMAN.H11MO.0.A_RC	3386	-	-0.0604	-4.9342	8.0465e-07	5.41085e-06
BATF_HUMAN.H11MO.0.A	3228	+	0.0623	4.9177	8.7562e-07	5.8286e-06
PRDM1_HUMAN.H11MO.0.A_RC	3384	+	0.0601	4.9112	9.0532e-07	5.96606e-06
HXC9_HUMAN.H11MO.0.C	3336	+	0.0615	4.9085	9.1766e-07	5.9875e-06
LHX2_HUMAN.H11MO.0.A	3268	+	0.061	4.872	1.10485e-06	7.13822e-06
COE1_HUMAN.H11MO.0.A_RC	3168	-	-0.0617	-4.8655	1.14193e-06	7.30615e-06
BATF3_HUMAN.H11MO.0.B_RC	3094	+	0.0622	4.8563	1.19596e-06	7.57826e-06
HTF4_HUMAN.H11MO.0.A_RC	3200	-	-0.0613	-4.8504	1.23214e-06	7.73312e-06
CEBPE_HUMAN.H11MO.0.A_RC	3354	+	0.0599	4.8421	1.28503e-06	7.989e-06
SOX10_HUMAN.H11MO.0.B_RC	3192	+	0.0613	4.8378	1.31304e-06	8.08685e-06
GATA2_HUMAN.H11MO.0.A	3336	+	0.06	4.8311	1.35778e-06	8.28157e-06
ZN768_HUMAN.H11MO.0.C_RC	2274	-	-0.0711	-4.8312	1.35722e-06	8.28157e-06
SIX2_HUMAN.H11MO.0.A	3158	+	0.0605	4.7868	1.69494e-06	1.00736e-05
CEBPA_HUMAN.H11MO.0.A	3174	+	0.0607	4.7884	1.68147e-06	1.00736e-05
HNF6_HUMAN.H11MO.0.B	2270	+	0.0723	4.7824	1.73248e-06	1.01938e-05
TCF7_HUMAN.H11MO.0.A	3220	+	0.0602	4.7755	1.79219e-06	1.04518e-05
SIX1_HUMAN.H11MO.0.A	3160	+	0.0607	4.7557	1.97756e-06	1.14317e-05
ZBT7A_HUMAN.H11MO.0.A_RC	3348	-	-0.0581	-4.7322	2.22128e-06	1.27289e-05
MEF2A_HUMAN.H11MO.0.A	3220	+	0.0597	4.7305	2.23961e-06	1.27289e-05
TBP_HUMAN.H11MO.0.A	3246	+	0.0594	4.7237	2.3162e-06	1.3046e-05
MYOD1_HUMAN.H11MO.0.A	3268	-	-0.0586	-4.7052	2.53577e-06	1.41616e-05
CRX_HUMAN.H11MO.0.B_RC	3348	+	0.0583	4.7032	2.56097e-06	1.41822e-05
FOXM1_HUMAN.H11MO.0.A_RC	3272	+	0.0587	4.6899	2.7332e-06	1.50098e-05
TYY1_HUMAN.H11MO.0.A	2886	+	0.0627	4.6778	2.89935e-06	1.57907e-05
GATA6_HUMAN.H11MO.0.A_RC	3288	+	0.0583	4.6777	2.90056e-06	1.57907e-05
ZNF85_HUMAN.H11MO.0.C	3224	+	0.0582	4.651	3.30363e-06	1.76999e-05
HXB4_HUMAN.H11MO.0.B	3226	+	0.0592	4.645	3.40005e-06	1.80696e-05
TWST1_HUMAN.H11MO.0.A	3192	+	0.058	4.6106	4.01597e-06	2.11722e-05
ZSC31_HUMAN.H11MO.0.C	3398	-	-0.056	-4.6039	4.14564e-06	2.16824e-05
HXA9_HUMAN.H11MO.0.B	3058	+	0.0593	4.5591	5.13615e-06	2.66514e-05
MYC_HUMAN.H11MO.0.A	3312	-	-0.0567	-4.558	5.16478e-06	2.66514e-05
FOXH1_HUMAN.H11MO.0.A_RC	3300	+	0.0565	4.5294	5.91576e-06	3.02208e-05
FOXA2_HUMAN.H11MO.0.A	3192	+	0.0569	4.5115	6.43694e-06	3.26304e-05
ZBTB6_HUMAN.H11MO.0.C_RC	3378	-	-0.0551	-4.5107	6.46163e-06	3.26304e-05
PO3F2_HUMAN.H11MO.0.A_RC	3140	+	0.057	4.4792	7.49307e-06	3.74086e-05
ZFP28_HUMAN.H11MO.0.C	3228	+	0.0561	4.4691	7.85523e-06	3.89218e-05
BATF_HUMAN.H11MO.0.A_RC	3170	+	0.0565	4.4586	8.25047e-06	4.05751e-05
MEF2B_HUMAN.H11MO.0.A_RC	3090	+	0.0572	4.4523	8.49623e-06	4.14742e-05
Z354A_HUMAN.H11MO.0.C	3076	+	0.0568	4.4439	8.83426e-06	4.25263e-05
FOXO3_HUMAN.H11MO.0.B	3264	+	0.0561	4.4453	8.77629e-06	4.25263e-05
FOXA3_HUMAN.H11MO.0.B_RC	3194	+	0.0564	4.4307	9.39107e-06	4.48457e-05
GATA2_HUMAN.H11MO.0.A_RC	3384	+	0.0545	4.4303	9.41211e-06	4.48457e-05
TWST1_HUMAN.H11MO.0.A_RC	3222	+	0.0559	4.4269	9.55958e-06	4.49983e-05
KLF5_HUMAN.H11MO.0.A_RC	3478	-	-0.0531	-4.422	9.78004e-06	4.57096e-05
MYOD1_HUMAN.H11MO.0.A_RC	3256	-	-0.055	-4.4211	9.81796e-06	4.57096e-05
NKX31_HUMAN.H11MO.0.C	3356	+	0.0545	4.4186	9.93287e-06	4.57746e-05
ZN214_HUMAN.H11MO.0.C	2764	+	0.0595	4.4121	1.02356e-05	4.68422e-05
ATOH1_HUMAN.H11MO.0.B	3308	-	-0.0552	-4.4082	1.04239e-05	4.73749e-05
NRF1_HUMAN.H11MO.0.A	4112	+	0.0489	4.3804	1.18488e-05	5.34818e-05
PRDM6_HUMAN.H11MO.0.C	3216	+	0.0554	4.3752	1.21347e-05	5.43996e-05
PO2F2_HUMAN.H11MO.0.A_RC	3132	+	0.0557	4.3644	1.27461e-05	5.67546e-05
VDR_HUMAN.H11MO.0.A_RC	3302	-	-0.0537	-4.3586	1.30899e-05	5.78941e-05
MYC_HUMAN.H11MO.0.A_RC	3282	-	-0.0542	-4.3435	1.40227e-05	6.16062e-05
Z354A_HUMAN.H11MO.0.C_RC	2776	+	0.0584	4.3256	1.52109e-05	6.61484e-05
SOX17_HUMAN.H11MO.0.C	3246	+	0.0545	4.3264	1.51569e-05	6.61484e-05
PO3F2_HUMAN.H11MO.0.A	3070	+	0.0555	4.3232	1.5375e-05	6.62231e-05
NDF2_HUMAN.H11MO.0.B	3290	-	-0.054	-4.3214	1.5504e-05	6.63449e-05
CEBPA_HUMAN.H11MO.0.A_RC	3336	+	0.0535	4.309	1.64022e-05	6.95805e-05
ZN394_HUMAN.H11MO.0.C_RC	3134	+	0.0554	4.3095	1.63657e-05	6.95805e-05
CEBPD_HUMAN.H11MO.0.C	3398	+	0.0525	4.3032	1.68378e-05	7.0676e-05
GATA4_HUMAN.H11MO.0.A	3216	+	0.0547	4.3015	1.6966e-05	7.07634e-05
FOXA2_HUMAN.H11MO.0.A_RC	3246	+	0.0537	4.295	1.74719e-05	7.24151e-05
PAX5_HUMAN.H11MO.0.A	3010	-	-0.055	-4.2691	1.9627e-05	8.08386e-05
FOXP1_HUMAN.H11MO.0.A_RC	3256	+	0.0536	4.247	2.16686e-05	8.86931e-05
STAT2_HUMAN.H11MO.0.A_RC	3202	+	0.0538	4.2434	2.20164e-05	8.95605e-05
ZN322_HUMAN.H11MO.0.B_RC	3194	-	-0.0524	-4.2198	2.44556e-05	9.88727e-05
BRAC_HUMAN.H11MO.0.A_RC	3140	+	0.0532	4.208	2.57691e-05	0.000103312
ZN816_HUMAN.H11MO.0.C_RC	3080	-	-0.0537	-4.2062	2.59644e-05	0.000103312
IRF4_HUMAN.H11MO.0.A	3256	+	0.0523	4.2085	2.57103e-05	0.000103312
TYY1_HUMAN.H11MO.0.A_RC	2146	+	0.0657	4.1957	2.72044e-05	0.000107352
PRDM1_HUMAN.H11MO.0.A	3224	+	0.0523	4.1868	2.82855e-05	0.000110953
ZFP42_HUMAN.H11MO.0.A_RC	3514	+	0.0504	4.1776	2.94561e-05	0.000114861
ASCL1_HUMAN.H11MO.0.A_RC	3270	-	-0.0519	-4.158	3.21025e-05	0.000124444
FOXA3_HUMAN.H11MO.0.B	3234	+	0.0526	4.1515	3.30348e-05	0.00012731
IRF4_HUMAN.H11MO.0.A_RC	3316	+	0.0512	4.1353	3.54502e-05	0.000135824
ZN331_HUMAN.H11MO.0.C	1188	-	-0.0846	-4.116	3.85546e-05	0.000146864
ZN816_HUMAN.H11MO.0.C	3136	-	-0.0519	-4.1116	3.92917e-05	0.000148812
ZFP82_HUMAN.H11MO.0.C	2824	+	0.0545	4.0853	4.40171e-05	0.000165756
RARA_HUMAN.H11MO.0.A	3328	-	-0.0502	-4.0808	4.48818e-05	0.000168052
SMAD3_HUMAN.H11MO.0.B_RC	3128	-	-0.052	-4.0742	4.617e-05	0.000171899
ZFX_HUMAN.H11MO.0.A	3630	-	-0.0488	-4.0727	4.64747e-05	0.000172061
MECP2_HUMAN.H11MO.0.C	3602	-	-0.0495	-4.0719	4.66366e-05	0.000172061
CEBPB_HUMAN.H11MO.0.A	3282	+	0.051	4.0626	4.85313e-05	0.000177679
STA5B_HUMAN.H11MO.0.A	3318	+	0.0506	4.0608	4.89129e-05	0.000178086
KLF15_HUMAN.H11MO.0.A_RC	3530	-	-0.0489	-4.0606	4.89474e-05	0.000178086
CEBPG_HUMAN.H11MO.0.B_RC	2706	+	0.0557	4.0531	5.0554e-05	0.00018205
STAT1_HUMAN.H11MO.0.A	3340	+	0.05	4.0471	5.18501e-05	0.000185702
TAL1_HUMAN.H11MO.0.A_RC	3306	+	0.0497	4.0356	5.44585e-05	0.00019399
ZBT14_HUMAN.H11MO.0.C	3962	-	-0.0461	-4.0333	5.50098e-05	0.0001949
RARG_HUMAN.H11MO.0.B	3192	-	-0.0506	-4.03	5.57811e-05	0.00019577
FOXP2_HUMAN.H11MO.0.C_RC	3366	+	0.0501	4.0309	5.55522e-05	0.00019577
STF1_HUMAN.H11MO.0.B_RC	3240	-	-0.0508	-4.0303	5.57024e-05	0.00019577
COE1_HUMAN.H11MO.0.A	3312	-	-0.0497	-4.0017	6.28889e-05	0.000218125
CDX2_HUMAN.H11MO.0.A_RC	3110	+	0.0509	3.9994	6.35074e-05	0.000219117
SP1_HUMAN.H11MO.0.A_RC	3874	-	-0.0456	-3.985	6.74718e-05	0.000231583
IRF1_HUMAN.H11MO.0.A	3180	+	0.0504	3.9648	7.34523e-05	0.000250803
IRF8_HUMAN.H11MO.0.B	3228	+	0.0503	3.9608	7.47028e-05	0.000253759
ITF2_HUMAN.H11MO.0.C	3158	-	-0.0505	-3.9584	7.54506e-05	0.000254984
IRF2_HUMAN.H11MO.0.A_RC	3358	+	0.0487	3.9377	8.2264e-05	0.000276592
STAT3_HUMAN.H11MO.0.A	3368	+	0.0487	3.9308	8.46806e-05	0.000283272
GATA3_HUMAN.H11MO.0.A	3234	+	0.0495	3.9221	8.77814e-05	0.000292161
RARA_HUMAN.H11MO.0.A_RC	3210	-	-0.0488	-3.9188	8.90083e-05	0.000294756
TEAD4_HUMAN.H11MO.0.A	3314	+	0.0483	3.9091	9.26573e-05	0.000305306
MEF2C_HUMAN.H11MO.0.A	3248	+	0.0494	3.9075	9.32437e-05	0.000305709
FOXK1_HUMAN.H11MO.0.A	3270	+	0.049	3.878	0.000105323	0.000343604
ZN449_HUMAN.H11MO.0.C_RC	3386	-	-0.0471	-3.8611	0.000112872	0.000366417
ZN317_HUMAN.H11MO.0.C_RC	2386	+	0.0561	3.8555	0.0001155	0.000373111
SRF_HUMAN.H11MO.0.A	3292	+	0.0478	3.8537	0.000116364	0.000374068
SRBP2_HUMAN.H11MO.0.B	3474	-	-0.0464	-3.8264	0.000130005	0.000415891
FOXA1_HUMAN.H11MO.0.A	3146	+	0.0489	3.8222	0.000132253	0.000421038
HNF4G_HUMAN.H11MO.0.B_RC	3278	-	-0.047	-3.8047	0.00014197	0.000449798
ZFP28_HUMAN.H11MO.0.C_RC	3106	+	0.0474	3.7375	0.000185842	0.000580579
HSF2_HUMAN.H11MO.0.A_RC	3298	+	0.0463	3.7388	0.000184887	0.000580579
FOXP2_HUMAN.H11MO.0.C	3158	+	0.0483	3.7399	0.000184129	0.000580579
NR5A2_HUMAN.H11MO.0.B_RC	3246	-	-0.0467	-3.7232	0.000196701	0.000611443
ZN281_HUMAN.H11MO.0.A_RC	3512	-	-0.0448	-3.714	0.000204011	0.000631188
CEBPD_HUMAN.H11MO.0.C_RC	3256	+	0.0464	3.7007	0.00021501	0.000662111
FOXM1_HUMAN.H11MO.0.A	3254	+	0.0462	3.6913	0.000223139	0.000683948
MEF2A_HUMAN.H11MO.0.A_RC	3214	+	0.0465	3.6796	0.000233607	0.000712719
ZFP82_HUMAN.H11MO.0.C_RC	2818	+	0.0486	3.6401	0.000272491	0.000827518
ZKSC1_HUMAN.H11MO.0.B	2652	-	-0.05	-3.6314	0.000281858	0.000850898
ZSC22_HUMAN.H11MO.0.C	3602	-	-0.0431	-3.6318	0.000281481	0.000850898
ZN214_HUMAN.H11MO.0.C_RC	2996	+	0.0467	3.6308	0.000282561	0.000850898
PDX1_HUMAN.H11MO.0.A	3058	+	0.0468	3.6238	0.000290333	0.000865743
EGR1_HUMAN.H11MO.0.A_RC	3610	-	-0.0429	-3.5867	0.000334874	0.000994063
SMAD2_HUMAN.H11MO.0.A_RC	3202	-	-0.0448	-3.5816	0.000341561	0.00100937
IRF3_HUMAN.H11MO.0.B	3200	+	0.0451	3.5475	0.00038895	0.00114428
KLF1_HUMAN.H11MO.0.A_RC	3660	-	-0.042	-3.5452	0.000392298	0.001149
CRX_HUMAN.H11MO.0.B	3316	+	0.0437	3.5369	0.000404884	0.00118061
ZN281_HUMAN.H11MO.0.A	3508	-	-0.0425	-3.5366	0.000405389	0.00118061
ATF1_HUMAN.H11MO.0.B_RC	3480	+	0.0428	3.5145	0.000440613	0.0012694
PRDM6_HUMAN.H11MO.0.C_RC	3176	+	0.0449	3.5153	0.000439187	0.0012694
BMAL1_HUMAN.H11MO.0.A_RC	3232	-	-0.0441	-3.5114	0.000445814	0.00127735
THAP1_HUMAN.H11MO.0.C	3688	-	-0.0408	-3.5003	0.000464749	0.00132584
TCF7_HUMAN.H11MO.0.A_RC	3172	+	0.0444	3.4963	0.000471778	0.0013398
ZN418_HUMAN.H11MO.0.C	3250	+	0.0437	3.4963	0.000471674	0.0013398
NRF1_HUMAN.H11MO.0.A_RC	3934	+	0.0396	3.4897	0.000483541	0.00136177
STA5A_HUMAN.H11MO.0.A_RC	3304	+	0.0436	3.4832	0.000495532	0.0013896
WT1_HUMAN.H11MO.0.C_RC	3480	-	-0.0421	-3.4789	0.000503398	0.00140568
SIX2_HUMAN.H11MO.0.A_RC	3258	+	0.0434	3.4663	0.000527663	0.00146722
ATF3_HUMAN.H11MO.0.A_RC	3506	+	0.0419	3.4591	0.000542042	0.00150086
CREB1_HUMAN.H11MO.0.A_RC	3432	+	0.0423	3.4453	0.000570425	0.00157285
BC11A_HUMAN.H11MO.0.A_RC	3280	+	0.0426	3.4388	0.000584405	0.00160468
ZN350_HUMAN.H11MO.0.C_RC	3192	+	0.043	3.4175	0.000631958	0.00172805
ZN467_HUMAN.H11MO.0.C	3442	-	-0.0413	-3.4148	0.000638273	0.00173811
ZN563_HUMAN.H11MO.0.C_RC	3318	-	-0.0421	-3.4144	0.000639157	0.00173811
STAT6_HUMAN.H11MO.0.B_RC	3298	+	0.0425	3.4125	0.000643637	0.00173835
ZIM3_HUMAN.H11MO.0.C	3212	+	0.0427	3.383	0.000717053	0.00192873
ITF2_HUMAN.H11MO.0.C_RC	3132	-	-0.043	-3.3681	0.000756805	0.00202738
ZN667_HUMAN.H11MO.0.C	3382	-	-0.0408	-3.3635	0.00076959	0.00205328
EGR1_HUMAN.H11MO.0.A	3538	-	-0.0402	-3.3529	0.000799794	0.00212526
MEF2C_HUMAN.H11MO.0.A_RC	3192	+	0.0424	3.3521	0.000801955	0.00212526
EGR2_HUMAN.H11MO.0.A	3458	-	-0.0404	-3.349	0.000811056	0.00213794
ZFP42_HUMAN.H11MO.0.A	3440	+	0.0406	3.3253	0.000883324	0.00231917
MEF2D_HUMAN.H11MO.0.A_RC	3108	+	0.0425	3.3166	0.00091116	0.00238276
KLF3_HUMAN.H11MO.0.B_RC	3736	-	-0.0386	-3.306	0.000946394	0.00246511
ZN329_HUMAN.H11MO.0.C	242	-	-0.15	-3.3018	0.000960589	0.00249224
ZN134_HUMAN.H11MO.0.C_RC	1848	-	-0.054	-3.2975	0.000975411	0.00252077
RXRA_HUMAN.H11MO.0.A	3336	-	-0.0407	-3.2792	0.00104095	0.00267964
MYOG_HUMAN.H11MO.0.B_RC	3264	-	-0.0411	-3.2627	0.00110357	0.00282977
SOX9_HUMAN.H11MO.0.B_RC	3232	+	0.0411	3.2572	0.00112517	0.00287398
PDX1_HUMAN.H11MO.0.A_RC	3084	+	0.0416	3.2544	0.00113615	0.00289083
ANDR_HUMAN.H11MO.0.A_RC	3218	+	0.0406	3.2383	0.00120235	0.0030475
ZN322_HUMAN.H11MO.0.B	3294	-	-0.0394	-3.2252	0.00125878	0.00317831
BC11A_HUMAN.H11MO.0.A	3078	+	0.0412	3.2232	0.00126745	0.00318798
ZN264_HUMAN.H11MO.0.C_RC	1504	+	0.0595	3.2162	0.00129889	0.00325464
TF7L1_HUMAN.H11MO.0.B	3178	+	0.0408	3.2161	0.00129926	0.00325464
OTX2_HUMAN.H11MO.0.A_RC	3360	+	0.0399	3.2038	0.00135632	0.00337288
TBX21_HUMAN.H11MO.0.A	3200	-	-0.0404	-3.1989	0.00137966	0.00341804
BMAL1_HUMAN.H11MO.0.A	3246	-	-0.0403	-3.197	0.00138861	0.00342732
MAF_HUMAN.H11MO.0.A_RC	3088	+	0.041	3.1888	0.00142848	0.00350061
SRBP2_HUMAN.H11MO.0.B_RC	3394	-	-0.0389	-3.1898	0.00142362	0.00350061
MBD2_HUMAN.H11MO.0.B	3932	-	-0.0366	-3.1832	0.00145657	0.00355511
FOXJ3_HUMAN.H11MO.0.A	3266	+	0.0398	3.1706	0.0015213	0.00369941
HIF1A_HUMAN.H11MO.0.C	3570	-	-0.0377	-3.166	0.00154546	0.00374434
RUNX1_HUMAN.H11MO.0.A_RC	3082	+	0.0406	3.1591	0.00158234	0.00381603
SOX17_HUMAN.H11MO.0.C_RC	3196	+	0.0397	3.1594	0.00158084	0.00381603
MAZ_HUMAN.H11MO.0.A	3478	-	-0.0383	-3.1505	0.00163008	0.00390627
NKX25_HUMAN.H11MO.0.B_RC	3338	-	-0.0392	-3.149	0.00163838	0.00391031
ZN335_HUMAN.H11MO.0.A_RC	2632	-	-0.0431	-3.1491	0.0016377	0.00391031
BACH1_HUMAN.H11MO.0.A_RC	3218	-	-0.0391	-3.1423	0.0016764	0.00397391
PBX3_HUMAN.H11MO.0.A_RC	3360	-	-0.0387	-3.1394	0.0016928	0.0039984
PAX6_HUMAN.H11MO.0.C_RC	3210	+	0.0394	3.1144	0.00184338	0.00433853
ZN554_HUMAN.H11MO.0.C	3146	-	-0.0394	-3.105	0.00190303	0.00446298
SIX1_HUMAN.H11MO.0.A_RC	3330	+	0.0384	3.1028	0.00191722	0.0044803
RFX1_HUMAN.H11MO.0.B	3214	-	-0.0384	-3.0997	0.00193726	0.00451115
GATA3_HUMAN.H11MO.0.A_RC	3234	+	0.0391	3.0932	0.00197978	0.00459393
CEBPG_HUMAN.H11MO.0.B	3120	+	0.0396	3.0887	0.00201026	0.00464829
TFE3_HUMAN.H11MO.0.B_RC	2846	+	0.0419	3.0866	0.00202471	0.00466532
STAT4_HUMAN.H11MO.0.A	3210	+	0.0392	3.077	0.00209081	0.00480085
ZEB1_HUMAN.H11MO.0.A_RC	3228	-	-0.0389	-3.0767	0.00209337	0.00480085
P53_HUMAN.H11MO.0.A_RC	1218	-	-0.0619	-3.0578	0.00222991	0.00508482
ERR1_HUMAN.H11MO.0.A	3200	-	-0.0386	-3.054	0.00225844	0.00512223
TF7L1_HUMAN.H11MO.0.B_RC	3250	+	0.0384	3.0545	0.00225409	0.00512223
OTX2_HUMAN.H11MO.0.A	3426	+	0.0372	3.0521	0.00227235	0.00512835
TAL1_HUMAN.H11MO.0.A	3186	+	0.0383	3.0493	0.00229404	0.00515963
MEF2D_HUMAN.H11MO.0.A	3278	+	0.038	3.0427	0.00234486	0.00525599
KLF5_HUMAN.H11MO.0.A	3478	-	-0.0366	-3.0419	0.00235069	0.00525599
RXRA_HUMAN.H11MO.0.A_RC	3224	-	-0.0383	-3.0313	0.00243485	0.00542082
ATOH1_HUMAN.H11MO.0.B_RC	3220	-	-0.0385	-3.0269	0.00247106	0.00548292
SMCA5_HUMAN.H11MO.0.C	3212	+	0.038	3.0235	0.00249876	0.00552579
KLF6_HUMAN.H11MO.0.A_RC	3616	-	-0.0361	-3.019	0.00253605	0.00558948
ZN263_HUMAN.H11MO.0.A	3514	-	-0.0361	-3.0069	0.00263895	0.00577895
REST_HUMAN.H11MO.0.A	668	-	-0.0823	-3.0079	0.00263078	0.00577895
ARNT_HUMAN.H11MO.0.B	3534	-	-0.036	-3.0022	0.00268072	0.00584965
NFKB1_HUMAN.H11MO.1.B_RC	3264	-	-0.0374	-3.0003	0.00269727	0.00586633
GATA4_HUMAN.H11MO.0.A_RC	3258	+	0.0377	2.9965	0.00273085	0.00591983
WT1_HUMAN.H11MO.0.C	3554	-	-0.0354	-2.9733	0.0029457	0.00636465
FOXO1_HUMAN.H11MO.0.A	3268	+	0.0369	2.9521	0.00315589	0.0067965
SPIB_HUMAN.H11MO.0.A	3380	+	0.0362	2.9503	0.003175	0.00681538
PBX3_HUMAN.H11MO.0.A	3340	-	-0.0362	-2.9208	0.00349124	0.00746989
STA5A_HUMAN.H11MO.0.A	3306	+	0.0365	2.9057	0.0036645	0.00781523
KAISO_HUMAN.H11MO.0.A	4006	+	0.0326	2.903	0.0036959	0.00785678
ERR1_HUMAN.H11MO.0.A_RC	3138	-	-0.0366	-2.9005	0.00372577	0.00789479
KLF9_HUMAN.H11MO.0.C_RC	3722	-	-0.0341	-2.8975	0.00376165	0.00794527
LEF1_HUMAN.H11MO.0.A	3108	+	0.0371	2.8937	0.00380787	0.00801721
SMAD4_HUMAN.H11MO.0.B_RC	3198	-	-0.0364	-2.8924	0.00382343	0.00802434
MECP2_HUMAN.H11MO.0.C_RC	3648	-	-0.0349	-2.8876	0.00388238	0.00812219
FOXK1_HUMAN.H11MO.0.A_RC	3252	+	0.0359	2.8665	0.00415043	0.00865549
E2F6_HUMAN.H11MO.0.A_RC	3588	-	-0.0343	-2.8547	0.00430753	0.00895477
SMAD2_HUMAN.H11MO.0.A	3264	-	-0.0356	-2.8516	0.00435055	0.00899347
TF7L2_HUMAN.H11MO.0.A_RC	3222	+	0.036	2.8523	0.00433979	0.00899347
GATA1_HUMAN.H11MO.0.A	3304	+	0.0355	2.8521	0.00434293	0.00899347
ZBT48_HUMAN.H11MO.0.C	3220	-	-0.0358	-2.8471	0.00441145	0.00905652
REL_HUMAN.H11MO.0.B	3134	+	0.036	2.8364	0.00456209	0.00933669
LYL1_HUMAN.H11MO.0.A	3170	-	-0.0354	-2.8261	0.00471196	0.00961357
SPI1_HUMAN.H11MO.0.A_RC	3376	+	0.0344	2.8233	0.00475305	0.00966747
PATZ1_HUMAN.H11MO.0.C	3562	-	-0.0338	-2.8188	0.00482002	0.00977351
P63_HUMAN.H11MO.0.A_RC	2286	-	-0.0416	-2.8022	0.00507528	0.0102595
MAFF_HUMAN.H11MO.0.B	3090	+	0.0356	2.7944	0.00520033	0.0104802
ZBT14_HUMAN.H11MO.0.C_RC	4132	-	-0.031	-2.7597	0.00578498	0.0116229
ZN341_HUMAN.H11MO.0.C	3418	-	-0.0334	-2.7512	0.00593761	0.0118933
E2F6_HUMAN.H11MO.0.A	3392	-	-0.0338	-2.7445	0.0060598	0.0121012
ZNF41_HUMAN.H11MO.0.C	1862	+	0.0451	2.7336	0.00626483	0.0124729
EGR2_HUMAN.H11MO.0.A_RC	3468	-	-0.033	-2.7332	0.00627274	0.0124729
BHA15_HUMAN.H11MO.0.B_RC	3184	-	-0.0341	-2.7158	0.00661245	0.013049
KAISO_HUMAN.H11MO.0.A_RC	3216	+	0.0342	2.7167	0.00659381	0.013049
HTF4_HUMAN.H11MO.0.A	3164	-	-0.0346	-2.7084	0.00676063	0.0132993
ZSC22_HUMAN.H11MO.0.C_RC	3484	-	-0.0324	-2.6976	0.00698441	0.0136986
NFAC1_HUMAN.H11MO.0.B	3146	+	0.0341	2.6852	0.00724785	0.0141731
NKX25_HUMAN.H11MO.0.B	3394	-	-0.0333	-2.6823	0.00731113	0.0142545
SP1_HUMAN.H11MO.0.A	3800	-	-0.031	-2.6692	0.00760304	0.0147799
STAT6_HUMAN.H11MO.0.B	3260	+	0.0332	2.6625	0.00775515	0.0150313
SPIB_HUMAN.H11MO.0.A_RC	3464	+	0.0323	2.6602	0.00780886	0.015091
IRF1_HUMAN.H11MO.0.A_RC	3308	+	0.0328	2.6577	0.00786873	0.0151611
P63_HUMAN.H11MO.0.A	2158	-	-0.0407	-2.6577	0.00786812	0.0151611
LEF1_HUMAN.H11MO.0.A_RC	3172	+	0.0337	2.642	0.00824063	0.0157866
GFI1B_HUMAN.H11MO.0.A_RC	3146	+	0.0339	2.6302	0.00853422	0.0163016
NDF1_HUMAN.H11MO.0.A_RC	3234	-	-0.0331	-2.6209	0.00876988	0.0167033
HXB4_HUMAN.H11MO.0.B_RC	3234	+	0.0332	2.6204	0.00878351	0.0167033
TFAP4_HUMAN.H11MO.0.A	3236	-	-0.0332	-2.618	0.0088454	0.0167503
ELF3_HUMAN.H11MO.0.A_RC	3268	+	0.0326	2.6003	0.00931458	0.0175883
NR2C2_HUMAN.H11MO.0.B_RC	3280	-	-0.0324	-2.5967	0.00941246	0.0177223
RFX5_HUMAN.H11MO.0.A	3280	-	-0.0319	-2.5735	0.0100679	0.0189024
LYL1_HUMAN.H11MO.0.A_RC	3172	-	-0.032	-2.5247	0.0115795	0.0216787
ZN554_HUMAN.H11MO.0.C_RC	3188	-	-0.0318	-2.5204	0.011722	0.0218484
MYOG_HUMAN.H11MO.0.B	3240	-	-0.0318	-2.521	0.0117033	0.0218484
NR1H3_HUMAN.H11MO.0.B_RC	3386	-	-0.0308	-2.5207	0.0117114	0.0218484
ERR2_HUMAN.H11MO.0.A	3108	-	-0.0322	-2.5127	0.0119828	0.0221816
PATZ1_HUMAN.H11MO.0.C_RC	3608	-	-0.0296	-2.5107	0.0120492	0.0222421
NDF2_HUMAN.H11MO.0.B_RC	3194	-	-0.0319	-2.4951	0.0125935	0.023182
KLF15_HUMAN.H11MO.0.A	3502	-	-0.0302	-2.4938	0.0126389	0.0232006
FOXP1_HUMAN.H11MO.0.A	3208	+	0.0317	2.4847	0.0129653	0.0237338
ZN136_HUMAN.H11MO.0.C	218	+	0.1203	2.4711	0.0134715	0.0245064
CLOCK_HUMAN.H11MO.0.C_RC	3422	-	-0.0299	-2.4723	0.0134246	0.0245064
EHF_HUMAN.H11MO.0.B_RC	3474	+	0.0299	2.4719	0.0134384	0.0245064
SALL4_HUMAN.H11MO.0.B	3378	-	-0.0306	-2.4659	0.0136674	0.0247439
ATF4_HUMAN.H11MO.0.A	1730	+	0.0425	2.4569	0.0140149	0.0253037
ZBT18_HUMAN.H11MO.0.C_RC	3170	-	-0.031	-2.4517	0.0142195	0.0256029
STAT4_HUMAN.H11MO.0.A_RC	3228	+	0.0309	2.4421	0.0146039	0.0262234
KLF4_HUMAN.H11MO.0.A_RC	3536	-	-0.0296	-2.4369	0.0148152	0.0265305
SOX9_HUMAN.H11MO.0.B	3302	+	0.0302	2.4353	0.0148811	0.0265763
ZN467_HUMAN.H11MO.0.C_RC	3488	-	-0.0292	-2.4345	0.0149142	0.0265763
PTF1A_HUMAN.H11MO.0.B_RC	3202	-	-0.0303	-2.4205	0.0154983	0.0275294
VEZF1_HUMAN.H11MO.0.C_RC	3238	-	-0.0302	-2.4124	0.0158487	0.028076
ATF3_HUMAN.H11MO.0.A	3534	+	0.029	2.4047	0.016186	0.0285967
PAX6_HUMAN.H11MO.0.C	3286	+	0.0298	2.3986	0.0164601	0.0290033
GCR_HUMAN.H11MO.0.A_RC	3184	-	-0.0297	-2.3784	0.0173857	0.0305525
ELF5_HUMAN.H11MO.0.A	3342	+	0.0292	2.3578	0.0183855	0.0322235
ELK4_HUMAN.H11MO.0.A_RC	3862	+	0.0273	2.3566	0.0184438	0.03224
THAP1_HUMAN.H11MO.0.C_RC	3762	-	-0.0268	-2.326	0.0200191	0.0349009
STF1_HUMAN.H11MO.0.B	3194	-	-0.0296	-2.3213	0.0202715	0.0351988
ZN418_HUMAN.H11MO.0.C_RC	3218	+	0.0294	2.3218	0.0202433	0.0351988
STAT1_HUMAN.H11MO.0.A_RC	3460	+	0.0279	2.3214	0.0202627	0.0351988
ELK4_HUMAN.H11MO.0.A	3920	+	0.0265	2.32	0.0203425	0.0351988
ELF3_HUMAN.H11MO.0.A	3416	+	0.0283	2.3065	0.0210846	0.0362787
NFKB1_HUMAN.H11MO.1.B	3400	-	-0.0279	-2.3054	0.0211417	0.0362823
SMCA1_HUMAN.H11MO.0.C_RC	3196	+	0.029	2.2973	0.021603	0.0369777
NDF1_HUMAN.H11MO.0.A	3302	-	-0.0283	-2.2731	0.0230193	0.0392998
RFX2_HUMAN.H11MO.0.A_RC	1832	-	-0.0376	-2.2566	0.0240303	0.0409198
ZN136_HUMAN.H11MO.0.C_RC	170	+	0.1268	2.2511	0.0243796	0.0414077
ZBT17_HUMAN.H11MO.0.A_RC	3420	-	-0.0274	-2.2335	0.0255159	0.0432261
RFX3_HUMAN.H11MO.0.B	1420	-	-0.0423	-2.2273	0.0259298	0.0438147
RUNX3_HUMAN.H11MO.0.A_RC	3084	+	0.0281	2.1798	0.029275	0.0493406
ZN250_HUMAN.H11MO.0.C	134	+	0.1376	2.1775	0.0294415	0.0494948
GABPA_HUMAN.H11MO.0.A_RC	3870	+	0.0248	2.1682	0.0301424	0.0505441
ELF2_HUMAN.H11MO.0.C_RC	3640	+	0.0255	2.159	0.0308498	0.0515991
P53_HUMAN.H11MO.0.A	1080	-	-0.0464	-2.1448	0.0319727	0.0533418
OSR2_HUMAN.H11MO.0.C	3282	-	-0.0263	-2.1384	0.0324853	0.0540602
ATF4_HUMAN.H11MO.0.A_RC	2208	+	0.0325	2.1266	0.0334537	0.0555315
OLIG2_HUMAN.H11MO.0.B	3134	-	-0.0271	-2.1164	0.0343143	0.0568169
PKNX1_HUMAN.H11MO.0.B_RC	3324	-	-0.0261	-2.1108	0.0347871	0.0574554
RFX1_HUMAN.H11MO.0.B_RC	3330	-	-0.0257	-2.1085	0.0349902	0.0576464
TFE2_HUMAN.H11MO.0.A	3174	-	-0.0268	-2.0994	0.0357801	0.0588007
ELF2_HUMAN.H11MO.0.C	3714	+	0.0247	2.097	0.0359976	0.059011
SPI1_HUMAN.H11MO.0.A	3326	+	0.026	2.0967	0.0360195	0.059011
NR2C2_HUMAN.H11MO.0.B	3374	-	-0.0257	-2.0917	0.0364652	0.0594817
MAFK_HUMAN.H11MO.0.A_RC	2216	+	0.0312	2.0871	0.0368756	0.0600025
TFEB_HUMAN.H11MO.0.C	970	+	0.0492	2.0856	0.0370143	0.0600799
RFX2_HUMAN.H11MO.0.A	2296	-	-0.031	-2.0832	0.0372324	0.0602854
ZBT48_HUMAN.H11MO.0.C_RC	3162	-	-0.026	-2.0782	0.0376906	0.0608777
USF1_HUMAN.H11MO.0.A	2338	+	0.031	2.0737	0.0381068	0.0613995
HSF2_HUMAN.H11MO.0.A	3294	+	0.0258	2.0726	0.0382091	0.0614141
SMCA1_HUMAN.H11MO.0.C	3192	+	0.0261	2.0675	0.0386889	0.0620341
ZN264_HUMAN.H11MO.0.C	1366	+	0.0393	2.0643	0.0389901	0.0623653
MAFK_HUMAN.H11MO.0.A	2084	+	0.0319	2.0599	0.0394079	0.0628808
MAFB_HUMAN.H11MO.0.B	3072	-	-0.0261	-2.0443	0.0409212	0.0651378
FEZF1_HUMAN.H11MO.0.C_RC	3238	+	0.0256	2.0308	0.0422722	0.0671262
NR1H3_HUMAN.H11MO.0.B	3166	-	-0.0257	-2.0244	0.0429248	0.0679987
ELK1_HUMAN.H11MO.0.B	3788	+	0.0236	2.0176	0.0436355	0.0689587
ETS2_HUMAN.H11MO.0.B_RC	3282	+	0.0253	2.016	0.0437982	0.0690502
NFKB2_HUMAN.H11MO.0.B	3278	-	-0.0251	-2.0155	0.0438513	0.0690502
ZBT17_HUMAN.H11MO.0.A	3290	-	-0.0251	-2.0139	0.0440176	0.0690657
PRGR_HUMAN.H11MO.0.A_RC	3238	+	0.0253	2.0127	0.0441448	0.0691008
ERR2_HUMAN.H11MO.0.A_RC	3206	-	-0.0255	-2.0109	0.044336	0.0692357
GABPA_HUMAN.H11MO.0.A	3758	+	0.0232	1.9971	0.0458109	0.0713698
EHF_HUMAN.H11MO.0.B	3428	+	0.024	1.9668	0.0492082	0.0764816
Z324A_HUMAN.H11MO.0.C_RC	2596	-	-0.0272	-1.9651	0.0493971	0.0764816
NR5A2_HUMAN.H11MO.0.B	3104	-	-0.0254	-1.9663	0.049259	0.0764816
HSF1_HUMAN.H11MO.0.A_RC	3286	+	0.0243	1.9526	0.0508701	0.0785091
FLI1_HUMAN.H11MO.0.A	3236	-	-0.0245	-1.9521	0.0509245	0.0785091
SRF_HUMAN.H11MO.0.A_RC	3226	+	0.0243	1.9299	0.0536201	0.0823674
ETV4_HUMAN.H11MO.0.B_RC	3374	-	-0.0237	-1.9279	0.0538713	0.0825608
NR1D1_HUMAN.H11MO.0.B_RC	3094	-	-0.0243	-1.9112	0.055974	0.0855844
KLF4_HUMAN.H11MO.0.A	3640	-	-0.0227	-1.9034	0.0569834	0.0869261
TFE3_HUMAN.H11MO.0.B	2994	+	0.025	1.8994	0.0575115	0.0875291
MAFF_HUMAN.H11MO.0.B_RC	3106	+	0.0242	1.8889	0.0588998	0.0894355
FOXI1_HUMAN.H11MO.0.B	2114	+	0.0294	1.8762	0.0606257	0.0918445
ZN140_HUMAN.H11MO.0.C_RC	784	+	0.0479	1.8691	0.0616106	0.0931225
MAFG_HUMAN.H11MO.0.A	980	+	0.0423	1.8672	0.0618786	0.0933135
COT2_HUMAN.H11MO.0.A_RC	3198	-	-0.0234	-1.8648	0.0622098	0.0935987
FOXH1_HUMAN.H11MO.0.A	3108	+	0.0239	1.8628	0.0624865	0.0938009
ZN263_HUMAN.H11MO.0.A_RC	3520	-	-0.0221	-1.8445	0.0651133	0.0975219
TEAD1_HUMAN.H11MO.0.A	3272	+	0.023	1.8424	0.0654096	0.0977436
ZNF76_HUMAN.H11MO.0.C	2714	-	-0.0247	-1.8319	0.0669661	0.0998432
E2F1_HUMAN.H11MO.0.A_RC	3726	-	-0.0215	-1.8308	0.0671298	0.0998613
ZN121_HUMAN.H11MO.0.C	794	-	-0.0458	-1.811	0.0701387	0.104102
SMAD3_HUMAN.H11MO.0.B	3318	-	-0.0224	-1.8083	0.070562	0.104307
ZN708_HUMAN.H11MO.0.C	3002	-	-0.0236	-1.8091	0.0704353	0.104307
RFX5_HUMAN.H11MO.0.A_RC	3338	-	-0.0221	-1.8008	0.0717391	0.105763
ANDR_HUMAN.H11MO.0.A	3064	+	0.0229	1.789	0.0736161	0.108288
BHA15_HUMAN.H11MO.0.B	3232	-	-0.0222	-1.777	0.0755655	0.110908
ELK1_HUMAN.H11MO.0.B_RC	3822	+	0.0204	1.7617	0.0781215	0.114405
TF7L2_HUMAN.H11MO.0.A	3280	+	0.022	1.7573	0.0788696	0.115244
ERG_HUMAN.H11MO.0.A	3372	-	-0.0216	-1.7547	0.079314	0.115637
TBX3_HUMAN.H11MO.0.C	3370	-	-0.0216	-1.7524	0.0797052	0.115951
P73_HUMAN.H11MO.0.A_RC	3086	-	-0.0222	-1.7471	0.0806206	0.117024
CREB1_HUMAN.H11MO.0.A	2940	+	0.0231	1.7426	0.0813988	0.117894
BHE40_HUMAN.H11MO.0.A	3518	-	-0.0209	-1.7334	0.0830305	0.119994
GFI1B_HUMAN.H11MO.0.A	3184	+	0.022	1.729	0.0838116	0.120857
KLF9_HUMAN.H11MO.0.C	3656	-	-0.0203	-1.7233	0.0848314	0.122061
NFYC_HUMAN.H11MO.0.A_RC	3490	+	0.0207	1.712	0.0868964	0.12476
REL_HUMAN.H11MO.0.B_RC	3204	+	0.0214	1.7084	0.0875606	0.12544
CLOCK_HUMAN.H11MO.0.C	3266	-	-0.0208	-1.679	0.093154	0.133164
TGIF1_HUMAN.H11MO.0.A_RC	3236	-	-0.0216	-1.6725	0.0944222	0.134684
MITF_HUMAN.H11MO.0.A_RC	3386	+	0.0207	1.6635	0.0962071	0.136934
ATF1_HUMAN.H11MO.0.B	3574	+	0.0201	1.6635	0.0962206	0.136934
ZN547_HUMAN.H11MO.0.C_RC	2978	-	-0.0216	-1.656	0.0977158	0.138483
NFYA_HUMAN.H11MO.0.A_RC	3340	+	0.0206	1.6553	0.0978654	0.138483
ZN274_HUMAN.H11MO.0.A_RC	2918	+	0.0216	1.6429	0.100402	0.141681
HNF4A_HUMAN.H11MO.0.A_RC	3278	-	-0.0204	-1.6391	0.101193	0.142398
RUNX1_HUMAN.H11MO.0.A	3084	+	0.0211	1.638	0.101429	0.142398
FOSB_HUMAN.H11MO.0.A	3054	+	0.0212	1.6394	0.101126	0.142398
ZN274_HUMAN.H11MO.0.A	2870	+	0.0217	1.6378	0.101467	0.142398
FOXO3_HUMAN.H11MO.0.B_RC	3316	+	0.0203	1.6295	0.103216	0.144109
P73_HUMAN.H11MO.0.A	3110	-	-0.0207	-1.6259	0.103963	0.144845
Z324A_HUMAN.H11MO.0.C	2750	-	-0.0219	-1.6227	0.104643	0.145485
ZBT18_HUMAN.H11MO.0.C	3102	-	-0.0206	-1.619	0.105449	0.146297
IRF3_HUMAN.H11MO.0.B_RC	3370	+	0.0196	1.6059	0.108285	0.149916
NF2L2_HUMAN.H11MO.0.A	2334	+	0.0234	1.5988	0.109875	0.151798
ELF1_HUMAN.H11MO.0.A	3592	+	0.0189	1.5866	0.112597	0.155233
ETV2_HUMAN.H11MO.0.B_RC	3430	-	-0.0193	-1.5859	0.112773	0.155233
TFEB_HUMAN.H11MO.0.C_RC	642	+	0.046	1.5808	0.113931	0.156418
SMAD4_HUMAN.H11MO.0.B	3132	-	-0.0202	-1.5793	0.114276	0.156566
RORA_HUMAN.H11MO.0.C	3058	-	-0.0202	-1.5703	0.116352	0.159079
USF2_HUMAN.H11MO.0.A_RC	2288	+	0.0233	1.5664	0.117261	0.15999
MEF2B_HUMAN.H11MO.0.A	3286	+	0.0192	1.5476	0.121724	0.165735
FEZF1_HUMAN.H11MO.0.C	3196	+	0.0194	1.5399	0.123597	0.167938
ZN582_HUMAN.H11MO.0.C_RC	556	+	0.0466	1.5312	0.125722	0.170474
ZN134_HUMAN.H11MO.0.C	1808	-	-0.0253	-1.5311	0.125757	0.170474
MITF_HUMAN.H11MO.0.A	3374	+	0.0188	1.5211	0.128241	0.173178
ZN143_HUMAN.H11MO.0.A_RC	1622	+	0.0272	1.5187	0.128836	0.173625
HIF1A_HUMAN.H11MO.0.C_RC	3636	-	-0.0179	-1.4998	0.133665	0.17959
ZN490_HUMAN.H11MO.0.C	16	-	-0.2654	-1.5003	0.133534	0.17959
NFYB_HUMAN.H11MO.0.A_RC	3496	+	0.0182	1.4916	0.135791	0.181883
TFE2_HUMAN.H11MO.0.A_RC	3150	-	-0.0189	-1.4808	0.138647	0.185331
TAF1_HUMAN.H11MO.0.A_RC	3526	-	-0.0178	-1.4772	0.139622	0.186257
ARNT_HUMAN.H11MO.0.B_RC	3760	-	-0.0172	-1.4714	0.141185	0.187962
ETV5_HUMAN.H11MO.0.C_RC	3312	+	0.018	1.4499	0.147079	0.195079
OSR2_HUMAN.H11MO.0.C_RC	3378	-	-0.0177	-1.4508	0.146827	0.195079
MAF_HUMAN.H11MO.0.A	2992	+	0.0184	1.4162	0.156727	0.207395
PBX1_HUMAN.H11MO.0.A_RC	3380	-	-0.0173	-1.4085	0.158975	0.209949
NF2L2_HUMAN.H11MO.0.A_RC	2242	+	0.021	1.3873	0.165343	0.217922
SOX2_HUMAN.H11MO.0.A_RC	3316	+	0.017	1.3711	0.170352	0.224075
NFKB2_HUMAN.H11MO.0.B_RC	3156	-	-0.0173	-1.3667	0.17173	0.225438
HNF4A_HUMAN.H11MO.0.A	3338	-	-0.0167	-1.3543	0.175627	0.230096
BRAC_HUMAN.H11MO.0.A	3176	+	0.017	1.3492	0.177265	0.231781
E2F4_HUMAN.H11MO.0.A_RC	3892	-	-0.0155	-1.3415	0.179759	0.234576
NFYA_HUMAN.H11MO.0.A	3542	+	0.016	1.3257	0.184951	0.240875
FOXO1_HUMAN.H11MO.0.A_RC	3318	+	0.0164	1.3215	0.186329	0.242191
GRHL2_HUMAN.H11MO.0.A	3432	+	0.0159	1.3148	0.188591	0.244649
ZN680_HUMAN.H11MO.0.C_RC	818	+	0.0324	1.3125	0.189353	0.245155
SMCA5_HUMAN.H11MO.0.C_RC	3276	+	0.0161	1.3044	0.192085	0.248204
ETV1_HUMAN.H11MO.0.A_RC	3662	+	0.0155	1.3027	0.192671	0.248474
ZN667_HUMAN.H11MO.0.C_RC	3392	-	-0.0157	-1.2945	0.195493	0.251621
ZN140_HUMAN.H11MO.0.C	772	+	0.033	1.2914	0.196552	0.25249
ATF2_HUMAN.H11MO.0.B	3260	+	0.016	1.2878	0.197817	0.253621
MYB_HUMAN.H11MO.0.A	3308	+	0.0158	1.274	0.202664	0.259331
TEAD1_HUMAN.H11MO.0.A_RC	3272	+	0.0159	1.2738	0.202731	0.259331
ELF1_HUMAN.H11MO.0.A_RC	3630	+	0.0149	1.2706	0.203867	0.259861
OZF_HUMAN.H11MO.0.C	156	+	0.0747	1.2681	0.204756	0.260491
FOSL2_HUMAN.H11MO.0.A	2606	+	0.0175	1.245	0.213134	0.270626
KLF3_HUMAN.H11MO.0.B	3690	-	-0.0145	-1.2318	0.218025	0.276305
RUNX3_HUMAN.H11MO.0.A	3126	+	0.0158	1.2298	0.218782	0.276732
BACH1_HUMAN.H11MO.0.A	3236	-	-0.0154	-1.2277	0.219546	0.277167
ELF5_HUMAN.H11MO.0.A_RC	3344	+	0.015	1.2131	0.225076	0.283605
OLIG2_HUMAN.H11MO.0.B_RC	3284	-	-0.0149	-1.2023	0.229244	0.288305
ZN382_HUMAN.H11MO.0.C	1142	+	0.025	1.1904	0.233881	0.293576
VEZF1_HUMAN.H11MO.0.C	3288	-	-0.0145	-1.1755	0.239807	0.300443
PRD14_HUMAN.H11MO.0.A_RC	3246	+	0.0146	1.1732	0.240735	0.301033
ZN394_HUMAN.H11MO.0.C	3130	+	0.0149	1.1666	0.243374	0.30328
NKX21_HUMAN.H11MO.0.A	3260	-	-0.0147	-1.1675	0.242992	0.30328
KLF1_HUMAN.H11MO.0.A	3508	-	-0.0141	-1.1647	0.244121	0.303539
BCL6_HUMAN.H11MO.0.A_RC	3218	+	0.0144	1.1587	0.246573	0.306011
ZNF18_HUMAN.H11MO.0.C_RC	3250	-	-0.0144	-1.1492	0.250484	0.310279
EPAS1_HUMAN.H11MO.0.B	3376	-	-0.0141	-1.1403	0.254141	0.314219
PPARG_HUMAN.H11MO.0.A	3214	-	-0.0143	-1.1354	0.256218	0.316194
ZN260_HUMAN.H11MO.0.C	330	+	0.0453	1.132	0.257637	0.317351
MYB_HUMAN.H11MO.0.A_RC	3174	+	0.0143	1.1297	0.258596	0.317939
ZN341_HUMAN.H11MO.0.C_RC	3360	-	-0.0138	-1.1271	0.2597	0.3187
PPARA_HUMAN.H11MO.0.B	3192	-	-0.0141	-1.1234	0.261254	0.320011
THA11_HUMAN.H11MO.0.B_RC	1704	+	0.0193	1.1126	0.265869	0.32506
ZN563_HUMAN.H11MO.0.C	3222	-	-0.0137	-1.1003	0.271215	0.330983
FOSB_HUMAN.H11MO.0.A_RC	3154	+	0.0141	1.0999	0.271375	0.330983
SOX4_HUMAN.H11MO.0.B_RC	3250	+	0.0136	1.0812	0.279608	0.339966
GRHL2_HUMAN.H11MO.0.A_RC	3418	+	0.0128	1.0508	0.293361	0.356031
RUNX2_HUMAN.H11MO.0.A_RC	3158	+	0.0132	1.0361	0.300171	0.363626
ISL1_HUMAN.H11MO.0.A	3204	+	0.013	1.0313	0.302396	0.365649
ZKSC1_HUMAN.H11MO.0.B_RC	2682	-	-0.0141	-1.0289	0.303527	0.366344
TGIF1_HUMAN.H11MO.0.A	3334	+	0.0127	0.9955	0.319508	0.384928
RUNX2_HUMAN.H11MO.0.A	3040	-	-0.0128	-0.9937	0.320374	0.385267
ZN143_HUMAN.H11MO.0.A	1576	-	-0.0178	-0.9851	0.324555	0.389584
MZF1_HUMAN.H11MO.0.B_RC	3284	-	-0.012	-0.9704	0.331859	0.397627
MAFG_HUMAN.H11MO.0.A_RC	980	+	0.0218	0.9592	0.33745	0.403593
SUH_HUMAN.H11MO.0.A_RC	3144	-	-0.0122	-0.9457	0.344289	0.411026
SOX3_HUMAN.H11MO.0.B_RC	3288	-	-0.0118	-0.9394	0.34753	0.414145
ZN586_HUMAN.H11MO.0.C	96	+	0.0686	0.9218	0.35661	0.424199
JUN_HUMAN.H11MO.0.A	3146	+	0.0116	0.9152	0.360103	0.427582
RORA_HUMAN.H11MO.0.C_RC	3014	-	-0.0118	-0.9103	0.362669	0.429854
NFYC_HUMAN.H11MO.0.A	3442	+	0.0109	0.9006	0.367801	0.435154
NR4A1_HUMAN.H11MO.0.A	3156	+	0.0114	0.8972	0.36963	0.436535
MEIS2_HUMAN.H11MO.0.B	2230	+	0.0137	0.8958	0.370345	0.436597
SUH_HUMAN.H11MO.0.A	3128	+	0.0113	0.8814	0.378076	0.444915
RORG_HUMAN.H11MO.0.C	3060	+	0.0112	0.8718	0.383331	0.450295
RFX3_HUMAN.H11MO.0.B_RC	1060	+	0.019	0.8593	0.390199	0.457546
E2F7_HUMAN.H11MO.0.B	3550	-	-0.0103	-0.8561	0.391953	0.458786
FEV_HUMAN.H11MO.0.B_RC	3506	+	0.0103	0.8491	0.39584	0.462515
PKNX1_HUMAN.H11MO.0.B	3274	-	-0.0105	-0.8445	0.398389	0.46449
ZN121_HUMAN.H11MO.0.C_RC	988	-	-0.0191	-0.8448	0.398235	0.46449
TAF1_HUMAN.H11MO.0.A	3576	+	0.01	0.8422	0.399701	0.464556
E2F1_HUMAN.H11MO.0.A	3770	-	-0.0096	-0.8246	0.409581	0.474978
NR1D1_HUMAN.H11MO.0.B	3006	-	-0.0107	-0.825	0.409389	0.474978
SOX3_HUMAN.H11MO.0.B	3242	+	0.0104	0.8223	0.410922	0.475084
ETV4_HUMAN.H11MO.0.B	3166	-	-0.0104	-0.8208	0.411752	0.475209
ETV1_HUMAN.H11MO.0.A	3698	+	0.0093	0.7952	0.426472	0.491338
E2F3_HUMAN.H11MO.0.A	3470	-	-0.0096	-0.792	0.428356	0.492646
JUNB_HUMAN.H11MO.0.A_RC	3060	+	0.0103	0.7907	0.42909	0.492646
NFYB_HUMAN.H11MO.0.A	3486	+	0.0095	0.7828	0.433737	0.497101
TFDP1_HUMAN.H11MO.0.C	3708	+	0.0091	0.781	0.4348	0.497453
KLF6_HUMAN.H11MO.0.A	3516	-	-0.0094	-0.7787	0.436167	0.498152
USF2_HUMAN.H11MO.0.A	2568	-	-0.0107	-0.7586	0.448065	0.510856
FEV_HUMAN.H11MO.0.B	3636	-	-0.0089	-0.7516	0.452283	0.514774
STAT3_HUMAN.H11MO.0.A_RC	3454	+	0.009	0.7479	0.454539	0.516451
COT2_HUMAN.H11MO.0.A	3304	+	0.0092	0.7432	0.457372	0.518775
ZN257_HUMAN.H11MO.0.C_RC	3310	-	-0.009	-0.7247	0.468638	0.53064
JUNB_HUMAN.H11MO.0.A	3110	+	0.0094	0.721	0.470903	0.532289
FOSL2_HUMAN.H11MO.0.A_RC	2352	+	0.0105	0.7053	0.480653	0.541914
ZN680_HUMAN.H11MO.0.C	842	-	-0.0172	-0.7059	0.480239	0.541914
ZN549_HUMAN.H11MO.0.C_RC	1630	-	-0.0122	-0.7015	0.482992	0.54316
ZN257_HUMAN.H11MO.0.C	3324	-	-0.0087	-0.6986	0.484779	0.544241
FOSL1_HUMAN.H11MO.0.A_RC	2252	-	-0.0104	-0.6885	0.491145	0.55045
ATF2_HUMAN.H11MO.0.B_RC	3190	+	0.0085	0.6684	0.503862	0.563744
ETV5_HUMAN.H11MO.0.C	3212	+	0.0084	0.6663	0.505204	0.564287
USF1_HUMAN.H11MO.0.A_RC	2980	+	0.0087	0.6561	0.511787	0.570673
PRD14_HUMAN.H11MO.0.A	3378	+	0.008	0.6544	0.512875	0.57092
GCR_HUMAN.H11MO.0.A	3202	+	0.008	0.6372	0.523985	0.582304
ZNF8_HUMAN.H11MO.0.C	210	+	0.0306	0.6094	0.542241	0.601461
ERG_HUMAN.H11MO.0.A_RC	3344	-	-0.0076	-0.6096	0.542137	0.601461
KLF12_HUMAN.H11MO.0.C_RC	3916	-	-0.0069	-0.5969	0.550569	0.608767
E2F4_HUMAN.H11MO.0.A	3842	-	-0.0067	-0.5839	0.559312	0.617398
SP4_HUMAN.H11MO.0.A	3722	-	-0.0065	-0.555	0.57888	0.63793
TBX3_HUMAN.H11MO.0.C_RC	3250	-	-0.0068	-0.5385	0.59021	0.649329
TF65_HUMAN.H11MO.0.A	3148	-	-0.0067	-0.5337	0.593548	0.649795
SP2_HUMAN.H11MO.0.A	3746	-	-0.0063	-0.5365	0.591619	0.649795
FOS_HUMAN.H11MO.0.A_RC	3188	+	0.0068	0.5351	0.592547	0.649795
JUND_HUMAN.H11MO.0.A	3168	+	0.0067	0.5243	0.600058	0.655785
EPAS1_HUMAN.H11MO.0.B_RC	3470	-	-0.0062	-0.5151	0.606514	0.661742
ZN549_HUMAN.H11MO.0.C	1984	+	0.0081	0.5097	0.610265	0.664735
RORG_HUMAN.H11MO.0.C_RC	3046	+	0.0065	0.4994	0.617531	0.671539
ISL1_HUMAN.H11MO.0.A_RC	3210	+	0.0062	0.4922	0.622605	0.675942
THA11_HUMAN.H11MO.0.B	1476	+	0.0091	0.4833	0.628877	0.680915
ZN528_HUMAN.H11MO.0.C	1902	+	0.0078	0.4841	0.628294	0.680915
ETS1_HUMAN.H11MO.0.A	3488	-	-0.0058	-0.4842	0.628219	0.680915
ZN502_HUMAN.H11MO.0.C	210	-	-0.0228	-0.4585	0.646617	0.697415
TFDP1_HUMAN.H11MO.0.C_RC	3670	+	0.0053	0.4508	0.652138	0.702221
FOXI1_HUMAN.H11MO.0.B_RC	1960	+	0.0069	0.4246	0.671124	0.721485
NR4A1_HUMAN.H11MO.0.A_RC	3264	+	0.0054	0.4237	0.671806	0.721485
E2F3_HUMAN.H11MO.0.A_RC	3376	-	-0.005	-0.4131	0.679554	0.728173
ZN528_HUMAN.H11MO.0.C_RC	1760	-	-0.0069	-0.4109	0.681157	0.728706
RXRG_HUMAN.H11MO.0.B	1532	+	0.0072	0.3943	0.693387	0.740587
ZNF76_HUMAN.H11MO.0.C_RC	2882	+	0.0052	0.3912	0.695665	0.741817
JUND_HUMAN.H11MO.0.A_RC	3220	-	-0.0049	-0.3857	0.699708	0.744924
PBX1_HUMAN.H11MO.0.A	3238	-	-0.0046	-0.365	0.715099	0.760081
BACH2_HUMAN.H11MO.0.A_RC	3152	-	-0.0045	-0.3573	0.720902	0.765015
ZN582_HUMAN.H11MO.0.C	482	+	0.0116	0.3554	0.722286	0.765251
ZN708_HUMAN.H11MO.0.C_RC	3096	-	-0.0045	-0.3525	0.724444	0.766306
NFE2_HUMAN.H11MO.0.A	3106	-	-0.0044	-0.3405	0.733516	0.77453
BACH2_HUMAN.H11MO.0.A	3168	-	-0.0043	-0.3406	0.733394	0.77453
MEIS2_HUMAN.H11MO.0.B_RC	2478	+	0.0047	0.331	0.740657	0.779701
SP2_HUMAN.H11MO.0.A_RC	3728	+	0.0038	0.3217	0.747651	0.785809
TBX21_HUMAN.H11MO.0.A_RC	3248	-	-0.004	-0.3185	0.750137	0.787166
JUN_HUMAN.H11MO.0.A_RC	3174	+	0.0037	0.2922	0.770153	0.806885
FOSL1_HUMAN.H11MO.0.A	2446	-	-0.0042	-0.2862	0.774731	0.810393
ETS2_HUMAN.H11MO.0.B	3274	+	0.0034	0.2749	0.783364	0.818125
KLF12_HUMAN.H11MO.0.C	3994	-	-0.003	-0.264	0.791778	0.824608
ETS1_HUMAN.H11MO.0.A_RC	3430	+	0.0032	0.2629	0.792661	0.824608
MZF1_HUMAN.H11MO.0.B	3290	-	-0.0033	-0.2652	0.790822	0.824608
MAFB_HUMAN.H11MO.0.B_RC	3120	-	-0.0033	-0.2549	0.798766	0.828955
PPARA_HUMAN.H11MO.0.B_RC	3174	-	-0.003	-0.2393	0.810869	0.840192
ZN382_HUMAN.H11MO.0.C_RC	1110	+	0.0049	0.232	0.816554	0.844755
E2F7_HUMAN.H11MO.0.B_RC	3596	+	0.0027	0.2283	0.819406	0.846377
SOX2_HUMAN.H11MO.0.A	3056	+	0.0027	0.2091	0.834338	0.860451
ZNF18_HUMAN.H11MO.0.C	3206	+	0.0024	0.1933	0.846686	0.871822
FOS_HUMAN.H11MO.0.A	3046	+	0.0025	0.1911	0.848411	0.872235
RXRG_HUMAN.H11MO.0.B_RC	1702	-	-0.0033	-0.1894	0.849768	0.87227
HSF1_HUMAN.H11MO.0.A	3268	+	0.0023	0.1833	0.854591	0.875856
SP4_HUMAN.H11MO.0.A_RC	3694	+	0.0018	0.1568	0.875431	0.893703
TEAD4_HUMAN.H11MO.0.A_RC	3200	+	0.002	0.1594	0.873361	0.893703
SRBP1_HUMAN.H11MO.0.A	3334	-	-0.002	-0.1585	0.874102	0.893703
PRGR_HUMAN.H11MO.0.A	3230	+	0.0017	0.1406	0.888208	0.904681
NKX21_HUMAN.H11MO.0.A_RC	3356	-	-0.0017	-0.1351	0.892562	0.907714
ZN547_HUMAN.H11MO.0.C	2688	-	-0.0018	-0.1342	0.893245	0.907714
HNF4G_HUMAN.H11MO.0.B	3298	-	-0.0012	-0.0954	0.923972	0.93653
SOX4_HUMAN.H11MO.0.B	2976	-	-0.0013	-0.0957	0.923739	0.93653
FLI1_HUMAN.H11MO.0.A_RC	3386	+	0.001	0.085	0.932295	0.942304
NFE2_HUMAN.H11MO.0.A_RC	3172	-	-0.0009	-0.0703	0.943938	0.952611
ETV2_HUMAN.H11MO.0.B	3394	-	-0.0008	-0.0635	0.94933	0.956588
TF65_HUMAN.H11MO.0.A_RC	3300	+	0.0005	0.0425	0.966138	0.972038
PPARG_HUMAN.H11MO.0.A_RC	3252	-	-0.0003	-0.0249	0.980126	0.984609
SRBP1_HUMAN.H11MO.0.A_RC	3336	-	-0.0002	-0.0123	0.99021	0.993224
ZNF41_HUMAN.H11MO.0.C_RC	1956	+	0.0002	0.0103	0.991753	0.993261
BHE40_HUMAN.H11MO.0.A_RC	3476	+	0	0.0027	0.997812	0.997812
